# Supplementary material for: Alterations in Placental Inflammation-Related Gene Expression Partially Mediate the Effects of Prenatal Alcohol Consumption on Maternal Iron Homeostasis
Source: Nutrients. 2023 Sep 22;15(19):4105. doi: 10.3390/nu15194105 (PMC10574168; doi:10.3390/nu15194105)
Supplement: Supplementary file 1 [file nutrients-15-04105-s001.zip]

Archive with 3 entries (3 files):
- nutrients-2586736-supplementary/Supplementary File S1_7 Sept 2023.docx
- nutrients-2586736-supplementary/Supplementary File S2_Gene Sets.xlsx
- nutrients-2586736-supplementary/Supplementary File S3_Pearson Correlations.xlsx
