# Supplementary material for: Alterations in Placental Inflammation-Related Gene Expression Partially Mediate the Effects of Prenatal Alcohol Consumption on Maternal Iron Homeostasis
Source: Nutrients. 2023 Sep 22;15(19):4105. doi: 10.3390/nu15194105 (PMC10574168; doi:10.3390/nu15194105)
Supplement: Supplementary file 1 [file nutrients-15-04105-s001.zip › nutrients-2586736-supplementary/Supplementary File S2_Gene Sets.xlsx]

## Sheet: Iron Metabolism Gene Ontology
Molecular Signatures Database Gene Ontology (GO) Designation	GO Designation 1	GO Designation 2	GO Designation 3	GO Designation 4	GO Designation 5	GO Designation 6	GO Designation 7	GO Designation 8	GO Designation 9	GO Designation 10	GO Designation 11	GO Designation 12	GO Designation 13	GO Designation 14
HGNC Gene Name
ABCB6	HALLMARK_HEME_METABOLISM	GOBP_IRON_ION_TRANSPORT	GOBP_IRON_ION_TRANSMEMBRANE_TRANSPORT	GOBP_IRON_ION_HOMEOSTASIS	GOBP_IRON_COORDINATION_ENTITY_TRANSPORT	GOBP_HEME_TRANSPORT	GOBP_CELLULAR_IRON_ION_HOMEOSTASIS
ABCB7	GOBP_IRON_ION_TRANSPORT	GOBP_IRON_ION_TRANSMEMBRANE_TRANSPORT	GOBP_IRON_ION_HOMEOSTASIS	GOBP_IRON_COORDINATION_ENTITY_TRANSPORT	GOBP_HEME_TRANSPORT	GOBP_CELLULAR_IRON_ION_HOMEOSTASIS
ABCC5	GOBP_IRON_ION_TRANSPORT	GOBP_IRON_ION_TRANSMEMBRANE_TRANSPORT	GOBP_IRON_COORDINATION_ENTITY_TRANSPORT	GOBP_HEME_TRANSPORT
ABCD3	HP_ABNORMALITY_OF_IRON_HOMEOSTASIS
ABCE1	GOMF_IRON_ION_BINDING
ABCG2	HALLMARK_HEME_METABOLISM	REACTOME_IRON_UPTAKE_AND_TRANSPORT
ACKR1	HALLMARK_HEME_METABOLISM
ACO1	REACTOME_IRON_UPTAKE_AND_TRANSPORT	WP_IRON_METABOLISM_IN_PLACENTA	GOBP_IRON_ION_HOMEOSTASIS	GOBP_CELLULAR_IRON_ION_HOMEOSTASIS
ACO2	GOMF_IRON_ION_BINDING
ACP5	HALLMARK_HEME_METABOLISM	GOMF_IRON_ION_BINDING	GOMF_FERROUS_IRON_BINDING	GOMF_FERRIC_IRON_BINDING
ACSL6	HALLMARK_HEME_METABOLISM
ADD1	HALLMARK_HEME_METABOLISM
ADD2	HALLMARK_HEME_METABOLISM
ADI1	GOMF_IRON_ION_BINDING
ADIPOR1	HALLMARK_HEME_METABOLISM
AGMO	GOMF_IRON_ION_BINDING
AGPAT4	HALLMARK_HEME_METABOLISM
AHSP	HALLMARK_HEME_METABOLISM
ALAD	HEME_BIOSYNTHETIC_PROCESS	HALLMARK_HEME_METABOLISM	HP_ABNORMAL_CIRCULATING_PORPHYRIN_CONCENTRATION	GOBP_PROTOPORPHYRINOGEN_IX_METABOLIC_PROCESS	GOBP_HEME_METABOLIC_PROCESS
ALAS1	HEME_BIOSYNTHETIC_PROCESS	GOBP_PROTOPORPHYRINOGEN_IX_METABOLIC_PROCESS	GOBP_HEME_METABOLIC_PROCESS
ALAS2	HEME_BIOSYNTHETIC_PROCESS	HALLMARK_HEME_METABOLISM	HP_IRON_DEFICIENCY_ANEMIA	HP_ABNORMALITY_OF_IRON_HOMEOSTASIS	HP_ABNORMAL_CIRCULATING_PORPHYRIN_CONCENTRATION	GOBP_PROTOPORPHYRINOGEN_IX_METABOLIC_PROCESS	GOBP_IRON_ION_HOMEOSTASIS	GOBP_HEME_METABOLIC_PROCESS	GOBP_CELLULAR_IRON_ION_HOMEOSTASIS
ALDH1L1	HALLMARK_HEME_METABOLISM
ALDH6A1	HALLMARK_HEME_METABOLISM
ALKBH1	GOMF_IRON_ION_BINDING	GOMF_FERROUS_IRON_BINDING
ALKBH2	GOMF_IRON_ION_BINDING	GOMF_FERROUS_IRON_BINDING
ALKBH3	GOMF_IRON_ION_BINDING	GOMF_FERROUS_IRON_BINDING
ALKBH8	GOMF_IRON_ION_BINDING
ALOX12	GOMF_IRON_ION_BINDING
ALOX12B	GOMF_IRON_ION_BINDING
ALOX15	GOMF_IRON_ION_BINDING
ALOX15B	GOMF_IRON_ION_BINDING
ALOX5	GOMF_IRON_ION_BINDING
ALOXE3	GOMF_IRON_ION_BINDING
AMBP	GOBP_HEME_METABOLIC_PROCESS
ANK1	HALLMARK_HEME_METABOLISM
AOX1	GOMF_IRON_ION_BINDING
APC	HP_IRON_DEFICIENCY_ANEMIA
AQP3	HALLMARK_HEME_METABOLISM
ARHGAP1	GOBP_IRON_ION_TRANSPORT
ARHGEF12	HALLMARK_HEME_METABOLISM
ARL2BP	HALLMARK_HEME_METABOLISM
ASIC3	GOBP_IRON_ION_TRANSPORT	GOBP_IRON_COORDINATION_ENTITY_TRANSPORT
ASNS	HALLMARK_HEME_METABOLISM
ATG4A	HALLMARK_HEME_METABOLISM
ATP13A2	GOBP_IRON_ION_HOMEOSTASIS	GOBP_CELLULAR_IRON_ION_HOMEOSTASIS
ATP5IF1	GOBP_HEME_METABOLIC_PROCESS
ATP6AP1	REACTOME_IRON_UPTAKE_AND_TRANSPORT	GOBP_IRON_ION_HOMEOSTASIS	GOBP_CELLULAR_IRON_ION_HOMEOSTASIS
ATP6V0A1	HALLMARK_HEME_METABOLISM	REACTOME_IRON_UPTAKE_AND_TRANSPORT
ATP6V0A2	REACTOME_IRON_UPTAKE_AND_TRANSPORT	GOBP_IRON_ION_HOMEOSTASIS	GOBP_CELLULAR_IRON_ION_HOMEOSTASIS
ATP6V0A4	REACTOME_IRON_UPTAKE_AND_TRANSPORT
ATP6V0B	REACTOME_IRON_UPTAKE_AND_TRANSPORT
ATP6V0C	REACTOME_IRON_UPTAKE_AND_TRANSPORT
ATP6V0D1	REACTOME_IRON_UPTAKE_AND_TRANSPORT	GOBP_IRON_ION_HOMEOSTASIS	GOBP_CELLULAR_IRON_ION_HOMEOSTASIS
ATP6V0D2	REACTOME_IRON_UPTAKE_AND_TRANSPORT
ATP6V0E1	REACTOME_IRON_UPTAKE_AND_TRANSPORT
ATP6V0E2	REACTOME_IRON_UPTAKE_AND_TRANSPORT
ATP6V1A	REACTOME_IRON_UPTAKE_AND_TRANSPORT	GOBP_IRON_ION_HOMEOSTASIS	GOBP_CELLULAR_IRON_ION_HOMEOSTASIS
ATP6V1B1	REACTOME_IRON_UPTAKE_AND_TRANSPORT
ATP6V1B2	REACTOME_IRON_UPTAKE_AND_TRANSPORT
ATP6V1C1	REACTOME_IRON_UPTAKE_AND_TRANSPORT
ATP6V1C2	REACTOME_IRON_UPTAKE_AND_TRANSPORT
ATP6V1D	REACTOME_IRON_UPTAKE_AND_TRANSPORT
ATP6V1E1	REACTOME_IRON_UPTAKE_AND_TRANSPORT
ATP6V1E2	REACTOME_IRON_UPTAKE_AND_TRANSPORT
ATP6V1F	REACTOME_IRON_UPTAKE_AND_TRANSPORT
ATP6V1G1	REACTOME_IRON_UPTAKE_AND_TRANSPORT	GOBP_IRON_ION_HOMEOSTASIS	GOBP_CELLULAR_IRON_ION_HOMEOSTASIS
ATP6V1G2	REACTOME_IRON_UPTAKE_AND_TRANSPORT
ATP6V1G3	REACTOME_IRON_UPTAKE_AND_TRANSPORT
ATP6V1H	REACTOME_IRON_UPTAKE_AND_TRANSPORT
ATP7A	GOBP_REGULATION_OF_IRON_ION_TRANSPORT	GOBP_REGULATION_OF_IRON_ION_TRANSMEMBRANE_TRANSPORT	GOBP_IRON_ION_TRANSPORT	GOBP_IRON_ION_TRANSMEMBRANE_TRANSPORT
ATRX	HP_IRON_DEFICIENCY_ANEMIA
B2M	GOBP_REGULATION_OF_IRON_ION_TRANSPORT	GOBP_IRON_ION_TRANSPORT	GOBP_IRON_ION_HOMEOSTASIS
BACH1	HALLMARK_HEME_METABOLISM
BBOX1	GOMF_IRON_ION_BINDING
BCAM	HALLMARK_HEME_METABOLISM
BCD3	HP_IRON_DEFICIENCY_ANEMIA
BCS1L	HP_INCREASED_SERUM_IRON	HP_ABNORMALITY_OF_IRON_HOMEOSTASIS	HP_ABNORMAL_TRANSFERRIN_SATURATION	HP_ABNORMAL_SERUM_IRON_CONCENTRATION	HP_ABNORMAL_HEPATIC_IRON_CONCENTRATION
BDH2	GOBP_IRON_ION_HOMEOSTASIS	GOBP_HEME_METABOLIC_PROCESS
BLVRA	HALLMARK_HEME_METABOLISM	GOBP_HEME_METABOLIC_PROCESS
BLVRB	HALLMARK_HEME_METABOLISM	GOBP_HEME_METABOLIC_PROCESS
BMP2	HP_INCREASED_SERUM_IRON	HP_ABNORMALITY_OF_IRON_HOMEOSTASIS	HP_ABNORMAL_SERUM_IRON_CONCENTRATION
BMP2K	HALLMARK_HEME_METABOLISM
BMP6	GOBP_MULTICELLULAR_ORGANISMAL_IRON_ION_HOMEOSTASIS	GOBP_IRON_ION_HOMEOSTASIS	GOBP_CELLULAR_IRON_ION_HOMEOSTASIS
BNIP3L	HALLMARK_HEME_METABOLISM
BOLA2	GOBP_IRON_ION_HOMEOSTASIS	GOBP_CELLULAR_IRON_ION_HOMEOSTASIS
BOLA2B	GOBP_IRON_ION_HOMEOSTASIS	GOBP_CELLULAR_IRON_ION_HOMEOSTASIS
BPGM	HALLMARK_HEME_METABOLISM
BSG	HALLMARK_HEME_METABOLISM
BTBD9	GOBP_MULTICELLULAR_ORGANISMAL_IRON_ION_HOMEOSTASIS	GOBP_IRON_ION_HOMEOSTASIS
BTG2	HALLMARK_HEME_METABOLISM
BTRC	HALLMARK_HEME_METABOLISM
C1orf194	GOBP_IRON_ION_TRANSPORT	GOBP_IRON_COORDINATION_ENTITY_TRANSPORT	GOBP_HEME_TRANSPORT
C3	HALLMARK_HEME_METABOLISM
CA1	HALLMARK_HEME_METABOLISM
CA2	HALLMARK_HEME_METABOLISM
CALR	GOMF_IRON_ION_BINDING
CAND1	REACTOME_IRON_UPTAKE_AND_TRANSPORT
CARD9	HP_DECREASED_SERUM_IRON	HP_ABNORMALITY_OF_IRON_HOMEOSTASIS	HP_ABNORMAL_SERUM_IRON_CONCENTRATION
CASP10	HP_IRON_DEFICIENCY_ANEMIA
CAST	HALLMARK_HEME_METABOLISM
CAT	HALLMARK_HEME_METABOLISM
CCDC115	GOBP_IRON_ION_HOMEOSTASIS	GOBP_CELLULAR_IRON_ION_HOMEOSTASIS
CCDC28A	HALLMARK_HEME_METABOLISM
CCND3	HALLMARK_HEME_METABOLISM
CD55	HP_IRON_DEFICIENCY_ANEMIA
CDC27	HALLMARK_HEME_METABOLISM
CDO1	GOMF_IRON_ION_BINDING	GOMF_FERROUS_IRON_BINDING
CDR2	HALLMARK_HEME_METABOLISM
CH25H	GOMF_IRON_ION_BINDING
CIR1	HALLMARK_HEME_METABOLISM
CLCN3	HALLMARK_HEME_METABOLISM
CLCNKB	HP_IRON_DEFICIENCY_ANEMIA
CLIC2	HALLMARK_HEME_METABOLISM
CLPX	HP_IRON_DEFICIENCY_ANEMIA
CLTC	GOBP_IRON_ION_TRANSPORT
COL2A1	HP_IRON_DEFICIENCY_ANEMIA
COL7A1	HP_IRON_DEFICIENCY_ANEMIA	HP_DECREASED_SERUM_IRON	HP_ABNORMALITY_OF_IRON_HOMEOSTASIS	HP_ABNORMAL_SERUM_IRON_CONCENTRATION
COX10	HEME_BIOSYNTHETIC_PROCESS	GOBP_HEME_METABOLIC_PROCESS
COX15	HEME_BIOSYNTHETIC_PROCESS	GOBP_HEME_METABOLIC_PROCESS
CP	MODULE_540	REACTOME_IRON_UPTAKE_AND_TRANSPORT	HP_DECREASED_SERUM_IRON	HP_ABNORMALITY_OF_IRON_HOMEOSTASIS	HP_ABNORMAL_SERUM_IRON_CONCENTRATION	HP_ABNORMAL_HEPATIC_IRON_CONCENTRATION	GOBP_IRON_ION_TRANSPORT	GOBP_IRON_ION_HOMEOSTASIS	GOBP_CELLULAR_IRON_ION_HOMEOSTASIS
CPOX	HEME_BIOSYNTHETIC_PROCESS	HALLMARK_HEME_METABOLISM	HP_ABNORMAL_CIRCULATING_PORPHYRIN_CONCENTRATION	GOBP_PROTOPORPHYRINOGEN_IX_METABOLIC_PROCESS	GOBP_HEME_METABOLIC_PROCESS
CROCCP2	HALLMARK_HEME_METABOLISM
CTNS	HALLMARK_HEME_METABOLISM
CTSB	HALLMARK_HEME_METABOLISM
CTSE	HALLMARK_HEME_METABOLISM
CUL1	REACTOME_IRON_UPTAKE_AND_TRANSPORT
CYB561	GOBP_IRON_ION_HOMEOSTASIS	GOBP_CELLULAR_IRON_ION_HOMEOSTASIS
CYB561A3	GOBP_IRON_ION_HOMEOSTASIS	GOBP_CELLULAR_IRON_ION_HOMEOSTASIS
CYBRD1	REACTOME_IRON_UPTAKE_AND_TRANSPORT	GOBP_IRON_ION_TRANSPORT	GOBP_IRON_ION_HOMEOSTASIS	GOBP_IRON_IMPORT_INTO_CELL	GOBP_CELLULAR_IRON_ION_HOMEOSTASIS
CYGB	GOMF_IRON_ION_BINDING
CYP11A1	GOMF_IRON_ION_BINDING
CYP11B1	GOMF_IRON_ION_BINDING
CYP11B2	GOMF_IRON_ION_BINDING
CYP17A1	GOMF_IRON_ION_BINDING
CYP19A1	GOMF_IRON_ION_BINDING
CYP1A1	GOMF_IRON_ION_BINDING
CYP1A2	GOMF_IRON_ION_BINDING
CYP1B1	GOMF_IRON_ION_BINDING
CYP20A1	GOMF_IRON_ION_BINDING
CYP21A2	GOMF_IRON_ION_BINDING
CYP24A1	GOMF_IRON_ION_BINDING
CYP26A1	GOMF_IRON_ION_BINDING
CYP26B1	GOMF_IRON_ION_BINDING
CYP26C1	GOMF_IRON_ION_BINDING
CYP27A1	GOMF_IRON_ION_BINDING
CYP27B1	GOMF_IRON_ION_BINDING
CYP27C1	GOMF_IRON_ION_BINDING
CYP2A13	GOMF_IRON_ION_BINDING
CYP2A6	GOMF_IRON_ION_BINDING
CYP2A7	GOMF_IRON_ION_BINDING
CYP2B6	GOMF_IRON_ION_BINDING
CYP2C18	GOMF_IRON_ION_BINDING
CYP2C19	GOMF_IRON_ION_BINDING
CYP2C8	GOMF_IRON_ION_BINDING
CYP2C9	GOMF_IRON_ION_BINDING
CYP2D6	GOMF_IRON_ION_BINDING
CYP2D7	GOMF_IRON_ION_BINDING
CYP2E1	GOMF_IRON_ION_BINDING
CYP2F1	GOMF_IRON_ION_BINDING
CYP2G1P	GOMF_IRON_ION_BINDING
CYP2J2	GOMF_IRON_ION_BINDING
CYP2R1	GOMF_IRON_ION_BINDING
CYP2S1	GOMF_IRON_ION_BINDING
CYP2U1	GOMF_IRON_ION_BINDING
CYP2W1	GOMF_IRON_ION_BINDING
CYP39A1	GOMF_IRON_ION_BINDING
CYP3A4	GOMF_IRON_ION_BINDING
CYP3A43	GOMF_IRON_ION_BINDING
CYP3A5	GOMF_IRON_ION_BINDING
CYP3A7	GOMF_IRON_ION_BINDING
CYP46A1	GOMF_IRON_ION_BINDING
CYP4A11	GOMF_IRON_ION_BINDING
CYP4A22	GOMF_IRON_ION_BINDING
CYP4B1	GOMF_IRON_ION_BINDING
CYP4F11	GOMF_IRON_ION_BINDING
CYP4F12	GOMF_IRON_ION_BINDING
CYP4F2	GOMF_IRON_ION_BINDING
CYP4F22	GOMF_IRON_ION_BINDING
CYP4F3	GOMF_IRON_ION_BINDING
CYP4F8	GOMF_IRON_ION_BINDING
CYP4V2	GOMF_IRON_ION_BINDING
CYP4X1	GOMF_IRON_ION_BINDING
CYP4Z1	GOMF_IRON_ION_BINDING
CYP4Z2P	GOMF_IRON_ION_BINDING
CYP51A1	GOMF_IRON_ION_BINDING
CYP7A1	GOMF_IRON_ION_BINDING
CYP7B1	GOMF_IRON_ION_BINDING
CYP8B1	GOMF_IRON_ION_BINDING
DAAM1	HALLMARK_HEME_METABOLISM
DAXX	HP_IRON_DEFICIENCY_ANEMIA
DCAF10	HALLMARK_HEME_METABOLISM
DCAF11	HALLMARK_HEME_METABOLISM
DCUN1D1	HALLMARK_HEME_METABOLISM
DMTN	HALLMARK_HEME_METABOLISM
DNAJC24	GOMF_IRON_ION_BINDING	GOMF_FERROUS_IRON_BINDING
DNM2	GOBP_IRON_ION_TRANSPORT
DOHH	GOMF_IRON_ION_BINDING
E2F2	HALLMARK_HEME_METABOLISM
EGLN1	GOMF_IRON_ION_BINDING	GOMF_FERROUS_IRON_BINDING
EGLN2	GOMF_IRON_ION_BINDING	GOMF_FERROUS_IRON_BINDING
EGLN3	GOMF_IRON_ION_BINDING	GOMF_FERROUS_IRON_BINDING
EIF2AK1	HALLMARK_HEME_METABOLISM	GOBP_PROTOPORPHYRINOGEN_IX_METABOLIC_PROCESS	GOBP_IRON_ION_HOMEOSTASIS
EIF2AK3	HP_IRON_DEFICIENCY_ANEMIA
ELL2	HALLMARK_HEME_METABOLISM
ENDOD1	HALLMARK_HEME_METABOLISM
EPAS1	GOBP_IRON_ION_HOMEOSTASIS
EPB41	HALLMARK_HEME_METABOLISM
EPB42	HALLMARK_HEME_METABOLISM	GOBP_IRON_ION_HOMEOSTASIS
EPOR	HALLMARK_HEME_METABOLISM
ERFE	GOBP_IRON_ION_HOMEOSTASIS	GOBP_CELLULAR_IRON_ION_HOMEOSTASIS
ERMAP	HALLMARK_HEME_METABOLISM
ETHE1	GOMF_IRON_ION_BINDING
EZH1	HALLMARK_HEME_METABOLISM
FA2H	GOMF_IRON_ION_BINDING
FAS	HP_IRON_DEFICIENCY_ANEMIA
FASLG	HP_IRON_DEFICIENCY_ANEMIA
FAXDC2	GOMF_IRON_ION_BINDING
FBXL5	REACTOME_IRON_UPTAKE_AND_TRANSPORT	GOMF_IRON_ION_BINDING	GOBP_IRON_ION_HOMEOSTASIS
FBXO34	HALLMARK_HEME_METABOLISM
FBXO7	HALLMARK_HEME_METABOLISM
FBXO9	HALLMARK_HEME_METABOLISM
FDX1	GOMF_IRON_ION_BINDING
FECH	HEME_BIOSYNTHETIC_PROCESS	HALLMARK_HEME_METABOLISM	HP_ABNORMAL_CIRCULATING_PORPHYRIN_CONCENTRATION	GOMF_IRON_ION_BINDING	GOMF_FERROUS_IRON_BINDING	GOBP_PROTOPORPHYRINOGEN_IX_METABOLIC_PROCESS	GOBP_HEME_METABOLIC_PROCESS
FGF23	HP_IRON_DEFICIENCY_ANEMIA
FLVCR1	REACTOME_IRON_UPTAKE_AND_TRANSPORT	GOBP_IRON_ION_TRANSPORT	GOBP_IRON_ION_HOMEOSTASIS	GOBP_IRON_COORDINATION_ENTITY_TRANSPORT	GOBP_HEME_TRANSPORT	GOBP_CELLULAR_IRON_ION_HOMEOSTASIS
FLVCR2	GOBP_IRON_ION_TRANSPORT	GOBP_IRON_COORDINATION_ENTITY_TRANSPORT	GOBP_HEME_TRANSPORT
FN1	HP_IRON_DEFICIENCY_ANEMIA
FN3K	HALLMARK_HEME_METABOLISM
FOXJ2	HALLMARK_HEME_METABOLISM
FOXO3	HALLMARK_HEME_METABOLISM
FOXP1	HP_DECREASED_SERUM_IRON	HP_ABNORMALITY_OF_IRON_HOMEOSTASIS	HP_ABNORMAL_SERUM_IRON_CONCENTRATION
FOXP3	HP_IRON_DEFICIENCY_ANEMIA
FRRS1	GOBP_IRON_ION_HOMEOSTASIS	GOBP_CELLULAR_IRON_ION_HOMEOSTASIS
FTCD	HALLMARK_HEME_METABOLISM
FTH1	MODULE_540	REACTOME_IRON_UPTAKE_AND_TRANSPORT	WP_IRON_METABOLISM_IN_PLACENTA	GOMF_IRON_ION_BINDING	GOMF_FERROUS_IRON_BINDING	GOMF_FERRIC_IRON_BINDING	GOBP_SEQUESTERING_OF_IRON_ION	GOBP_IRON_ION_TRANSPORT	GOBP_IRON_ION_HOMEOSTASIS	GOBP_CELLULAR_IRON_ION_HOMEOSTASIS
FTH1P19	GOMF_IRON_ION_BINDING	GOMF_FERROUS_IRON_BINDING	GOMF_FERRIC_IRON_BINDING	GOBP_SEQUESTERING_OF_IRON_ION	GOBP_IRON_ION_TRANSPORT	GOBP_IRON_ION_HOMEOSTASIS	GOBP_CELLULAR_IRON_ION_HOMEOSTASIS
FTHL17	GOMF_IRON_ION_BINDING	GOMF_FERROUS_IRON_BINDING	GOMF_FERRIC_IRON_BINDING	GOBP_SEQUESTERING_OF_IRON_ION	GOBP_IRON_ION_TRANSPORT	GOBP_IRON_ION_HOMEOSTASIS	GOBP_CELLULAR_IRON_ION_HOMEOSTASIS
FTL	REACTOME_IRON_UPTAKE_AND_TRANSPORT	GOMF_IRON_ION_BINDING	GOMF_FERROUS_IRON_BINDING	GOMF_FERRIC_IRON_BINDING	GOBP_SEQUESTERING_OF_IRON_ION	GOBP_IRON_ION_TRANSPORT	GOBP_IRON_ION_HOMEOSTASIS	GOBP_CELLULAR_IRON_ION_HOMEOSTASIS
FTMT	REACTOME_IRON_UPTAKE_AND_TRANSPORT	GOMF_IRON_ION_BINDING	GOMF_FERROUS_IRON_BINDING	GOMF_FERRIC_IRON_BINDING	GOBP_SEQUESTERING_OF_IRON_ION	GOBP_IRON_ION_TRANSPORT	GOBP_IRON_ION_HOMEOSTASIS	GOBP_CELLULAR_IRON_ION_HOMEOSTASIS
FTO	GOMF_IRON_ION_BINDING	GOMF_FERROUS_IRON_BINDING
FXN	GOMF_IRON_ION_BINDING	GOMF_FERROUS_IRON_BINDING	GOMF_FERRIC_IRON_BINDING	GOBP_IRON_ION_HOMEOSTASIS	GOBP_HEME_METABOLIC_PROCESS	GOBP_CELLULAR_IRON_ION_HOMEOSTASIS
GALNT2	HP_IRON_DEFICIENCY_ANEMIA
GAPVD1	HALLMARK_HEME_METABOLISM
GATA1	HALLMARK_HEME_METABOLISM	HP_ABNORMAL_CIRCULATING_PORPHYRIN_CONCENTRATION
GCLC	HALLMARK_HEME_METABOLISM
GCLM	HALLMARK_HEME_METABOLISM
GDE1	HALLMARK_HEME_METABOLISM
GDF2	GOBP_IRON_ION_HOMEOSTASIS	GOBP_CELLULAR_IRON_ION_HOMEOSTASIS
GLRX3	REACTOME_IRON_UPTAKE_AND_TRANSPORT	GOBP_IRON_ION_HOMEOSTASIS	GOBP_CELLULAR_IRON_ION_HOMEOSTASIS
GLRX5	HALLMARK_HEME_METABOLISM	HP_ABNORMAL_HEPATIC_IRON_CONCENTRATION
GMPS	HALLMARK_HEME_METABOLISM
GYPA	HALLMARK_HEME_METABOLISM
GYPB	HALLMARK_HEME_METABOLISM
GYPC	HALLMARK_HEME_METABOLISM
GYPE	HALLMARK_HEME_METABOLISM
H1-0	HALLMARK_HEME_METABOLISM
H4C3	HALLMARK_HEME_METABOLISM
HAAO	GOMF_IRON_ION_BINDING	GOMF_FERROUS_IRON_BINDING
HAGH	HALLMARK_HEME_METABOLISM
HAMP	WP_IRON_METABOLISM_IN_PLACENTA	HP_INCREASED_SERUM_IRON	HP_ABNORMALITY_OF_IRON_HOMEOSTASIS	HP_ABNORMAL_TRANSFERRIN_SATURATION	HP_ABNORMAL_SERUM_IRON_CONCENTRATION	GOBP_REGULATION_OF_IRON_ION_TRANSPORT	GOBP_REGULATION_OF_IRON_ION_TRANSMEMBRANE_TRANSPORT	GOBP_MULTICELLULAR_ORGANISMAL_IRON_ION_HOMEOSTASIS	GOBP_IRON_ION_TRANSPORT	GOBP_IRON_ION_TRANSMEMBRANE_TRANSPORT	GOBP_IRON_ION_HOMEOSTASIS	GOBP_CELLULAR_IRON_ION_HOMEOSTASIS
HBA1	GOMF_IRON_ION_BINDING
HBA2	GOMF_IRON_ION_BINDING
HBB	HALLMARK_HEME_METABOLISM	HP_IRON_DEFICIENCY_ANEMIA	HP_ABNORMALITY_OF_IRON_HOMEOSTASIS	HP_ABNORMAL_HEPATIC_IRON_CONCENTRATION
HBBP1	HALLMARK_HEME_METABOLISM
HBD	HALLMARK_HEME_METABOLISM
HBQ1	HALLMARK_HEME_METABOLISM	GOMF_IRON_ION_BINDING
HBZ	HALLMARK_HEME_METABOLISM	GOMF_IRON_ION_BINDING
HDGF	HALLMARK_HEME_METABOLISM
HEBP1	HALLMARK_HEME_METABOLISM
HEPH	REACTOME_IRON_UPTAKE_AND_TRANSPORT	GOMF_IRON_ION_BINDING	GOMF_FERROUS_IRON_BINDING	GOBP_IRON_ION_TRANSPORT	GOBP_IRON_ION_HOMEOSTASIS	GOBP_CELLULAR_IRON_ION_HOMEOSTASIS
HEPHL1	WP_IRON_METABOLISM_IN_PLACENTA	GOBP_IRON_ION_TRANSPORT	GOBP_IRON_ION_HOMEOSTASIS	GOBP_CELLULAR_IRON_ION_HOMEOSTASIS
HFE	MODULE_540	REACTOME_IRON_UPTAKE_AND_TRANSPORT	HP_INCREASED_SERUM_IRON	HP_ABNORMALITY_OF_IRON_HOMEOSTASIS	HP_ABNORMAL_TRANSFERRIN_SATURATION	HP_ABNORMAL_SERUM_IRON_CONCENTRATION	GOBP_REGULATION_OF_IRON_ION_TRANSPORT	GOBP_MULTICELLULAR_ORGANISMAL_IRON_ION_HOMEOSTASIS	GOBP_IRON_ION_TRANSPORT	GOBP_IRON_ION_TRANSMEMBRANE_TRANSPORT	GOBP_IRON_ION_IMPORT_ACROSS_PLASMA_MEMBRANE	GOBP_IRON_ION_HOMEOSTASIS	GOBP_IRON_IMPORT_INTO_CELL	GOBP_CELLULAR_IRON_ION_HOMEOSTASIS
HIF1A	GOBP_IRON_ION_HOMEOSTASIS	GOBP_CELLULAR_IRON_ION_HOMEOSTASIS
HIF1AN	GOMF_IRON_ION_BINDING	GOMF_FERROUS_IRON_BINDING
HJV	HP_INCREASED_SERUM_IRON	HP_ABNORMALITY_OF_IRON_HOMEOSTASIS	HP_ABNORMAL_TRANSFERRIN_SATURATION	HP_ABNORMAL_SERUM_IRON_CONCENTRATION	GOBP_IRON_ION_HOMEOSTASIS	GOBP_CELLULAR_IRON_ION_HOMEOSTASIS
HLA-DQA1	HP_IRON_DEFICIENCY_ANEMIA
HLA-DQB1	HP_IRON_DEFICIENCY_ANEMIA
HMBS	HALLMARK_HEME_METABOLISM	GOBP_PROTOPORPHYRINOGEN_IX_METABOLIC_PROCESS	GOBP_HEME_METABOLIC_PROCESS
HMOX1	REACTOME_IRON_UPTAKE_AND_TRANSPORT	GOBP_IRON_ION_HOMEOSTASIS	GOBP_HEME_METABOLIC_PROCESS	GOBP_CELLULAR_IRON_ION_HOMEOSTASIS
HMOX2	REACTOME_IRON_UPTAKE_AND_TRANSPORT	GOBP_IRON_ION_HOMEOSTASIS	GOBP_HEME_METABOLIC_PROCESS
HPX	MODULE_540	GOBP_IRON_ION_TRANSPORT	GOBP_IRON_ION_HOMEOSTASIS	GOBP_IRON_COORDINATION_ENTITY_TRANSPORT	GOBP_HEME_TRANSPORT	GOBP_HEME_METABOLIC_PROCESS	GOBP_CELLULAR_IRON_ION_HOMEOSTASIS
HRG	GOBP_IRON_ION_TRANSPORT	GOBP_IRON_COORDINATION_ENTITY_TRANSPORT	GOBP_HEME_TRANSPORT
HTATIP2	HALLMARK_HEME_METABOLISM
HTRA2	HALLMARK_HEME_METABOLISM
HYAL2	GOBP_MULTICELLULAR_ORGANISMAL_IRON_ION_HOMEOSTASIS	GOBP_IRON_ION_HOMEOSTASIS
IBA57	GOBP_HEME_METABOLIC_PROCESS
ICAM4	HALLMARK_HEME_METABOLISM
IFNG	GOBP_REGULATION_OF_IRON_ION_TRANSPORT	GOBP_REGULATION_OF_IRON_ION_TRANSMEMBRANE_TRANSPORT	GOBP_IRON_ION_TRANSPORT	GOBP_IRON_ION_TRANSMEMBRANE_TRANSPORT	GOBP_IRON_ION_IMPORT_ACROSS_PLASMA_MEMBRANE	GOBP_IRON_ION_HOMEOSTASIS	GOBP_IRON_IMPORT_INTO_CELL	GOBP_CELLULAR_IRON_ION_HOMEOSTASIS
IGSF3	HALLMARK_HEME_METABOLISM
IREB2	REACTOME_IRON_UPTAKE_AND_TRANSPORT	WP_IRON_METABOLISM_IN_PLACENTA	GOBP_PROTOPORPHYRINOGEN_IX_METABOLIC_PROCESS	GOBP_IRON_ION_TRANSPORT	GOBP_IRON_ION_HOMEOSTASIS	GOBP_HEME_METABOLIC_PROCESS	GOBP_CELLULAR_IRON_ION_HOMEOSTASIS
ISCA1	HALLMARK_HEME_METABOLISM
ISCA2	GOMF_IRON_ION_BINDING
ISCU	GOMF_IRON_ION_BINDING	GOMF_FERROUS_IRON_BINDING	GOBP_REGULATION_OF_IRON_ION_TRANSPORT	GOBP_REGULATION_OF_IRON_ION_TRANSMEMBRANE_TRANSPORT	GOBP_IRON_ION_TRANSPORT	GOBP_IRON_ION_TRANSMEMBRANE_TRANSPORT	GOBP_IRON_ION_IMPORT_ACROSS_PLASMA_MEMBRANE	GOBP_IRON_ION_HOMEOSTASIS	GOBP_IRON_IMPORT_INTO_CELL	GOBP_CELLULAR_IRON_ION_HOMEOSTASIS
JMJD6	GOMF_IRON_ION_BINDING
KAT2B	HALLMARK_HEME_METABOLISM
KCNE1	HP_IRON_DEFICIENCY_ANEMIA
KCNQ1	HP_IRON_DEFICIENCY_ANEMIA
KDM3A	GOMF_IRON_ION_BINDING
KDM7A	HALLMARK_HEME_METABOLISM	GOMF_IRON_ION_BINDING
KEL	HALLMARK_HEME_METABOLISM
KHNYN	HALLMARK_HEME_METABOLISM
KIF23	HP_INCREASED_SERUM_IRON	HP_ABNORMALITY_OF_IRON_HOMEOSTASIS	HP_ABNORMAL_SERUM_IRON_CONCENTRATION
KLF1	HALLMARK_HEME_METABOLISM
KLF3	HALLMARK_HEME_METABOLISM
LAMP2	HALLMARK_HEME_METABOLISM
LCN2	REACTOME_IRON_UPTAKE_AND_TRANSPORT	GOMF_IRON_ION_BINDING	GOBP_SEQUESTERING_OF_IRON_ION	GOBP_IRON_ION_TRANSPORT	GOBP_IRON_ION_HOMEOSTASIS	GOBP_IRON_COORDINATION_ENTITY_TRANSPORT	GOBP_CELLULAR_IRON_ION_HOMEOSTASIS
LMO2	HALLMARK_HEME_METABOLISM
LMTK2	GOBP_IRON_ION_TRANSPORT
LPIN2	HALLMARK_HEME_METABOLISM
LRP10	HALLMARK_HEME_METABOLISM
LTF	MODULE_540	GOMF_IRON_ION_BINDING	GOBP_IRON_ION_TRANSPORT	GOBP_IRON_ION_HOMEOSTASIS
MAP2K3	HALLMARK_HEME_METABOLISM
MARCHF2	HALLMARK_HEME_METABOLISM
MARCHF8	HALLMARK_HEME_METABOLISM
MARK3	HALLMARK_HEME_METABOLISM
MBOAT2	HALLMARK_HEME_METABOLISM
MCOLN1	REACTOME_IRON_UPTAKE_AND_TRANSPORT	WP_IRON_METABOLISM_IN_PLACENTA	GOMF_IRON_ION_TRANSMEMBRANE_TRANSPORTER_ACTIVITY	GOBP_IRON_ION_TRANSPORT	GOBP_IRON_ION_TRANSMEMBRANE_TRANSPORT
MELTF	GOMF_IRON_ION_BINDING	GOBP_IRON_ION_TRANSPORT	GOBP_IRON_ION_HOMEOSTASIS
MFHAS1	HALLMARK_HEME_METABOLISM
MGST3	HALLMARK_HEME_METABOLISM
MINPP1	HALLMARK_HEME_METABOLISM
MIOX	GOMF_IRON_ION_BINDING	GOMF_FERRIC_IRON_BINDING
MIR210	GOBP_REGULATION_OF_IRON_ION_TRANSPORT	GOBP_REGULATION_OF_IRON_ION_TRANSMEMBRANE_TRANSPORT	GOBP_IRON_ION_TRANSPORT	GOBP_IRON_ION_TRANSMEMBRANE_TRANSPORT	GOBP_IRON_ION_IMPORT_ACROSS_PLASMA_MEMBRANE	GOBP_IRON_ION_HOMEOSTASIS	GOBP_IRON_IMPORT_INTO_CELL	GOBP_CELLULAR_IRON_ION_HOMEOSTASIS
MKRN1	HALLMARK_HEME_METABOLISM
MMGT1	GOMF_IRON_ION_TRANSMEMBRANE_TRANSPORTER_ACTIVITY	GOBP_IRON_ION_TRANSPORT	GOBP_IRON_ION_TRANSMEMBRANE_TRANSPORT
MMP1	HP_IRON_DEFICIENCY_ANEMIA
MOCOS	HALLMARK_HEME_METABOLISM
MOSPD1	HALLMARK_HEME_METABOLISM
MPP1	HALLMARK_HEME_METABOLISM
MSMO1	GOMF_IRON_ION_BINDING
MT2A	MODULE_540
MXI1	HALLMARK_HEME_METABOLISM
MYC	MODULE_540	GOBP_IRON_ION_HOMEOSTASIS	GOBP_CELLULAR_IRON_ION_HOMEOSTASIS
MYL4	HALLMARK_HEME_METABOLISM
NARF	HALLMARK_HEME_METABOLISM
NCOA4	HALLMARK_HEME_METABOLISM	GOBP_IRON_ION_HOMEOSTASIS	GOBP_CELLULAR_IRON_ION_HOMEOSTASIS
NDFIP1	GOBP_IRON_ION_HOMEOSTASIS	GOBP_CELLULAR_IRON_ION_HOMEOSTASIS
NECTIN1	GOBP_IRON_ION_TRANSPORT
NEDD8	REACTOME_IRON_UPTAKE_AND_TRANSPORT
NEK7	HALLMARK_HEME_METABOLISM
NEO1	GOBP_IRON_ION_HOMEOSTASIS
NFE2	HALLMARK_HEME_METABOLISM
NFE2L1	HEME_BIOSYNTHETIC_PROCESS	HALLMARK_HEME_METABOLISM	GOBP_HEME_METABOLIC_PROCESS
NFU1	GOMF_IRON_ION_BINDING
NNT	HALLMARK_HEME_METABOLISM
NR3C1	HALLMARK_HEME_METABOLISM
NUBP1	GOBP_IRON_ION_HOMEOSTASIS	GOBP_CELLULAR_IRON_ION_HOMEOSTASIS
NUDT4	HALLMARK_HEME_METABOLISM
OGFOD1	GOMF_IRON_ION_BINDING
OGFOD2	GOMF_IRON_ION_BINDING
OGFOD3	GOMF_IRON_ION_BINDING
OPTN	HALLMARK_HEME_METABOLISM
OSBP2	HALLMARK_HEME_METABOLISM
P3H1	GOMF_IRON_ION_BINDING
P3H2	GOMF_IRON_ION_BINDING
P3H3	GOMF_IRON_ION_BINDING
P4HA1	GOMF_IRON_ION_BINDING
P4HA2	HALLMARK_HEME_METABOLISM	GOMF_IRON_ION_BINDING
P4HA3	GOMF_IRON_ION_BINDING
P4HTM	GOMF_IRON_ION_BINDING
PAH	GOMF_IRON_ION_BINDING
PC	HALLMARK_HEME_METABOLISM
PDZK1IP1	HALLMARK_HEME_METABOLISM
PGLS	HALLMARK_HEME_METABOLISM
PGRMC1	GOBP_HEME_METABOLIC_PROCESS
PGRMC2	GOBP_IRON_ION_TRANSPORT	GOBP_IRON_COORDINATION_ENTITY_TRANSPORT	GOBP_HEME_TRANSPORT
PHF2	GOMF_IRON_ION_BINDING
PHF8	GOMF_IRON_ION_BINDING
PHYH	GOMF_IRON_ION_BINDING	GOMF_FERROUS_IRON_BINDING
PICALM	HALLMARK_HEME_METABOLISM	GOBP_IRON_ION_HOMEOSTASIS
PIGA	HP_DECREASED_SERUM_IRON	HP_ABNORMALITY_OF_IRON_HOMEOSTASIS	HP_ABNORMAL_SERUM_IRON_CONCENTRATION	HP_ABNORMAL_HEPATIC_IRON_CONCENTRATION
PIGQ	HALLMARK_HEME_METABOLISM
PKLR	HP_INCREASED_SERUM_IRON	HP_ABNORMALITY_OF_IRON_HOMEOSTASIS	HP_ABNORMAL_TRANSFERRIN_SATURATION	HP_ABNORMAL_SERUM_IRON_CONCENTRATION
PLA2G4A	HP_IRON_DEFICIENCY_ANEMIA
PLOD1	GOMF_IRON_ION_BINDING
PLOD2	GOMF_IRON_ION_BINDING
PLOD3	GOMF_IRON_ION_BINDING
PPEF1	GOMF_IRON_ION_BINDING
PPEF2	GOMF_IRON_ION_BINDING
PPOX	HEME_BIOSYNTHETIC_PROCESS	HALLMARK_HEME_METABOLISM	HP_ABNORMAL_CIRCULATING_PORPHYRIN_CONCENTRATION	GOBP_PROTOPORPHYRINOGEN_IX_METABOLIC_PROCESS	GOBP_HEME_METABOLIC_PROCESS
PPP2R5B	HALLMARK_HEME_METABOLISM
PRDX2	HALLMARK_HEME_METABOLISM
PSMD9	HALLMARK_HEME_METABOLISM
PTGIS	GOMF_IRON_ION_BINDING
RAB11B	GOBP_IRON_ION_TRANSPORT
RAD23A	HALLMARK_HEME_METABOLISM
RANBP10	HALLMARK_HEME_METABOLISM
RAP1GAP	HALLMARK_HEME_METABOLISM
RBM38	HALLMARK_HEME_METABOLISM
RBM5	HALLMARK_HEME_METABOLISM
RCL1	HALLMARK_HEME_METABOLISM
REP15	GOBP_IRON_ION_TRANSPORT
RHAG	HALLMARK_HEME_METABOLISM	GOBP_MULTICELLULAR_ORGANISMAL_IRON_ION_HOMEOSTASIS	GOBP_IRON_ION_HOMEOSTASIS
RHCE	HALLMARK_HEME_METABOLISM
RHD	HALLMARK_HEME_METABOLISM
RIOK3	HALLMARK_HEME_METABOLISM
RIOX1	GOMF_IRON_ION_BINDING
RNF123	HALLMARK_HEME_METABOLISM
RNF19A	HALLMARK_HEME_METABOLISM
RPS27A	REACTOME_IRON_UPTAKE_AND_TRANSPORT
RRM2	GOMF_IRON_ION_BINDING	GOMF_FERRIC_IRON_BINDING
SC5D	GOMF_IRON_ION_BINDING
SCARA5	GOBP_IRON_ION_TRANSPORT	GOBP_IRON_ION_TRANSMEMBRANE_TRANSPORT	GOBP_IRON_ION_HOMEOSTASIS	GOBP_CELLULAR_IRON_ION_HOMEOSTASIS
SCD	GOMF_IRON_ION_BINDING
SCD5	GOMF_IRON_ION_BINDING
SDCBP	HALLMARK_HEME_METABOLISM
SEC14L1	HALLMARK_HEME_METABOLISM
SELENBP1	HALLMARK_HEME_METABOLISM
SFXN1	GOBP_IRON_ION_TRANSPORT
SIDT2	HALLMARK_HEME_METABOLISM
SKIV2L	HP_DECREASED_SERUM_IRON	HP_ABNORMALITY_OF_IRON_HOMEOSTASIS	HP_ABNORMAL_SERUM_IRON_CONCENTRATION
SKP1	REACTOME_IRON_UPTAKE_AND_TRANSPORT
SLC10A3	HALLMARK_HEME_METABOLISM
SLC11A1	GOMF_IRON_ION_TRANSMEMBRANE_TRANSPORTER_ACTIVITY	GOBP_MULTICELLULAR_ORGANISMAL_IRON_ION_HOMEOSTASIS	GOBP_IRON_ION_TRANSPORT	GOBP_IRON_ION_TRANSMEMBRANE_TRANSPORT	GOBP_IRON_ION_HOMEOSTASIS	GOBP_CELLULAR_IRON_ION_HOMEOSTASIS
SLC11A2	HALLMARK_HEME_METABOLISM	REACTOME_IRON_UPTAKE_AND_TRANSPORT	WP_IRON_METABOLISM_IN_PLACENTA	GOMF_IRON_ION_TRANSMEMBRANE_TRANSPORTER_ACTIVITY	GOBP_MULTICELLULAR_ORGANISMAL_IRON_ION_HOMEOSTASIS	GOBP_IRON_ION_TRANSPORT	GOBP_IRON_ION_TRANSMEMBRANE_TRANSPORT	GOBP_IRON_ION_HOMEOSTASIS	GOBP_IRON_IMPORT_INTO_CELL	GOBP_HEME_METABOLIC_PROCESS	GOBP_CELLULAR_IRON_ION_HOMEOSTASIS
SLC12A3	HP_IRON_DEFICIENCY_ANEMIA
SLC22A17	REACTOME_IRON_UPTAKE_AND_TRANSPORT	GOBP_IRON_ION_TRANSPORT	GOBP_IRON_ION_HOMEOSTASIS	GOBP_IRON_COORDINATION_ENTITY_TRANSPORT	GOBP_CELLULAR_IRON_ION_HOMEOSTASIS
SLC22A4	HALLMARK_HEME_METABOLISM
SLC25A28	GOMF_IRON_ION_TRANSMEMBRANE_TRANSPORTER_ACTIVITY	GOBP_IRON_ION_TRANSPORT	GOBP_IRON_ION_TRANSMEMBRANE_TRANSPORT	GOBP_IRON_ION_HOMEOSTASIS
SLC25A37	HALLMARK_HEME_METABOLISM	GOMF_IRON_ION_TRANSMEMBRANE_TRANSPORTER_ACTIVITY	GOBP_IRON_ION_TRANSPORT	GOBP_IRON_ION_TRANSMEMBRANE_TRANSPORT	GOBP_IRON_ION_HOMEOSTASIS
SLC25A38	HALLMARK_HEME_METABOLISM	GOBP_HEME_METABOLIC_PROCESS	GOBP_HEME_METABOLIC_PROCESS
SLC25A39	GOBP_HEME_METABOLIC_PROCESS
SLC2A1	HALLMARK_HEME_METABOLISM
SLC30A1	HALLMARK_HEME_METABOLISM
SLC30A10	HALLMARK_HEME_METABOLISM	HP_ABNORMALITY_OF_IRON_HOMEOSTASIS	HP_ABNORMAL_TRANSFERRIN_SATURATION
SLC39A14	GOMF_IRON_ION_TRANSMEMBRANE_TRANSPORTER_ACTIVITY	GOBP_IRON_ION_TRANSPORT	GOBP_IRON_ION_TRANSMEMBRANE_TRANSPORT	GOBP_IRON_ION_HOMEOSTASIS	GOBP_IRON_IMPORT_INTO_CELL	GOBP_CELLULAR_IRON_ION_HOMEOSTASIS
SLC39A8	GOMF_IRON_ION_TRANSMEMBRANE_TRANSPORTER_ACTIVITY	GOBP_IRON_ION_TRANSPORT	GOBP_IRON_ION_TRANSMEMBRANE_TRANSPORT	GOBP_IRON_ION_IMPORT_ACROSS_PLASMA_MEMBRANE	GOBP_IRON_ION_HOMEOSTASIS	GOBP_IRON_IMPORT_INTO_CELL	GOBP_CELLULAR_IRON_ION_HOMEOSTASIS
SLC40A1	REACTOME_IRON_UPTAKE_AND_TRANSPORT	WP_IRON_METABOLISM_IN_PLACENTA	HP_ABNORMALITY_OF_IRON_HOMEOSTASIS	HP_ABNORMAL_TRANSFERRIN_SATURATION	GOMF_IRON_ION_TRANSMEMBRANE_TRANSPORTER_ACTIVITY	GOBP_MULTICELLULAR_ORGANISMAL_IRON_ION_HOMEOSTASIS	GOBP_IRON_ION_TRANSPORT	GOBP_IRON_ION_TRANSMEMBRANE_TRANSPORT	GOBP_IRON_ION_HOMEOSTASIS	GOBP_CELLULAR_IRON_ION_HOMEOSTASIS
SLC46A1	REACTOME_IRON_UPTAKE_AND_TRANSPORT	GOBP_IRON_ION_TRANSPORT	GOBP_IRON_ION_HOMEOSTASIS	GOBP_IRON_COORDINATION_ENTITY_TRANSPORT	GOBP_HEME_TRANSPORT	GOBP_CELLULAR_IRON_ION_HOMEOSTASIS
SLC48A1	GOBP_IRON_ION_TRANSPORT	GOBP_IRON_COORDINATION_ENTITY_TRANSPORT	GOBP_HEME_TRANSPORT
SLC4A1	HALLMARK_HEME_METABOLISM
SLC66A2	HALLMARK_HEME_METABOLISM
SLC6A8	HALLMARK_HEME_METABOLISM
SLC6A9	HALLMARK_HEME_METABOLISM	GOBP_REGULATION_OF_IRON_ION_TRANSPORT	GOBP_REGULATION_OF_IRON_ION_TRANSMEMBRANE_TRANSPORT	GOBP_IRON_ION_TRANSPORT	GOBP_IRON_ION_TRANSMEMBRANE_TRANSPORT	GOBP_IRON_ION_IMPORT_ACROSS_PLASMA_MEMBRANE	GOBP_IRON_ION_HOMEOSTASIS	GOBP_IRON_IMPORT_INTO_CELL	GOBP_HEME_METABOLIC_PROCESS	GOBP_CELLULAR_IRON_ION_HOMEOSTASIS
SLC7A11	HALLMARK_HEME_METABOLISM
SMAD4	GOBP_IRON_ION_HOMEOSTASIS	GOBP_CELLULAR_IRON_ION_HOMEOSTASIS
SMOX	HALLMARK_HEME_METABOLISM
SNCA	HALLMARK_HEME_METABOLISM	GOMF_IRON_ION_BINDING	GOMF_FERROUS_IRON_BINDING
SOD1	GOBP_IRON_ION_HOMEOSTASIS	GOBP_CELLULAR_IRON_ION_HOMEOSTASIS
SOD2	GOBP_IRON_ION_HOMEOSTASIS
SPTA1	HALLMARK_HEME_METABOLISM
SPTB	HALLMARK_HEME_METABOLISM
SRI	MODULE_540	GOBP_SEQUESTERING_OF_IRON_ION	GOBP_IRON_ION_HOMEOSTASIS	GOBP_CELLULAR_IRON_ION_HOMEOSTASIS
SRRD	GOBP_HEME_METABOLIC_PROCESS
STEAP1	GOBP_IRON_ION_HOMEOSTASIS
STEAP2	REACTOME_IRON_UPTAKE_AND_TRANSPORT	GOBP_IRON_ION_TRANSPORT	GOBP_IRON_ION_TRANSMEMBRANE_TRANSPORT	GOBP_IRON_ION_IMPORT_ACROSS_PLASMA_MEMBRANE	GOBP_IRON_ION_HOMEOSTASIS	GOBP_IRON_IMPORT_INTO_CELL	GOBP_CELLULAR_IRON_ION_HOMEOSTASIS
STEAP3	REACTOME_IRON_UPTAKE_AND_TRANSPORT	WP_IRON_METABOLISM_IN_PLACENTA	HP_INCREASED_SERUM_IRON	HP_ABNORMALITY_OF_IRON_HOMEOSTASIS	HP_ABNORMAL_TRANSFERRIN_SATURATION	HP_ABNORMAL_SERUM_IRON_CONCENTRATION	HP_ABNORMAL_HEPATIC_IRON_CONCENTRATION	GOBP_IRON_ION_TRANSPORT	GOBP_IRON_ION_HOMEOSTASIS
STEAP4	GOBP_IRON_ION_TRANSPORT	GOBP_IRON_ION_HOMEOSTASIS	GOBP_IRON_IMPORT_INTO_CELL	GOBP_CELLULAR_IRON_ION_HOMEOSTASIS
STK11	HP_IRON_DEFICIENCY_ANEMIA
SYNJ1	HALLMARK_HEME_METABOLISM
TAL1	HALLMARK_HEME_METABOLISM
TBXAS1	GOMF_IRON_ION_BINDING
TCEA1	HALLMARK_HEME_METABOLISM
TCIRG1	REACTOME_IRON_UPTAKE_AND_TRANSPORT
TENT5C	HALLMARK_HEME_METABOLISM
TET1	GOMF_IRON_ION_BINDING
TET2	GOMF_IRON_ION_BINDING	GOMF_FERROUS_IRON_BINDING
TF	MODULE_540	REACTOME_IRON_UPTAKE_AND_TRANSPORT	WP_IRON_METABOLISM_IN_PLACENTA	GOMF_IRON_ION_BINDING	GOMF_FERROUS_IRON_BINDING	GOMF_FERRIC_IRON_BINDING	GOBP_REGULATION_OF_IRON_ION_TRANSPORT	GOBP_IRON_ION_TRANSPORT	GOBP_IRON_ION_HOMEOSTASIS	GOBP_CELLULAR_IRON_ION_HOMEOSTASIS
TFDP2	HALLMARK_HEME_METABOLISM
TFR2	REACTOME_IRON_UPTAKE_AND_TRANSPORT	WP_IRON_METABOLISM_IN_PLACENTA	HP_INCREASED_SERUM_IRON	HP_ABNORMALITY_OF_IRON_HOMEOSTASIS	HP_ABNORMAL_TRANSFERRIN_SATURATION	HP_ABNORMAL_SERUM_IRON_CONCENTRATION	GOBP_IRON_ION_TRANSPORT	GOBP_IRON_ION_HOMEOSTASIS	GOBP_IRON_IMPORT_INTO_CELL	GOBP_CELLULAR_IRON_ION_HOMEOSTASIS
TFRC	MODULE_540	HALLMARK_HEME_METABOLISM	REACTOME_IRON_UPTAKE_AND_TRANSPORT	WP_IRON_METABOLISM_IN_PLACENTA	GOBP_IRON_ION_TRANSPORT	GOBP_IRON_ION_HOMEOSTASIS	GOBP_CELLULAR_IRON_ION_HOMEOSTASIS
TH	GOMF_IRON_ION_BINDING	GOMF_FERROUS_IRON_BINDING	GOMF_FERRIC_IRON_BINDING
TMCC2	HALLMARK_HEME_METABOLISM
TMEM14C	GOBP_HEME_METABOLIC_PROCESS
TMEM199	GOBP_IRON_ION_HOMEOSTASIS	GOBP_CELLULAR_IRON_ION_HOMEOSTASIS
TMEM9B	HALLMARK_HEME_METABOLISM
TMLHE	GOMF_IRON_ION_BINDING
TMPRSS6	GOBP_IRON_ION_HOMEOSTASIS	GOBP_CELLULAR_IRON_ION_HOMEOSTASIS
TNRC6B	HALLMARK_HEME_METABOLISM
TNS1	HALLMARK_HEME_METABOLISM
TOP1	HALLMARK_HEME_METABOLISM
TPH1	GOMF_IRON_ION_BINDING
TPH2	GOMF_IRON_ION_BINDING
TRAK2	HALLMARK_HEME_METABOLISM
TRIM10	HALLMARK_HEME_METABOLISM
TRIM58	HALLMARK_HEME_METABOLISM
TRNT1	HP_DECREASED_SERUM_IRON	HP_ABNORMALITY_OF_IRON_HOMEOSTASIS	HP_ABNORMAL_SERUM_IRON_CONCENTRATION
TSPAN5	HALLMARK_HEME_METABOLISM
TSPO	HEME_BIOSYNTHETIC_PROCESS	GOBP_HEME_METABOLIC_PROCESS
TSPO2	HALLMARK_HEME_METABOLISM
TTC37	HP_INCREASED_SERUM_IRON	HP_ABNORMALITY_OF_IRON_HOMEOSTASIS	HP_ABNORMAL_SERUM_IRON_CONCENTRATION
TTC7A	GOBP_IRON_ION_HOMEOSTASIS	GOBP_CELLULAR_IRON_ION_HOMEOSTASIS
TTYH1	GOMF_IRON_ION_TRANSMEMBRANE_TRANSPORTER_ACTIVITY	GOBP_IRON_ION_TRANSPORT	GOBP_IRON_ION_TRANSMEMBRANE_TRANSPORT
TYR	HALLMARK_HEME_METABOLISM
TYW5	GOMF_IRON_ION_BINDING
UBA52	REACTOME_IRON_UPTAKE_AND_TRANSPORT
UBAC1	HALLMARK_HEME_METABOLISM
UBB	REACTOME_IRON_UPTAKE_AND_TRANSPORT
UBC	REACTOME_IRON_UPTAKE_AND_TRANSPORT
UCP2	HALLMARK_HEME_METABOLISM
UGT1A1	GOBP_HEME_METABOLIC_PROCESS
UGT1A4	GOBP_HEME_METABOLIC_PROCESS
UROD	HALLMARK_HEME_METABOLISM	HP_ABNORMAL_CIRCULATING_PORPHYRIN_CONCENTRATION	GOBP_PROTOPORPHYRINOGEN_IX_METABOLIC_PROCESS	GOBP_HEME_METABOLIC_PROCESS
UROS	HALLMARK_HEME_METABOLISM	HP_ABNORMAL_CIRCULATING_PORPHYRIN_CONCENTRATION	GOBP_PROTOPORPHYRINOGEN_IX_METABOLIC_PROCESS	GOBP_HEME_METABOLIC_PROCESS
USP15	HALLMARK_HEME_METABOLISM
VEZF1	HALLMARK_HEME_METABOLISM
WAS	HP_IRON_DEFICIENCY_ANEMIA
XDH	GOMF_IRON_ION_BINDING
XK	HALLMARK_HEME_METABOLISM
XPO7	HALLMARK_HEME_METABOLISM
YPEL5	HALLMARK_HEME_METABOLISM
ZNF699	HP_IRON_DEFICIENCY_ANEMIA

## Sheet: Final Iron Metabolism Gene Set
HGNC Gene Name
ABCB6
ABCB7
ABCC5
ABCD3
ABCE1
ABCG2
ACKR1
ACO1
ACO2
ACP5
ADD1
ADI1
ADIPOR1
AGPAT4
AHSP
ALAD
ALAS1
ALAS2
ALDH6A1
ALKBH1
ALKBH2
ALKBH3
ALKBH8
ALOX5
ANK1
APC
AQP3
ARHGAP1
ARHGEF12
ARL2BP
ASIC3
ASNS
ATG4A
ATP13A2
ATP5IF1
ATP6AP1
ATP6V0A1
ATP6V0A2
ATP6V0A4
ATP6V0B
ATP6V0C
ATP6V0D1
ATP6V0E1
ATP6V0E2
ATP6V1A
ATP6V1B1
ATP6V1B2
ATP6V1C1
ATP6V1C2
ATP6V1D
ATP6V1E1
ATP6V1E2
ATP6V1F
ATP6V1G1
ATP6V1H
ATP7A
ATRX
B2M
BACH1
BCAM
BCS1L
BDH2
BLVRA
BLVRB
BMP2
BMP2K
BMP6
BNIP3L
BOLA2
BOLA2B
BPGM
BSG
BTBD9
BTG2
BTRC
C3
CA1
CA2
CALR
CAND1
CARD9
CASP10
CAST
CAT
CCDC115
CCDC28A
CCND3
CD55
CDC27
CDO1
CDR2
CH25H
CIR1
CLCN3
CLIC2
CLPX
CLTC
COL2A1
COL7A1
COX10
COX15
CP
CPOX
CTNS
CTSB
CUL1
CYB561
CYB561A3
CYBRD1
CYGB
CYP11A1
CYP19A1
CYP1A1
CYP1A2
CYP1B1
CYP20A1
CYP24A1
CYP26A1
CYP26B1
CYP27A1
CYP2J2
CYP2R1
CYP2S1
CYP2U1
CYP2W1
CYP4F3
CYP4V2
CYP51A1
DAAM1
DAXX
DCAF10
DCAF11
DCUN1D1
DMTN
DNAJC24
DNM2
DOHH
E2F2
EGLN1
EGLN2
EGLN3
EIF2AK1
EIF2AK3
ELL2
ENDOD1
EPAS1
EPB41
EPB42
EPOR
ERFE
ERMAP
ETHE1
EZH1
FA2H
FAS
FAXDC2
FBXL5
FBXO34
FBXO7
FBXO9
FDX1
FECH
FLVCR1
FLVCR2
FN1
FN3K
FOXJ2
FOXO3
FOXP1
FRRS1
FTH1
FTL
FTO
FXN
GALNT2
GAPVD1
GATA1
GCLC
GCLM
GDE1
GLRX3
GLRX5
GMPS
GYPA
GYPB
GYPC
H10
HAAO
HAGH
HBA1
HBA2
HBB
HBD
HBQ1
HBZ
HDGF
HEBP1
HEPHL1
HFE
HIF1A
HIF1AN
HLADQA1
HLADQB1
HMBS
HMOX1
HMOX2
HTATIP2
HTRA2
HYAL2
IBA57
IGSF3
IREB2
ISCA1
ISCA2
ISCU
JMJD6
KAT2B
KCNE1
KCNQ1
KDM3A
KDM7A
KEL
KHNYN
KIF23
KLF1
KLF3
LAMP2
LCN2
LMO2
LMTK2
LPIN2
LRP10
LTF
MAP2K3
MARCHF2
MARCHF8
MARK3
MBOAT2
MCOLN1
MELTF
MFHAS1
MGST3
MINPP1
MKRN1
MMGT1
MMP1
MOCOS
MOSPD1
MPP1
MSMO1
MT2A
MXI1
MYC
MYL4
NARF
NCOA4
NDFIP1
NECTIN1
NEDD8
NEK7
NEO1
NFE2
NFE2L1
NFU1
NNT
NR3C1
NUBP1
NUDT4
OGFOD1
OGFOD2
OGFOD3
OPTN
OSBP2
P3H1
P3H2
P3H3
P4HA1
P4HA2
P4HA3
P4HTM
PC
PGLS
PGRMC1
PGRMC2
PHF2
PHF8
PHYH
PICALM
PIGA
PIGQ
PLA2G4A
PLOD1
PLOD2
PLOD3
PPOX
PPP2R5B
PRDX2
PSMD9
PTGIS
RAB11B
RAD23A
RANBP10
RAP1GAP
RBM38
RBM5
RCL1
RIOK3
RIOX1
RNF123
RNF19A
RPS27A
RRM2
SC5D
SCARA5
SCD
SCD5
SDCBP
SEC14L1
SELENBP1
SFXN1
SIDT2
SKIV2L
SKP1
SLC10A3
SLC11A1
SLC11A2
SLC22A17
SLC22A4
SLC25A28
SLC25A37
SLC25A38
SLC25A39
SLC2A1
SLC30A1
SLC39A14
SLC39A8
SLC40A1
SLC46A1
SLC48A1
SLC4A1
SLC66A2
SLC6A8
SLC6A9
SLC7A11
SMAD4
SMOX
SNCA
SOD1
SOD2
SPTA1
SPTB
SRI
SRRD
STEAP3
STEAP4
STK11
SYNJ1
TAL1
TBXAS1
TCEA1
TCIRG1
TENT5C
TET1
TET2
TFDP2
TFRC
TMCC2
TMEM14C
TMEM199
TMEM9B
TMLHE
TMPRSS6
TNRC6B
TNS1
TOP1
TRAK2
TRIM58
TRNT1
TSPAN5
TSPO
TTC37
TTC7A
TYW5
UBA52
UBAC1
UBB
UBC
UCP2
UROD
UROS
USP15
VEZF1
WAS
XDH
XK
XPO7
YPEL5
ZNF699

## Sheet: Inflammation Gene Ontology
Gene Name	GO Designation 1	GO Designation 2	GO Designation 3	GO Designation 4	GO Designation 5	GO Designation 6	GO Designation 7
A2M	GOBP_ACUTE_INFLAMMATORY_RESPONSE
ABCA1	HALLMARK_INFLAMMATORY_RESPONSE
ABI1	HALLMARK_INFLAMMATORY_RESPONSE
ACVR1	GOBP_ACUTE_INFLAMMATORY_RESPONSE
ACVR1B	HALLMARK_INFLAMMATORY_RESPONSE
ACVR2A	HALLMARK_INFLAMMATORY_RESPONSE
ADAM8	GOBP_ACUTE_INFLAMMATORY_RESPONSE
ADCY1	KEGG_CHEMOKINE_SIGNALING_PATHWAY
ADCY2	KEGG_CHEMOKINE_SIGNALING_PATHWAY
ADCY3	KEGG_CHEMOKINE_SIGNALING_PATHWAY
ADCY4	KEGG_CHEMOKINE_SIGNALING_PATHWAY
ADCY5	KEGG_CHEMOKINE_SIGNALING_PATHWAY
ADCY6	KEGG_CHEMOKINE_SIGNALING_PATHWAY
ADCY7	KEGG_CHEMOKINE_SIGNALING_PATHWAY
ADCY8	KEGG_CHEMOKINE_SIGNALING_PATHWAY
ADCY9	KEGG_CHEMOKINE_SIGNALING_PATHWAY
ADGRE1	HALLMARK_INFLAMMATORY_RESPONSE
ADIPOQ	GOBP_GRANULOCYTE_DIFFERENTIATION
ADM	HALLMARK_INFLAMMATORY_RESPONSE
ADORA1	GOBP_ACUTE_INFLAMMATORY_RESPONSE
ADORA2B	HALLMARK_INFLAMMATORY_RESPONSE	GOBP_CHRONIC_INFLAMMATORY_RESPONSE
ADRA2A	GOBP_ACUTE_INFLAMMATORY_RESPONSE
ADRM1	HALLMARK_INFLAMMATORY_RESPONSE
AHR	HALLMARK_INFLAMMATORY_RESPONSE
AHSG	GOBP_ACUTE_INFLAMMATORY_RESPONSE
AKT1	KEGG_CHEMOKINE_SIGNALING_PATHWAY
AKT2	KEGG_CHEMOKINE_SIGNALING_PATHWAY
AKT3	KEGG_CHEMOKINE_SIGNALING_PATHWAY
ALOX5AP	GOBP_ACUTE_INFLAMMATORY_RESPONSE
ANO6	GOBP_ACUTE_INFLAMMATORY_RESPONSE
AP3B1	GOBP_GRANULOCYTE_DIFFERENTIATION
APCS	GOBP_ACUTE_INFLAMMATORY_RESPONSE
APLNR	HALLMARK_INFLAMMATORY_RESPONSE
APOA2	GOBP_ACUTE_INFLAMMATORY_RESPONSE
APOL2	GOBP_ACUTE_INFLAMMATORY_RESPONSE
AQP9	HALLMARK_INFLAMMATORY_RESPONSE
ARID5A	GOBP_T_HELPER_17_TYPE_IMMUNE_RESPONSE
ARRB1	KEGG_CHEMOKINE_SIGNALING_PATHWAY
ARRB2	KEGG_CHEMOKINE_SIGNALING_PATHWAY
ASH1L	GOBP_ACUTE_INFLAMMATORY_RESPONSE
ASS1	GOBP_ACUTE_INFLAMMATORY_RESPONSE
ATP2A2	HALLMARK_INFLAMMATORY_RESPONSE
ATP2B1	HALLMARK_INFLAMMATORY_RESPONSE
ATP2C1	HALLMARK_INFLAMMATORY_RESPONSE
AXL	HALLMARK_INFLAMMATORY_RESPONSE
B4GALT1	GOBP_ACUTE_INFLAMMATORY_RESPONSE
BATF	GOBP_T_HELPER_17_TYPE_IMMUNE_RESPONSE
BCAR1	KEGG_CHEMOKINE_SIGNALING_PATHWAY
BDKRB1	HALLMARK_INFLAMMATORY_RESPONSE
BEST1	HALLMARK_INFLAMMATORY_RESPONSE
BRAF	KEGG_CHEMOKINE_SIGNALING_PATHWAY
BST2	HALLMARK_INFLAMMATORY_RESPONSE
BTG2	HALLMARK_INFLAMMATORY_RESPONSE
BTK	GOBP_ACUTE_INFLAMMATORY_RESPONSE
C1QC	GOBP_GRANULOCYTE_DIFFERENTIATION
C2CD4A	GOBP_ACUTE_INFLAMMATORY_RESPONSE
C2CD4B	GOBP_ACUTE_INFLAMMATORY_RESPONSE
C3	BIOCARTA_LAIR_PATHWAY	GOBP_ACUTE_INFLAMMATORY_RESPONSE
C3AR1	HALLMARK_INFLAMMATORY_RESPONSE
C5	BIOCARTA_LAIR_PATHWAY
C5AR1	HALLMARK_INFLAMMATORY_RESPONSE
C6	BIOCARTA_LAIR_PATHWAY
C7	BIOCARTA_LAIR_PATHWAY
CALCRL	HALLMARK_INFLAMMATORY_RESPONSE
CARD9	GOBP_T_HELPER_17_TYPE_IMMUNE_RESPONSE
CBFA2T3	GOBP_GRANULOCYTE_DIFFERENTIATION
CCL1	KEGG_CHEMOKINE_SIGNALING_PATHWAY
CCL11	KEGG_CHEMOKINE_SIGNALING_PATHWAY
CCL13	KEGG_CHEMOKINE_SIGNALING_PATHWAY
CCL14	KEGG_CHEMOKINE_SIGNALING_PATHWAY
CCL15	KEGG_CHEMOKINE_SIGNALING_PATHWAY
CCL16	KEGG_CHEMOKINE_SIGNALING_PATHWAY
CCL17	HALLMARK_INFLAMMATORY_RESPONSE	KEGG_CHEMOKINE_SIGNALING_PATHWAY
CCL18	KEGG_CHEMOKINE_SIGNALING_PATHWAY
CCL19	KEGG_CHEMOKINE_SIGNALING_PATHWAY
CCL2	HALLMARK_INFLAMMATORY_RESPONSE	KEGG_CHEMOKINE_SIGNALING_PATHWAY
CCL20	HALLMARK_INFLAMMATORY_RESPONSE	KEGG_CHEMOKINE_SIGNALING_PATHWAY
CCL21	KEGG_CHEMOKINE_SIGNALING_PATHWAY
CCL22	HALLMARK_INFLAMMATORY_RESPONSE	KEGG_CHEMOKINE_SIGNALING_PATHWAY
CCL23	KEGG_CHEMOKINE_SIGNALING_PATHWAY
CCL24	HALLMARK_INFLAMMATORY_RESPONSE	KEGG_CHEMOKINE_SIGNALING_PATHWAY
CCL25	KEGG_CHEMOKINE_SIGNALING_PATHWAY
CCL26	KEGG_CHEMOKINE_SIGNALING_PATHWAY
CCL27	KEGG_CHEMOKINE_SIGNALING_PATHWAY
CCL28	KEGG_CHEMOKINE_SIGNALING_PATHWAY
CCL3	KEGG_CHEMOKINE_SIGNALING_PATHWAY
CCL3L1	KEGG_CHEMOKINE_SIGNALING_PATHWAY
CCL3L3	KEGG_CHEMOKINE_SIGNALING_PATHWAY
CCL4	KEGG_CHEMOKINE_SIGNALING_PATHWAY
CCL4L2	KEGG_CHEMOKINE_SIGNALING_PATHWAY
CCL5	HALLMARK_INFLAMMATORY_RESPONSE	GOBP_CHRONIC_INFLAMMATORY_RESPONSE	KEGG_CHEMOKINE_SIGNALING_PATHWAY
CCL7	HALLMARK_INFLAMMATORY_RESPONSE	KEGG_CHEMOKINE_SIGNALING_PATHWAY
CCL8	KEGG_CHEMOKINE_SIGNALING_PATHWAY
CCR1	KEGG_CHEMOKINE_SIGNALING_PATHWAY
CCR10	KEGG_CHEMOKINE_SIGNALING_PATHWAY
CCR2	KEGG_CHEMOKINE_SIGNALING_PATHWAY
CCR3	KEGG_CHEMOKINE_SIGNALING_PATHWAY
CCR4	KEGG_CHEMOKINE_SIGNALING_PATHWAY
CCR5	KEGG_CHEMOKINE_SIGNALING_PATHWAY
CCR6	KEGG_CHEMOKINE_SIGNALING_PATHWAY
CCR7	HALLMARK_INFLAMMATORY_RESPONSE	GOBP_ACUTE_INFLAMMATORY_RESPONSE	KEGG_CHEMOKINE_SIGNALING_PATHWAY
CCR8	KEGG_CHEMOKINE_SIGNALING_PATHWAY
CCR9	KEGG_CHEMOKINE_SIGNALING_PATHWAY
CCRL2	HALLMARK_INFLAMMATORY_RESPONSE
CD14	HALLMARK_INFLAMMATORY_RESPONSE
CD163	GOBP_ACUTE_INFLAMMATORY_RESPONSE
CD2	BIOCARTA_IL17_PATHWAY
CD247	BIOCARTA_IL17_PATHWAY
CD34	BIOCARTA_IL17_PATHWAY
CD3D	BIOCARTA_IL17_PATHWAY
CD3E	BIOCARTA_IL17_PATHWAY
CD3G	BIOCARTA_IL17_PATHWAY
CD4	BIOCARTA_IL17_PATHWAY	BIOCARTA_INFLAM_PATHWAY
CD40	HALLMARK_INFLAMMATORY_RESPONSE
CD44	BIOCARTA_MONOCYTE_PATHWAY
CD48	HALLMARK_INFLAMMATORY_RESPONSE
CD55	HALLMARK_INFLAMMATORY_RESPONSE
CD58	BIOCARTA_IL17_PATHWAY
CD6	GOBP_ACUTE_INFLAMMATORY_RESPONSE
CD69	HALLMARK_INFLAMMATORY_RESPONSE
CD70	HALLMARK_INFLAMMATORY_RESPONSE
CD82	HALLMARK_INFLAMMATORY_RESPONSE
CD8A	BIOCARTA_IL17_PATHWAY
CDC42	KEGG_CHEMOKINE_SIGNALING_PATHWAY
CDKN1A	HALLMARK_INFLAMMATORY_RESPONSE
CEACAM1	GOBP_GRANULOCYTE_DIFFERENTIATION
CEBPA	GOBP_GRANULOCYTE_DIFFERENTIATION
CEBPB	BIOCARTA_IL6_PATHWAY	GOBP_ACUTE_INFLAMMATORY_RESPONSE
CEBPE	GOBP_GRANULOCYTE_DIFFERENTIATION
CHST2	HALLMARK_INFLAMMATORY_RESPONSE
CHUK	KEGG_CHEMOKINE_SIGNALING_PATHWAY
CITED2	GOBP_GRANULOCYTE_DIFFERENTIATION
CLEC5A	HALLMARK_INFLAMMATORY_RESPONSE
CLEC6A	GOBP_T_HELPER_17_TYPE_IMMUNE_RESPONSE
CLEC7A	GOBP_T_HELPER_17_TYPE_IMMUNE_RESPONSE
CMKLR1	HALLMARK_INFLAMMATORY_RESPONSE
CNR1	GOBP_ACUTE_INFLAMMATORY_RESPONSE
CREB3L3	GOBP_ACUTE_INFLAMMATORY_RESPONSE
CRK	KEGG_CHEMOKINE_SIGNALING_PATHWAY
CRKL	KEGG_CHEMOKINE_SIGNALING_PATHWAY
CRP	GOBP_ACUTE_INFLAMMATORY_RESPONSE
CSF1	HALLMARK_INFLAMMATORY_RESPONSE	BIOCARTA_INFLAM_PATHWAY
CSF2	BIOCARTA_INFLAM_PATHWAY	GOBP_GRANULOCYTE_DIFFERENTIATION
CSF3	HALLMARK_INFLAMMATORY_RESPONSE	BIOCARTA_IL17_PATHWAY	BIOCARTA_INFLAM_PATHWAY	GOBP_GRANULOCYTE_DIFFERENTIATION
CSF3R	HALLMARK_INFLAMMATORY_RESPONSE
CSK	KEGG_CHEMOKINE_SIGNALING_PATHWAY
CSNK2A1	BIOCARTA_IL6_PATHWAY
CTNNBIP1	GOBP_ACUTE_INFLAMMATORY_RESPONSE
CUL4A	GOBP_GRANULOCYTE_DIFFERENTIATION
CX3CL1	HALLMARK_INFLAMMATORY_RESPONSE	KEGG_CHEMOKINE_SIGNALING_PATHWAY
CX3CR1	KEGG_CHEMOKINE_SIGNALING_PATHWAY
CXCL1	KEGG_CHEMOKINE_SIGNALING_PATHWAY
CXCL10	HALLMARK_INFLAMMATORY_RESPONSE	KEGG_CHEMOKINE_SIGNALING_PATHWAY
CXCL11	HALLMARK_INFLAMMATORY_RESPONSE	KEGG_CHEMOKINE_SIGNALING_PATHWAY
CXCL12	KEGG_CHEMOKINE_SIGNALING_PATHWAY
CXCL13	GOBP_CHRONIC_INFLAMMATORY_RESPONSE	KEGG_CHEMOKINE_SIGNALING_PATHWAY
CXCL14	KEGG_CHEMOKINE_SIGNALING_PATHWAY
CXCL16	KEGG_CHEMOKINE_SIGNALING_PATHWAY
CXCL2	KEGG_CHEMOKINE_SIGNALING_PATHWAY
CXCL3	KEGG_CHEMOKINE_SIGNALING_PATHWAY
CXCL5	KEGG_CHEMOKINE_SIGNALING_PATHWAY
CXCL6	HALLMARK_INFLAMMATORY_RESPONSE	KEGG_CHEMOKINE_SIGNALING_PATHWAY
CXCL8	HALLMARK_INFLAMMATORY_RESPONSE	BIOCARTA_IL17_PATHWAY	BIOCARTA_INFLAM_PATHWAY	BIOCARTA_LAIR_PATHWAY	KEGG_CHEMOKINE_SIGNALING_PATHWAY
CXCL9	HALLMARK_INFLAMMATORY_RESPONSE	KEGG_CHEMOKINE_SIGNALING_PATHWAY
CXCR1	KEGG_CHEMOKINE_SIGNALING_PATHWAY
CXCR2	KEGG_CHEMOKINE_SIGNALING_PATHWAY
CXCR3	KEGG_CHEMOKINE_SIGNALING_PATHWAY
CXCR4	KEGG_CHEMOKINE_SIGNALING_PATHWAY
CXCR5	KEGG_CHEMOKINE_SIGNALING_PATHWAY
CXCR6	HALLMARK_INFLAMMATORY_RESPONSE	KEGG_CHEMOKINE_SIGNALING_PATHWAY
CYBB	HALLMARK_INFLAMMATORY_RESPONSE
CYP19A1	GOBP_CHRONIC_INFLAMMATORY_RESPONSE
DCBLD2	HALLMARK_INFLAMMATORY_RESPONSE
DHRS7B	GOBP_GRANULOCYTE_DIFFERENTIATION
DNASE1	GOBP_ACUTE_INFLAMMATORY_RESPONSE
DNASE1L3	GOBP_ACUTE_INFLAMMATORY_RESPONSE
DOCK2	KEGG_CHEMOKINE_SIGNALING_PATHWAY
EBI3	HALLMARK_INFLAMMATORY_RESPONSE
EDN1	HALLMARK_INFLAMMATORY_RESPONSE
EDNRB	GOBP_ACUTE_INFLAMMATORY_RESPONSE
EIF2AK1	GOBP_ACUTE_INFLAMMATORY_RESPONSE
EIF2AK2	HALLMARK_INFLAMMATORY_RESPONSE
ELANE	GOBP_ACUTE_INFLAMMATORY_RESPONSE
ELK1	BIOCARTA_IL6_PATHWAY
ELMO1	KEGG_CHEMOKINE_SIGNALING_PATHWAY
EMP3	HALLMARK_INFLAMMATORY_RESPONSE
ENTPD7	GOBP_T_HELPER_17_TYPE_IMMUNE_RESPONSE
EPHB2	GOBP_T_HELPER_17_TYPE_IMMUNE_RESPONSE
EPO	GOBP_ACUTE_INFLAMMATORY_RESPONSE
EREG	HALLMARK_INFLAMMATORY_RESPONSE
EVI2B	GOBP_GRANULOCYTE_DIFFERENTIATION
EXT1	GOBP_ACUTE_INFLAMMATORY_RESPONSE
F12	GOBP_ACUTE_INFLAMMATORY_RESPONSE
F2	GOBP_ACUTE_INFLAMMATORY_RESPONSE
F3	HALLMARK_INFLAMMATORY_RESPONSE	GOBP_ACUTE_INFLAMMATORY_RESPONSE
F8	GOBP_ACUTE_INFLAMMATORY_RESPONSE
FASN	GOBP_GRANULOCYTE_DIFFERENTIATION
FCGR1A	GOBP_ACUTE_INFLAMMATORY_RESPONSE
FCGR2B	GOBP_ACUTE_INFLAMMATORY_RESPONSE
FCGR3A	GOBP_ACUTE_INFLAMMATORY_RESPONSE
FFAR2	HALLMARK_INFLAMMATORY_RESPONSE	GOBP_ACUTE_INFLAMMATORY_RESPONSE
FFAR3	GOBP_ACUTE_INFLAMMATORY_RESPONSE
FGR	KEGG_CHEMOKINE_SIGNALING_PATHWAY
FN1	GOBP_ACUTE_INFLAMMATORY_RESPONSE
FOS	BIOCARTA_IL6_PATHWAY
FOXO3	KEGG_CHEMOKINE_SIGNALING_PATHWAY
FOXP3	GOBP_CHRONIC_INFLAMMATORY_RESPONSE	GOBP_T_HELPER_17_TYPE_IMMUNE_RESPONSE
FPR1	HALLMARK_INFLAMMATORY_RESPONSE
FUT7	GOBP_ACUTE_INFLAMMATORY_RESPONSE
FZD5	HALLMARK_INFLAMMATORY_RESPONSE
GABBR1	HALLMARK_INFLAMMATORY_RESPONSE
GATA1	GOBP_GRANULOCYTE_DIFFERENTIATION
GATA2	GOBP_GRANULOCYTE_DIFFERENTIATION
GATA3	BIOCARTA_GATA3_PATHWAY	GOBP_ACUTE_INFLAMMATORY_RESPONSE
GCH1	HALLMARK_INFLAMMATORY_RESPONSE
GNA15	HALLMARK_INFLAMMATORY_RESPONSE
GNAI1	KEGG_CHEMOKINE_SIGNALING_PATHWAY
GNAI2	KEGG_CHEMOKINE_SIGNALING_PATHWAY
GNAI3	HALLMARK_INFLAMMATORY_RESPONSE	KEGG_CHEMOKINE_SIGNALING_PATHWAY
GNB1	KEGG_CHEMOKINE_SIGNALING_PATHWAY
GNB2	KEGG_CHEMOKINE_SIGNALING_PATHWAY
GNB3	KEGG_CHEMOKINE_SIGNALING_PATHWAY
GNB4	KEGG_CHEMOKINE_SIGNALING_PATHWAY
GNB5	KEGG_CHEMOKINE_SIGNALING_PATHWAY
GNG10	KEGG_CHEMOKINE_SIGNALING_PATHWAY
GNG11	KEGG_CHEMOKINE_SIGNALING_PATHWAY
GNG12	KEGG_CHEMOKINE_SIGNALING_PATHWAY
GNG13	KEGG_CHEMOKINE_SIGNALING_PATHWAY
GNG2	KEGG_CHEMOKINE_SIGNALING_PATHWAY
GNG3	KEGG_CHEMOKINE_SIGNALING_PATHWAY
GNG4	KEGG_CHEMOKINE_SIGNALING_PATHWAY
GNG5	KEGG_CHEMOKINE_SIGNALING_PATHWAY
GNG7	KEGG_CHEMOKINE_SIGNALING_PATHWAY
GNG8	KEGG_CHEMOKINE_SIGNALING_PATHWAY
GNGT1	KEGG_CHEMOKINE_SIGNALING_PATHWAY
GNGT2	KEGG_CHEMOKINE_SIGNALING_PATHWAY
GP1BA	HALLMARK_INFLAMMATORY_RESPONSE
GPC3	HALLMARK_INFLAMMATORY_RESPONSE
GPR132	HALLMARK_INFLAMMATORY_RESPONSE
GPR183	HALLMARK_INFLAMMATORY_RESPONSE
GRB2	BIOCARTA_IL6_PATHWAY	KEGG_CHEMOKINE_SIGNALING_PATHWAY
GRK1	KEGG_CHEMOKINE_SIGNALING_PATHWAY
GRK2	KEGG_CHEMOKINE_SIGNALING_PATHWAY
GRK3	KEGG_CHEMOKINE_SIGNALING_PATHWAY
GRK4	KEGG_CHEMOKINE_SIGNALING_PATHWAY
GRK5	KEGG_CHEMOKINE_SIGNALING_PATHWAY
GRK6	KEGG_CHEMOKINE_SIGNALING_PATHWAY
GRK7	KEGG_CHEMOKINE_SIGNALING_PATHWAY
GSK3A	KEGG_CHEMOKINE_SIGNALING_PATHWAY
GSK3B	KEGG_CHEMOKINE_SIGNALING_PATHWAY
GSTP1	GOBP_ACUTE_INFLAMMATORY_RESPONSE
HAMP	GOBP_ACUTE_INFLAMMATORY_RESPONSE
HAS2	HALLMARK_INFLAMMATORY_RESPONSE
HAX1	GOBP_GRANULOCYTE_DIFFERENTIATION
HBEGF	HALLMARK_INFLAMMATORY_RESPONSE
HCK	KEGG_CHEMOKINE_SIGNALING_PATHWAY
HCLS1	GOBP_GRANULOCYTE_DIFFERENTIATION
HIF1A	HALLMARK_INFLAMMATORY_RESPONSE
HLA-DRA	BIOCARTA_INFLAM_PATHWAY
HLA-DRB1	BIOCARTA_INFLAM_PATHWAY
HLA-DRB3	BIOCARTA_INFLAM_PATHWAY
HLA-DRB4	BIOCARTA_INFLAM_PATHWAY
HLA-DRB5	BIOCARTA_INFLAM_PATHWAY
HLA-E	GOBP_ACUTE_INFLAMMATORY_RESPONSE
HP	GOBP_ACUTE_INFLAMMATORY_RESPONSE
HPN	HALLMARK_INFLAMMATORY_RESPONSE
HPR	GOBP_ACUTE_INFLAMMATORY_RESPONSE
HRAS	BIOCARTA_IL6_PATHWAY	KEGG_CHEMOKINE_SIGNALING_PATHWAY
HRH1	HALLMARK_INFLAMMATORY_RESPONSE
ICAM1	HALLMARK_INFLAMMATORY_RESPONSE	BIOCARTA_LAIR_PATHWAY	BIOCARTA_MONOCYTE_PATHWAY
ICAM4	HALLMARK_INFLAMMATORY_RESPONSE
ICOSLG	HALLMARK_INFLAMMATORY_RESPONSE
IDO1	GOBP_CHRONIC_INFLAMMATORY_RESPONSE
IFITM1	HALLMARK_INFLAMMATORY_RESPONSE
IFNA1	BIOCARTA_INFLAM_PATHWAY
IFNAR1	HALLMARK_INFLAMMATORY_RESPONSE
IFNB1	BIOCARTA_INFLAM_PATHWAY
IFNG	BIOCARTA_INFLAM_PATHWAY
IFNGR2	HALLMARK_INFLAMMATORY_RESPONSE
IGHG1	GOBP_ACUTE_INFLAMMATORY_RESPONSE
IKBKB	KEGG_CHEMOKINE_SIGNALING_PATHWAY
IKBKG	KEGG_CHEMOKINE_SIGNALING_PATHWAY
IL10	HALLMARK_INFLAMMATORY_RESPONSE	BIOCARTA_INFLAM_PATHWAY	GOBP_CHRONIC_INFLAMMATORY_RESPONSE
IL10RA	HALLMARK_INFLAMMATORY_RESPONSE
IL11	BIOCARTA_INFLAM_PATHWAY
IL12B	HALLMARK_INFLAMMATORY_RESPONSE	GOBP_T_HELPER_17_TYPE_IMMUNE_RESPONSE
IL12RB1	GOBP_T_HELPER_17_TYPE_IMMUNE_RESPONSE
IL13	BIOCARTA_GATA3_PATHWAY	BIOCARTA_INFLAM_PATHWAY
IL15	HALLMARK_INFLAMMATORY_RESPONSE	BIOCARTA_INFLAM_PATHWAY
IL15RA	HALLMARK_INFLAMMATORY_RESPONSE
IL17A	BIOCARTA_IL17_PATHWAY
IL17RA	GOBP_T_HELPER_17_TYPE_IMMUNE_RESPONSE
IL18	HALLMARK_INFLAMMATORY_RESPONSE
IL18R1	HALLMARK_INFLAMMATORY_RESPONSE
IL18RAP	HALLMARK_INFLAMMATORY_RESPONSE
IL1A	HALLMARK_INFLAMMATORY_RESPONSE	BIOCARTA_INFLAM_PATHWAY	BIOCARTA_LAIR_PATHWAY	GOBP_ACUTE_INFLAMMATORY_RESPONSE
IL1B	HALLMARK_INFLAMMATORY_RESPONSE	GOBP_ACUTE_INFLAMMATORY_RESPONSE
IL1R1	HALLMARK_INFLAMMATORY_RESPONSE
IL2	BIOCARTA_INFLAM_PATHWAY	GOBP_T_HELPER_17_TYPE_IMMUNE_RESPONSE
IL20RB	GOBP_ACUTE_INFLAMMATORY_RESPONSE
IL22	GOBP_ACUTE_INFLAMMATORY_RESPONSE
IL23A	GOBP_T_HELPER_17_TYPE_IMMUNE_RESPONSE
IL23R	GOBP_T_HELPER_17_TYPE_IMMUNE_RESPONSE
IL25	GOBP_GRANULOCYTE_DIFFERENTIATION
IL27RA	GOBP_T_HELPER_17_TYPE_IMMUNE_RESPONSE
IL2RB	HALLMARK_INFLAMMATORY_RESPONSE
IL3	BIOCARTA_IL17_PATHWAY	BIOCARTA_INFLAM_PATHWAY
IL31RA	GOBP_ACUTE_INFLAMMATORY_RESPONSE
IL4	BIOCARTA_GATA3_PATHWAY	BIOCARTA_INFLAM_PATHWAY	GOBP_ACUTE_INFLAMMATORY_RESPONSE	GOBP_CHRONIC_INFLAMMATORY_RESPONSE	GOBP_T_HELPER_17_TYPE_IMMUNE_RESPONSE
IL4R	HALLMARK_INFLAMMATORY_RESPONSE
IL5	BIOCARTA_GATA3_PATHWAY	BIOCARTA_INFLAM_PATHWAY	GOBP_GRANULOCYTE_DIFFERENTIATION
IL6	HALLMARK_INFLAMMATORY_RESPONSE	BIOCARTA_IL17_PATHWAY	BIOCARTA_IL6_PATHWAY	BIOCARTA_INFLAM_PATHWAY	BIOCARTA_LAIR_PATHWAY	GOBP_ACUTE_INFLAMMATORY_RESPONSE	GOBP_T_HELPER_17_TYPE_IMMUNE_RESPONSE
IL6R	BIOCARTA_IL6_PATHWAY	GOBP_ACUTE_INFLAMMATORY_RESPONSE	GOBP_T_HELPER_17_TYPE_IMMUNE_RESPONSE
IL6ST	BIOCARTA_IL6_PATHWAY	GOBP_ACUTE_INFLAMMATORY_RESPONSE
IL7	BIOCARTA_INFLAM_PATHWAY
IL7R	HALLMARK_INFLAMMATORY_RESPONSE
INHBA	HALLMARK_INFLAMMATORY_RESPONSE
INPP5D	GOBP_GRANULOCYTE_DIFFERENTIATION
INS	GOBP_ACUTE_INFLAMMATORY_RESPONSE
IRAK2	HALLMARK_INFLAMMATORY_RESPONSE
IRF1	HALLMARK_INFLAMMATORY_RESPONSE
IRF4	GOBP_T_HELPER_17_TYPE_IMMUNE_RESPONSE
IRF7	HALLMARK_INFLAMMATORY_RESPONSE
ITGA4	BIOCARTA_LAIR_PATHWAY	BIOCARTA_MONOCYTE_PATHWAY
ITGA5	HALLMARK_INFLAMMATORY_RESPONSE
ITGAL	BIOCARTA_LAIR_PATHWAY	BIOCARTA_MONOCYTE_PATHWAY
ITGAM	BIOCARTA_MONOCYTE_PATHWAY
ITGB1	BIOCARTA_LAIR_PATHWAY	BIOCARTA_MONOCYTE_PATHWAY
ITGB2	BIOCARTA_LAIR_PATHWAY	BIOCARTA_MONOCYTE_PATHWAY
ITGB3	HALLMARK_INFLAMMATORY_RESPONSE
ITGB8	HALLMARK_INFLAMMATORY_RESPONSE
ITIH4	GOBP_ACUTE_INFLAMMATORY_RESPONSE
ITK	KEGG_CHEMOKINE_SIGNALING_PATHWAY
JAGN1	GOBP_GRANULOCYTE_DIFFERENTIATION
JAK1	BIOCARTA_IL6_PATHWAY
JAK2	BIOCARTA_IL6_PATHWAY	KEGG_CHEMOKINE_SIGNALING_PATHWAY
JAK3	BIOCARTA_IL6_PATHWAY	KEGG_CHEMOKINE_SIGNALING_PATHWAY
JUN	BIOCARTA_IL6_PATHWAY
KCNA3	HALLMARK_INFLAMMATORY_RESPONSE
KCNJ2	HALLMARK_INFLAMMATORY_RESPONSE
KCNMB2	HALLMARK_INFLAMMATORY_RESPONSE
KIF1B	HALLMARK_INFLAMMATORY_RESPONSE
KITLG	BIOCARTA_IL17_PATHWAY
KL	GOBP_ACUTE_INFLAMMATORY_RESPONSE
KLF6	HALLMARK_INFLAMMATORY_RESPONSE
KLKB1	GOBP_ACUTE_INFLAMMATORY_RESPONSE
KNG1	BIOCARTA_LAIR_PATHWAY
KRAS	KEGG_CHEMOKINE_SIGNALING_PATHWAY
L3MBTL3	GOBP_GRANULOCYTE_DIFFERENTIATION
LAMP3	HALLMARK_INFLAMMATORY_RESPONSE
LBP	GOBP_ACUTE_INFLAMMATORY_RESPONSE
LBR	GOBP_GRANULOCYTE_DIFFERENTIATION
LCK	HALLMARK_INFLAMMATORY_RESPONSE
LCP2	HALLMARK_INFLAMMATORY_RESPONSE
LDLR	HALLMARK_INFLAMMATORY_RESPONSE
LEF1	GOBP_GRANULOCYTE_DIFFERENTIATION
LIF	HALLMARK_INFLAMMATORY_RESPONSE
LOXL3	GOBP_T_HELPER_17_TYPE_IMMUNE_RESPONSE
LPAR1	HALLMARK_INFLAMMATORY_RESPONSE
LTA	HALLMARK_INFLAMMATORY_RESPONSE	GOBP_CHRONIC_INFLAMMATORY_RESPONSE
LY6E	HALLMARK_INFLAMMATORY_RESPONSE
LY9	GOBP_T_HELPER_17_TYPE_IMMUNE_RESPONSE
LYN	HALLMARK_INFLAMMATORY_RESPONSE	KEGG_CHEMOKINE_SIGNALING_PATHWAY
MALT1	GOBP_T_HELPER_17_TYPE_IMMUNE_RESPONSE
MAP2K1	BIOCARTA_IL6_PATHWAY	KEGG_CHEMOKINE_SIGNALING_PATHWAY
MAP2K3	BIOCARTA_GATA3_PATHWAY
MAPK1	KEGG_CHEMOKINE_SIGNALING_PATHWAY
MAPK14	BIOCARTA_GATA3_PATHWAY
MAPK3	BIOCARTA_IL6_PATHWAY	KEGG_CHEMOKINE_SIGNALING_PATHWAY
MARCO	HALLMARK_INFLAMMATORY_RESPONSE
MBL2	GOBP_ACUTE_INFLAMMATORY_RESPONSE
MEFV	HALLMARK_INFLAMMATORY_RESPONSE
MEP1A	HALLMARK_INFLAMMATORY_RESPONSE
MET	HALLMARK_INFLAMMATORY_RESPONSE
MIR21	GOBP_T_HELPER_17_TYPE_IMMUNE_RESPONSE
MIR92A1	GOBP_ACUTE_INFLAMMATORY_RESPONSE
MMP14	HALLMARK_INFLAMMATORY_RESPONSE
MRGPRX1	GOBP_ACUTE_INFLAMMATORY_RESPONSE
MSR1	HALLMARK_INFLAMMATORY_RESPONSE
MXD1	HALLMARK_INFLAMMATORY_RESPONSE
MYC	HALLMARK_INFLAMMATORY_RESPONSE
MYLK3	GOBP_ACUTE_INFLAMMATORY_RESPONSE
NAMPT	HALLMARK_INFLAMMATORY_RESPONSE
NCF1	KEGG_CHEMOKINE_SIGNALING_PATHWAY
NDP	HALLMARK_INFLAMMATORY_RESPONSE
NFATC1	BIOCARTA_GATA3_PATHWAY
NFATC2	BIOCARTA_GATA3_PATHWAY
NFKB1	HALLMARK_INFLAMMATORY_RESPONSE	KEGG_CHEMOKINE_SIGNALING_PATHWAY
NFKBIA	HALLMARK_INFLAMMATORY_RESPONSE	KEGG_CHEMOKINE_SIGNALING_PATHWAY
NFKBIB	KEGG_CHEMOKINE_SIGNALING_PATHWAY
NFKBID	GOBP_T_HELPER_17_TYPE_IMMUNE_RESPONSE
NFKBIZ	GOBP_T_HELPER_17_TYPE_IMMUNE_RESPONSE
NKAP	GOBP_GRANULOCYTE_DIFFERENTIATION
NLRP10	GOBP_T_HELPER_17_TYPE_IMMUNE_RESPONSE
NLRP3	HALLMARK_INFLAMMATORY_RESPONSE	GOBP_ACUTE_INFLAMMATORY_RESPONSE
NLRP6	GOBP_ACUTE_INFLAMMATORY_RESPONSE
NMI	HALLMARK_INFLAMMATORY_RESPONSE
NMUR1	HALLMARK_INFLAMMATORY_RESPONSE
NOD2	HALLMARK_INFLAMMATORY_RESPONSE
NOTCH1	GOBP_T_HELPER_17_TYPE_IMMUNE_RESPONSE
NPFFR2	HALLMARK_INFLAMMATORY_RESPONSE
NPY	GOBP_ACUTE_INFLAMMATORY_RESPONSE
NPY5R	GOBP_ACUTE_INFLAMMATORY_RESPONSE
NRAS	KEGG_CHEMOKINE_SIGNALING_PATHWAY
NUPR1	GOBP_ACUTE_INFLAMMATORY_RESPONSE
OGG1	GOBP_ACUTE_INFLAMMATORY_RESPONSE
OLR1	HALLMARK_INFLAMMATORY_RESPONSE
OPRK1	HALLMARK_INFLAMMATORY_RESPONSE
OPRM1	GOBP_ACUTE_INFLAMMATORY_RESPONSE
ORM1	GOBP_ACUTE_INFLAMMATORY_RESPONSE
ORM2	GOBP_ACUTE_INFLAMMATORY_RESPONSE
OSM	HALLMARK_INFLAMMATORY_RESPONSE	GOBP_ACUTE_INFLAMMATORY_RESPONSE
OSMR	HALLMARK_INFLAMMATORY_RESPONSE	GOBP_ACUTE_INFLAMMATORY_RESPONSE
P2RX4	HALLMARK_INFLAMMATORY_RESPONSE
P2RX7	HALLMARK_INFLAMMATORY_RESPONSE
P2RY2	HALLMARK_INFLAMMATORY_RESPONSE
PAK1	KEGG_CHEMOKINE_SIGNALING_PATHWAY
PARD3	KEGG_CHEMOKINE_SIGNALING_PATHWAY
PARK7	GOBP_ACUTE_INFLAMMATORY_RESPONSE
PCDH7	HALLMARK_INFLAMMATORY_RESPONSE
PDE4B	HALLMARK_INFLAMMATORY_RESPONSE
PDGFA	BIOCARTA_INFLAM_PATHWAY
PDPN	HALLMARK_INFLAMMATORY_RESPONSE
PECAM1	BIOCARTA_MONOCYTE_PATHWAY
PF4	KEGG_CHEMOKINE_SIGNALING_PATHWAY
PF4V1	KEGG_CHEMOKINE_SIGNALING_PATHWAY
PHB	GOBP_T_HELPER_17_TYPE_IMMUNE_RESPONSE
PIK3CA	KEGG_CHEMOKINE_SIGNALING_PATHWAY
PIK3CB	KEGG_CHEMOKINE_SIGNALING_PATHWAY
PIK3CD	KEGG_CHEMOKINE_SIGNALING_PATHWAY
PIK3CG	GOBP_ACUTE_INFLAMMATORY_RESPONSE	KEGG_CHEMOKINE_SIGNALING_PATHWAY
PIK3R1	KEGG_CHEMOKINE_SIGNALING_PATHWAY
PIK3R2	KEGG_CHEMOKINE_SIGNALING_PATHWAY
PIK3R3	KEGG_CHEMOKINE_SIGNALING_PATHWAY
PIK3R5	HALLMARK_INFLAMMATORY_RESPONSE	KEGG_CHEMOKINE_SIGNALING_PATHWAY
PLA2G2D	GOBP_ACUTE_INFLAMMATORY_RESPONSE
PLAUR	HALLMARK_INFLAMMATORY_RESPONSE
PLCB1	KEGG_CHEMOKINE_SIGNALING_PATHWAY
PLCB2	KEGG_CHEMOKINE_SIGNALING_PATHWAY
PLCB3	KEGG_CHEMOKINE_SIGNALING_PATHWAY
PLCB4	KEGG_CHEMOKINE_SIGNALING_PATHWAY
PLSCR1	GOBP_ACUTE_INFLAMMATORY_RESPONSE
PPBP	KEGG_CHEMOKINE_SIGNALING_PATHWAY
PPBPP1	KEGG_CHEMOKINE_SIGNALING_PATHWAY
PRCP	GOBP_ACUTE_INFLAMMATORY_RESPONSE
PREX1	KEGG_CHEMOKINE_SIGNALING_PATHWAY
PRKACA	KEGG_CHEMOKINE_SIGNALING_PATHWAY
PRKACB	BIOCARTA_GATA3_PATHWAY	KEGG_CHEMOKINE_SIGNALING_PATHWAY
PRKACG	BIOCARTA_GATA3_PATHWAY	KEGG_CHEMOKINE_SIGNALING_PATHWAY
PRKAR1A	BIOCARTA_GATA3_PATHWAY
PRKAR1B	BIOCARTA_GATA3_PATHWAY
PRKAR2A	BIOCARTA_GATA3_PATHWAY
PRKAR2B	BIOCARTA_GATA3_PATHWAY
PRKCB	KEGG_CHEMOKINE_SIGNALING_PATHWAY
PRKCD	KEGG_CHEMOKINE_SIGNALING_PATHWAY
PRKCQ	GOBP_T_HELPER_17_TYPE_IMMUNE_RESPONSE
PRKCZ	KEGG_CHEMOKINE_SIGNALING_PATHWAY
PRKX	KEGG_CHEMOKINE_SIGNALING_PATHWAY
PROK2	HALLMARK_INFLAMMATORY_RESPONSE
PSEN1	HALLMARK_INFLAMMATORY_RESPONSE
PTAFR	HALLMARK_INFLAMMATORY_RESPONSE
PTGER2	HALLMARK_INFLAMMATORY_RESPONSE
PTGER3	GOBP_ACUTE_INFLAMMATORY_RESPONSE
PTGER4	HALLMARK_INFLAMMATORY_RESPONSE
PTGES	GOBP_ACUTE_INFLAMMATORY_RESPONSE
PTGIR	HALLMARK_INFLAMMATORY_RESPONSE
PTGS2	GOBP_ACUTE_INFLAMMATORY_RESPONSE
PTK2	KEGG_CHEMOKINE_SIGNALING_PATHWAY
PTK2B	KEGG_CHEMOKINE_SIGNALING_PATHWAY
PTPN11	BIOCARTA_IL6_PATHWAY
PTPRE	HALLMARK_INFLAMMATORY_RESPONSE
PVR	HALLMARK_INFLAMMATORY_RESPONSE
PXN	KEGG_CHEMOKINE_SIGNALING_PATHWAY
RAC1	KEGG_CHEMOKINE_SIGNALING_PATHWAY
RAC2	KEGG_CHEMOKINE_SIGNALING_PATHWAY
RAF1	HALLMARK_INFLAMMATORY_RESPONSE	BIOCARTA_IL6_PATHWAY	KEGG_CHEMOKINE_SIGNALING_PATHWAY
RAP1A	KEGG_CHEMOKINE_SIGNALING_PATHWAY
RAP1B	KEGG_CHEMOKINE_SIGNALING_PATHWAY
RARA	GOBP_GRANULOCYTE_DIFFERENTIATION
RASGRP1	HALLMARK_INFLAMMATORY_RESPONSE
RASGRP2	KEGG_CHEMOKINE_SIGNALING_PATHWAY
RC3H1	GOBP_T_HELPER_17_TYPE_IMMUNE_RESPONSE
RC3H2	GOBP_T_HELPER_17_TYPE_IMMUNE_RESPONSE
REG3A	GOBP_ACUTE_INFLAMMATORY_RESPONSE
REG3G	GOBP_ACUTE_INFLAMMATORY_RESPONSE
RELA	HALLMARK_INFLAMMATORY_RESPONSE	KEGG_CHEMOKINE_SIGNALING_PATHWAY
RGS1	HALLMARK_INFLAMMATORY_RESPONSE
RGS16	HALLMARK_INFLAMMATORY_RESPONSE
RHBDD3	GOBP_ACUTE_INFLAMMATORY_RESPONSE
RHOA	KEGG_CHEMOKINE_SIGNALING_PATHWAY
RHOG	HALLMARK_INFLAMMATORY_RESPONSE
RIPK2	HALLMARK_INFLAMMATORY_RESPONSE
RNF144B	HALLMARK_INFLAMMATORY_RESPONSE
ROCK1	KEGG_CHEMOKINE_SIGNALING_PATHWAY
ROCK2	KEGG_CHEMOKINE_SIGNALING_PATHWAY
RORA	GOBP_T_HELPER_17_TYPE_IMMUNE_RESPONSE
RORC	GOBP_T_HELPER_17_TYPE_IMMUNE_RESPONSE
ROS1	HALLMARK_INFLAMMATORY_RESPONSE
RTP4	HALLMARK_INFLAMMATORY_RESPONSE
RUNX1	GOBP_GRANULOCYTE_DIFFERENTIATION
S100A8	GOBP_ACUTE_INFLAMMATORY_RESPONSE	GOBP_CHRONIC_INFLAMMATORY_RESPONSE
S100A9	GOBP_CHRONIC_INFLAMMATORY_RESPONSE
SAA1	GOBP_ACUTE_INFLAMMATORY_RESPONSE
SAA2	GOBP_ACUTE_INFLAMMATORY_RESPONSE
SAA4	GOBP_ACUTE_INFLAMMATORY_RESPONSE
SCARF1	HALLMARK_INFLAMMATORY_RESPONSE
SCN1B	HALLMARK_INFLAMMATORY_RESPONSE
SELE	HALLMARK_INFLAMMATORY_RESPONSE	BIOCARTA_MONOCYTE_PATHWAY
SELENOS	HALLMARK_INFLAMMATORY_RESPONSE	GOBP_ACUTE_INFLAMMATORY_RESPONSE
SELL	HALLMARK_INFLAMMATORY_RESPONSE	BIOCARTA_MONOCYTE_PATHWAY
SELP	BIOCARTA_LAIR_PATHWAY	BIOCARTA_MONOCYTE_PATHWAY
SELPLG	BIOCARTA_LAIR_PATHWAY
SEMA4D	HALLMARK_INFLAMMATORY_RESPONSE
SERPINA1	GOBP_ACUTE_INFLAMMATORY_RESPONSE
SERPINA3	GOBP_ACUTE_INFLAMMATORY_RESPONSE
SERPINE1	HALLMARK_INFLAMMATORY_RESPONSE
SERPINF2	GOBP_ACUTE_INFLAMMATORY_RESPONSE
SGMS2	HALLMARK_INFLAMMATORY_RESPONSE
SHC1	BIOCARTA_IL6_PATHWAY	KEGG_CHEMOKINE_SIGNALING_PATHWAY
SHC2	KEGG_CHEMOKINE_SIGNALING_PATHWAY
SHC3	KEGG_CHEMOKINE_SIGNALING_PATHWAY
SHC4	KEGG_CHEMOKINE_SIGNALING_PATHWAY
SIGIRR	GOBP_ACUTE_INFLAMMATORY_RESPONSE
SLAMF1	HALLMARK_INFLAMMATORY_RESPONSE
SLAMF6	GOBP_T_HELPER_17_TYPE_IMMUNE_RESPONSE
SLC11A2	HALLMARK_INFLAMMATORY_RESPONSE
SLC1A2	HALLMARK_INFLAMMATORY_RESPONSE
SLC28A2	HALLMARK_INFLAMMATORY_RESPONSE
SLC31A1	HALLMARK_INFLAMMATORY_RESPONSE
SLC31A2	HALLMARK_INFLAMMATORY_RESPONSE
SLC4A4	HALLMARK_INFLAMMATORY_RESPONSE
SLC7A1	HALLMARK_INFLAMMATORY_RESPONSE
SLC7A2	HALLMARK_INFLAMMATORY_RESPONSE
SMAD7	GOBP_T_HELPER_17_TYPE_IMMUNE_RESPONSE
SOS1	BIOCARTA_IL6_PATHWAY	KEGG_CHEMOKINE_SIGNALING_PATHWAY
SOS2	KEGG_CHEMOKINE_SIGNALING_PATHWAY
SP3	GOBP_GRANULOCYTE_DIFFERENTIATION
SPHK1	HALLMARK_INFLAMMATORY_RESPONSE
SPI1	GOBP_GRANULOCYTE_DIFFERENTIATION
SRF	BIOCARTA_IL6_PATHWAY
SRI	HALLMARK_INFLAMMATORY_RESPONSE
SRP54	GOBP_GRANULOCYTE_DIFFERENTIATION
STAB1	HALLMARK_INFLAMMATORY_RESPONSE
STAT1	KEGG_CHEMOKINE_SIGNALING_PATHWAY
STAT2	KEGG_CHEMOKINE_SIGNALING_PATHWAY
STAT3	BIOCARTA_IL6_PATHWAY	GOBP_T_HELPER_17_TYPE_IMMUNE_RESPONSE	KEGG_CHEMOKINE_SIGNALING_PATHWAY
STAT5B	KEGG_CHEMOKINE_SIGNALING_PATHWAY
TACR1	HALLMARK_INFLAMMATORY_RESPONSE	GOBP_ACUTE_INFLAMMATORY_RESPONSE
TACR3	HALLMARK_INFLAMMATORY_RESPONSE
TAL1	GOBP_GRANULOCYTE_DIFFERENTIATION
TAPBP	HALLMARK_INFLAMMATORY_RESPONSE
TBX21	GOBP_T_HELPER_17_TYPE_IMMUNE_RESPONSE
TESC	GOBP_GRANULOCYTE_DIFFERENTIATION
TFR2	GOBP_ACUTE_INFLAMMATORY_RESPONSE
TFRC	GOBP_ACUTE_INFLAMMATORY_RESPONSE
TGFB1	BIOCARTA_INFLAM_PATHWAY
TGFB2	BIOCARTA_INFLAM_PATHWAY
TGFB3	BIOCARTA_INFLAM_PATHWAY
THBS1	GOBP_CHRONIC_INFLAMMATORY_RESPONSE
TIAM1	KEGG_CHEMOKINE_SIGNALING_PATHWAY
TIAM2	KEGG_CHEMOKINE_SIGNALING_PATHWAY
TIMP1	HALLMARK_INFLAMMATORY_RESPONSE
TLR1	HALLMARK_INFLAMMATORY_RESPONSE
TLR2	HALLMARK_INFLAMMATORY_RESPONSE
TLR3	HALLMARK_INFLAMMATORY_RESPONSE
TNF	BIOCARTA_INFLAM_PATHWAY	BIOCARTA_LAIR_PATHWAY	GOBP_ACUTE_INFLAMMATORY_RESPONSE	GOBP_CHRONIC_INFLAMMATORY_RESPONSE
TNFAIP3	GOBP_CHRONIC_INFLAMMATORY_RESPONSE
TNFAIP6	HALLMARK_INFLAMMATORY_RESPONSE
TNFRSF11A	GOBP_ACUTE_INFLAMMATORY_RESPONSE
TNFRSF1B	HALLMARK_INFLAMMATORY_RESPONSE
TNFRSF9	HALLMARK_INFLAMMATORY_RESPONSE
TNFSF10	HALLMARK_INFLAMMATORY_RESPONSE
TNFSF11	GOBP_ACUTE_INFLAMMATORY_RESPONSE
TNFSF15	HALLMARK_INFLAMMATORY_RESPONSE
TNFSF4	GOBP_ACUTE_INFLAMMATORY_RESPONSE
TNFSF9	HALLMARK_INFLAMMATORY_RESPONSE
TPBG	HALLMARK_INFLAMMATORY_RESPONSE
TRAF3IP2	GOBP_T_HELPER_17_TYPE_IMMUNE_RESPONSE
TREM1	GOBP_ACUTE_INFLAMMATORY_RESPONSE
TRIB1	GOBP_GRANULOCYTE_DIFFERENTIATION
TRPV1	GOBP_ACUTE_INFLAMMATORY_RESPONSE
UGT1A1	GOBP_ACUTE_INFLAMMATORY_RESPONSE
UNC13D	GOBP_CHRONIC_INFLAMMATORY_RESPONSE
VAV1	KEGG_CHEMOKINE_SIGNALING_PATHWAY
VAV2	KEGG_CHEMOKINE_SIGNALING_PATHWAY
VAV3	KEGG_CHEMOKINE_SIGNALING_PATHWAY
VCAM1	BIOCARTA_LAIR_PATHWAY	GOBP_ACUTE_INFLAMMATORY_RESPONSE	GOBP_CHRONIC_INFLAMMATORY_RESPONSE
VIP	HALLMARK_INFLAMMATORY_RESPONSE
VNN1	GOBP_ACUTE_INFLAMMATORY_RESPONSE	GOBP_CHRONIC_INFLAMMATORY_RESPONSE
WAS	KEGG_CHEMOKINE_SIGNALING_PATHWAY
WASL	KEGG_CHEMOKINE_SIGNALING_PATHWAY
XCL1	KEGG_CHEMOKINE_SIGNALING_PATHWAY
XCL2	KEGG_CHEMOKINE_SIGNALING_PATHWAY
XCR1	KEGG_CHEMOKINE_SIGNALING_PATHWAY
ZBTB46	GOBP_GRANULOCYTE_DIFFERENTIATION
ZBTB7B	GOBP_T_HELPER_17_TYPE_IMMUNE_RESPONSE
ZC3H12A	GOBP_T_HELPER_17_TYPE_IMMUNE_RESPONSE
ZFPM1	GOBP_GRANULOCYTE_DIFFERENTIATION
ZP3	GOBP_ACUTE_INFLAMMATORY_RESPONSE

## Sheet: Final Inflammation Gene Set
HGNC Gene Name
A2M
ABCA1
ABI1
ACVR1
ACVR1B
ACVR2A
ADAM8
ADCY1
ADCY2
ADCY3
ADCY4
ADCY5
ADCY6
ADCY7
ADCY9
ADGRE1
ADM
ADORA1
ADORA2B
ADRA2A
ADRM1
AHR
AKT1
AKT2
AKT3
ALOX5AP
ANO6
AP3B1
APLNR
APOL2
AQP9
ARID5A
ARRB1
ARRB2
ASH1L
ASS1
ATP2A2
ATP2B1
ATP2C1
AXL
B4GALT1
BATF
BCAR1
BEST1
BRAF
BST2
BTG2
BTK
C1QC
C2CD4B
C3
C3AR1
C5
C5AR1
C6
C7
CALCRL
CARD9
CBFA2T3
CCL13
CCL2
CCL28
CCL3
CCL4
CCL4L2
CCL5
CCL8
CCR1
CCR10
CCR2
CCR3
CCR5
CCR7
CCRL2
CD14
CD163
CD2
CD247
CD34
CD3E
CD4
CD40
CD44
CD48
CD55
CD58
CD6
CD69
CD82
CD8A
CDC42
CDKN1A
CEACAM1
CEBPA
CEBPB
CHST2
CHUK
CITED2
CLEC5A
CLEC7A
CMKLR1
CRK
CRKL
CSF1
CSF3R
CSK
CSNK2A1
CTNNBIP1
CUL4A
CX3CL1
CX3CR1
CXCL1
CXCL10
CXCL11
CXCL12
CXCL14
CXCL16
CXCL2
CXCL8
CXCL9
CXCR1
CXCR2
CXCR4
CXCR6
CYBB
CYP19A1
DCBLD2
DHRS7B
DNASE1
DNASE1L3
DOCK2
EBI3
EDN1
EDNRB
EIF2AK1
EIF2AK2
ELK1
ELMO1
EMP3
ENTPD7
EPHB2
EVI2B
EXT1
F3
F8
FASN
FCGR1A
FCGR2B
FCGR3A
FFAR2
FGR
FN1
FOS
FOXO3
FPR1
FZD5
GABBR1
GATA1
GATA2
GATA3
GCH1
GNA15
GNAI1
GNAI2
GNAI3
GNB1
GNB2
GNB4
GNB5
GNG10
GNG11
GNG12
GNG2
GNG4
GNG5
GNG7
GNGT1
GNGT2
GPC3
GPR132
GPR183
GRB2
GRK2
GRK3
GRK4
GRK5
GRK6
GSK3A
GSK3B
GSTP1
HAS2
HAX1
HBEGF
HCK
HCLS1
HIF1A
HLADRA
HLADRB1
HLADRB5
HLAE
HRAS
HRH1
ICAM1
ICOSLG
IDO1
IFITM1
IFNAR1
IFNGR2
IKBKB
IKBKG
IL10
IL10RA
IL12RB1
IL15
IL15RA
IL17RA
IL18
IL18R1
IL1A
IL1B
IL1R1
IL20RB
IL27RA
IL2RB
IL31RA
IL4R
IL6
IL6R
IL6ST
IL7R
INHBA
INPP5D
IRAK2
IRF1
IRF7
ITGA4
ITGA5
ITGAL
ITGAM
ITGB1
ITGB2
ITGB3
ITGB8
ITIH4
ITK
JAGN1
JAK1
JAK2
JAK3
JUN
KCNJ2
KIF1B
KITLG
KL
KLF6
KRAS
L3MBTL3
LAMP3
LBR
LCK
LCP2
LDLR
LEF1
LIF
LOXL3
LPAR1
LY6E
LYN
MALT1
MAP2K1
MAP2K3
MAPK1
MAPK14
MAPK3
MARCO
MEFV
MET
MMP14
MSR1
MXD1
MYC
MYLK3
NAMPT
NCF1
NFATC1
NFATC2
NFKB1
NFKBIA
NFKBIB
NFKBID
NFKBIZ
NKAP
NLRP3
NMI
NMUR1
NOD2
NOTCH1
NPFFR2
NPY5R
NRAS
NUPR1
OGG1
OLR1
OSM
OSMR
P2RX4
P2RX7
P2RY2
PAK1
PARD3
PARK7
PDE4B
PDGFA
PDPN
PECAM1
PF4
PHB
PIK3CA
PIK3CB
PIK3CD
PIK3CG
PIK3R1
PIK3R2
PIK3R3
PIK3R5
PLAUR
PLCB1
PLCB2
PLCB3
PLCB4
PLSCR1
PPBP
PRCP
PREX1
PRKACA
PRKACB
PRKAR1A
PRKAR1B
PRKAR2A
PRKAR2B
PRKCB
PRKCD
PRKCZ
PRKX
PROK2
PSEN1
PTAFR
PTGER2
PTGER4
PTGES
PTGIR
PTGS2
PTK2
PTK2B
PTPN11
PTPRE
PVR
PXN
RAC1
RAC2
RAF1
RAP1A
RAP1B
RARA
RASGRP1
RASGRP2
RC3H1
RC3H2
RELA
RGS1
RGS16
RHBDD3
RHOA
RHOG
RIPK2
RNF144B
ROCK1
ROCK2
RORA
RTP4
RUNX1
S100A8
S100A9
SAA1
SCARF1
SCN1B
SELE
SELENOS
SELL
SELP
SELPLG
SEMA4D
SERPINA1
SERPINE1
SERPINF2
SGMS2
SHC1
SHC2
SHC3
SIGIRR
SLAMF1
SLAMF6
SLC11A2
SLC1A2
SLC28A2
SLC31A1
SLC31A2
SLC4A4
SLC7A1
SLC7A2
SMAD7
SOS1
SOS2
SP3
SPHK1
SPI1
SRF
SRI
SRP54
STAB1
STAT1
STAT2
STAT3
STAT5B
TACR1
TAL1
TAPBP
TBX21
TESC
TFRC
TGFB1
TGFB2
TGFB3
THBS1
TIAM1
TIAM2
TIMP1
TLR1
TLR2
TLR3
TNF
TNFAIP3
TNFRSF11A
TNFRSF1B
TNFSF10
TNFSF15
TNFSF4
TPBG
TRAF3IP2
TREM1
TRIB1
TRPV1
UNC13D
VAV1
VAV2
VAV3
VCAM1
VNN1
WAS
WASL
XCL1
XCR1
ZBTB46
ZBTB7B
ZC3H12A
ZFPM1
ZP3
