# Supplementary material for: Alterations in Placental Inflammation-Related Gene Expression Partially Mediate the Effects of Prenatal Alcohol Consumption on Maternal Iron Homeostasis
Source: Nutrients. 2023 Sep 22;15(19):4105. doi: 10.3390/nu15194105 (PMC10574168; doi:10.3390/nu15194105)
Supplement: Supplementary file 1 [file nutrients-15-04105-s001.zip › nutrients-2586736-supplementary/Supplementary File S3_Pearson Correlations.xlsx]

## Sheet: Predictors and Iron PCA Factors
		Around Conception			Averaged Across Pregnancy			Potential covariates
Iron metabolism factor Pearson correlations		AA/day (logged values)	AA per occasion	Drinking frequency	AA/day (logged values)	AA per occasion	Drinking frequency	Number of cigarettes smoked per day (prenatal)	Days per month of maternal marijuana use (prenatal)	Prenatal iron supplementation (Y/N)	Time from delivery to placental freezing (hours)	Weeks gestation at delivery (adjusted to 32 weeks)	Highest grade completed by mother	SES	Maternal age at conception	Gravidity
REGR factor score 1 for analysis 1	Pearson Correlation	-.312**	-.403**	-.302*	-0.224	-.286*	-0.201	-0.104	0.195	-0.322**	0.18	-0.065	0.077	0.06	-0.11	-0.044
	Sig. (2-tailed)	0.01	<.001	0.012	0.067	0.018	0.101	0.398	0.11	0.008	0.142	0.596	0.53	0.629	0.373	0.723
	N	68	68	68	68	68	68	68	68	67	68	68	68	68	68	68
REGR factor score 2 for analysis 1	Pearson Correlation	0.015	0.061	-0.014	0.03	-0.033	0.072	0.123	-0.114	0.127	-0.127	0.02	0.15	0.209†	0.062	-0.015
	Sig. (2-tailed)	0.901	0.621	0.912	0.806	0.791	0.56	0.317	0.356	0.306	0.302	0.873	0.221	0.087	0.613	0.902
	N	68	68	68	68	68	68	68	68	67	68	68	68	68	68	68
REGR factor score 3 for analysis 1	Pearson Correlation	-0.14	-0.205	-0.146	-0.13	-0.103	-0.106	0.071	-0.063	-0.292*	-0.027	-0.02	0.126	-0.017	-0.148	-0.342**
	Sig. (2-tailed)	0.256	0.094	0.235	0.293	0.405	0.392	0.565	0.61	0.016	0.829	0.871	0.305	0.891	0.227	0.004
	N	68	68	68	68	68	68	68	68	67	68	68	68	68	68	68
REGR factor score 4 for analysis 1	Pearson Correlation	0	-0.051	-0.011	0.144	0.102	0.122	0.238†	-0.021	0.018	0.029	-0.294*	-0.022	-0.146	0.264*	0.233†
	Sig. (2-tailed)	0.999	0.682	0.93	0.243	0.407	0.322	0.051	0.865	0.885	0.815	0.015	0.857	0.235	0.029	0.056
	N	68	68	68	68	68	68	68	68	67	68	68	68	68	68	68
REGR factor score 5 for analysis 1	Pearson Correlation	0.023	0.053	-0.009	-0.07	-0.014	-0.142	-0.185	-0.14	-0.091	0.075	0.112	0.121	0.269*	-0.028	-0.151
	Sig. (2-tailed)	0.854	0.665	0.941	0.573	0.913	0.247	0.131	0.256	0.462	0.545	0.365	0.326	0.027	0.818	0.219
	N	68	68	68	68	68	68	68	68	67	68	68	68	68	68	68
REGR factor score 6 for analysis 1	Pearson Correlation	0.02	0.071	-0.03	0.005	0.165	-0.033	0.08	-0.056	-0.05	0.036	-0.045	-0.112	0.073	0.079	0.101
	Sig. (2-tailed)	0.874	0.565	0.809	0.969	0.179	0.789	0.519	0.648	0.688	0.768	0.716	0.362	0.556	0.522	0.414
	N	68	68	68	68	68	68	68	68	67	68	68	68	68	68	68
REGR factor score 7 for analysis 1	Pearson Correlation	-0.063	-0.04	-0.076	-0.036	-0.087	-0.059	-0.025	-0.027	-0.081	-0.132	-0.051	0.094	0.094	0.064	0.176
	Sig. (2-tailed)	0.609	0.744	0.54	0.77	0.481	0.635	0.84	0.826	0.515	0.284	0.682	0.444	0.447	0.607	0.15
	N	68	68	68	68	68	68	68	68	67	68	68	68	68	68	68
REGR factor score 8 for analysis 1	Pearson Correlation	-0.172	-0.208	-0.19	-0.181	-.284*	-0.125	0.128	0.127	-0.119	0.011	0.204†	0.105	0.003	-0.049	-0.037
	Sig. (2-tailed)	0.162	0.089	0.121	0.14	0.019	0.311	0.298	0.303	0.339	0.931	0.096	0.395	0.981	0.689	0.767
	N	68	68	68	68	68	68	68	68	67	68	68	68	68	68	68
REGR factor score 9 for analysis 1	Pearson Correlation	-0.067	-0.065	-0.08	-0.135	-0.169	-0.099	-0.098	-0.037	-0.253*	-0.084	0.075	0.241*	0.210†	-0.01	-0.019
	Sig. (2-tailed)	0.587	0.598	0.518	0.271	0.168	0.424	0.426	0.767	0.039	0.495	0.544	0.048	0.085	0.938	0.877
	N	68	68	68	68	68	68	68	68	67	68	68	68	68	68	68
REGR factor score 10 for analysis 1	Pearson Correlation	-0.11	-0.11	-0.075	-0.109	-0.008	-0.055	0.034	0.253*	-0.119	-0.296*	0.183	0.18	0.048	-0.046	-0.085
	Sig. (2-tailed)	0.371	0.371	0.544	0.378	0.947	0.654	0.784	0.037	0.338	0.014	0.135	0.142	0.697	0.711	0.493
	N	68	68	68	68	68	68	68	68	67	68	68	68	68	68	68
REGR factor score 11 for analysis 1	Pearson Correlation	-0.149	-0.05	-0.225	-0.13	-0.096	-0.165	-0.263*	0.087	0.014	-0.003	-0.018	-0.045	-0.075	-0.043	-0.056
	Sig. (2-tailed)	0.226	0.688	0.065	0.292	0.434	0.178	0.03	0.482	0.911	0.981	0.882	0.716	0.544	0.73	0.653
	N	68	68	68	68	68	68	68	68	67	68	68	68	68	68	68
REGR factor score 12 for analysis 1	Pearson Correlation	-0.008	-0.017	0.009	0.004	-0.004	0.039	0.073	0.121	-0.125	0.089	0.108	-0.054	-0.004	-0.039	0.006
	Sig. (2-tailed)	0.951	0.893	0.941	0.973	0.973	0.755	0.553	0.327	0.313	0.47	0.383	0.662	0.977	0.753	0.961
	N	68	68	68	68	68	68	68	68	67	68	68	68	68	68	68
REGR factor score 13 for analysis 1	Pearson Correlation	0.153	0.109	0.188	0.191	0.229	0.181	0.112	0.272*	0.096	-0.220†	-0.267*	-0.193	0.004	0.257*	0.192
	Sig. (2-tailed)	0.214	0.377	0.125	0.119	0.06	0.141	0.365	0.025	0.441	0.071	0.028	0.115	0.976	0.034	0.117
	N	68	68	68	68	68	68	68	68	67	68	68	68	68	68	68
REGR factor score 14 for analysis 1	Pearson Correlation	0.127	0.076	0.176	0.1	0.087	0.058	-0.201†	0.032	0.135	0.038	0.172	0.196	0.078	0.202†	0.05
	Sig. (2-tailed)	0.302	0.539	0.152	0.419	0.482	0.637	0.1	0.798	0.275	0.758	0.162	0.11	0.526	0.098	0.688
	N	68	68	68	68	68	68	68	68	67	68	68	68	68	68	68
REGR factor score 15 for analysis 1	Pearson Correlation	-0.107	-0.167	-0.027	-0.056	-0.126	-0.014	0.119	0.077	0.117	0.185	-0.09	0.064	0.058	-0.162	-0.081
	Sig. (2-tailed)	0.384	0.173	0.826	0.647	0.306	0.909	0.334	0.534	0.347	0.132	0.465	0.606	0.64	0.187	0.513
	N	68	68	68	68	68	68	68	68	67	68	68	68	68	68	68
REGR factor score 16 for analysis 1	Pearson Correlation	0.113	0.082	0.143	0.147	0.098	0.182	0.05	0.02	-0.127	0.105	0.168	-0.048	0.036	-0.049	-0.012
	Sig. (2-tailed)	0.358	0.507	0.245	0.231	0.427	0.136	0.685	0.868	0.306	0.392	0.17	0.699	0.77	0.69	0.92
	N	68	68	68	68	68	68	68	68	67	68	68	68	68	68	68
REGR factor score 17 for analysis 1	Pearson Correlation	-0.22	-0.215	-0.136	-.287*	-.251*	-0.201	0.13	0.014	0.088	-0.052	-0.226†	-0.084	0.001	-0.066	0.081
	Sig. (2-tailed)	0.071	0.079	0.27	0.017	0.039	0.101	0.29	0.912	0.481	0.673	0.064	0.498	0.992	0.594	0.509
	N	68	68	68	68	68	68	68	68	67	68	68	68	68	68	68
REGR factor score 18 for analysis 1	Pearson Correlation	-0.142	-0.162	-0.145	-0.2	-0.115	-0.203	-0.058	-0.064	-0.048	0.017	-0.066	-0.222†	-0.087	0.096	-0.033
	Sig. (2-tailed)	0.249	0.186	0.239	0.102	0.351	0.096	0.641	0.603	0.697	0.893	0.595	0.068	0.48	0.435	0.788
	N	68	68	68	68	68	68	68	68	67	68	68	68	68	68	68
REGR factor score 19 for analysis 1	Pearson Correlation	0.055	0.041	0.073	0.088	0.111	0.102	-0.054	0.127	-0.036	-0.049	-0.057	-0.14	-0.059	0.118	0.226†
	Sig. (2-tailed)	0.657	0.741	0.555	0.474	0.368	0.407	0.664	0.302	0.772	0.694	0.646	0.255	0.634	0.338	0.064
	N	68	68	68	68	68	68	68	68	67	68	68	68	68	68	68
REGR factor score 20 for analysis 1	Pearson Correlation	0.219	0.16	0.191	0.221	0.075	0.203	-0.09	-0.119	0.102	-0.071	0.244*	-0.162	-0.223†	0.137	0.028
	Sig. (2-tailed)	0.072	0.193	0.118	0.07	0.541	0.097	0.465	0.335	0.41	0.564	0.045	0.187	0.067	0.267	0.819
	N	68	68	68	68	68	68	68	68	67	68	68	68	68	68	68
REGR factor score 21 for analysis 1	Pearson Correlation	0.053	-0.029	0.159	0.094	0.008	0.135	-0.200†	0.002	-0.047	-0.009	0.097	0.217†	-0.052	-0.035	-0.141
	Sig. (2-tailed)	0.666	0.817	0.195	0.448	0.946	0.273	0.102	0.985	0.704	0.943	0.432	0.075	0.675	0.777	0.253
	N	68	68	68	68	68	68	68	68	67	68	68	68	68	68	68
REGR factor score 22 for analysis 1	Pearson Correlation	0.093	0.094	0.087	0.107	0.157	0.109	-0.109	-0.076	0.078	-0.044	-0.129	0.012	0.084	-0.101	-0.087
	Sig. (2-tailed)	0.448	0.448	0.479	0.386	0.2	0.376	0.378	0.536	0.532	0.723	0.294	0.924	0.497	0.412	0.48
	N	68	68	68	68	68	68	68	68	67	68	68	68	68	68	68
REGR factor score 23 for analysis 1	Pearson Correlation	0.002	0.074	-0.06	0.042	0.02	0.006	-0.01	-0.074	0.032	-0.056	-0.005	-0.025	0.088	0.043	-0.012
	Sig. (2-tailed)	0.988	0.548	0.627	0.732	0.868	0.96	0.935	0.547	0.798	0.651	0.966	0.84	0.475	0.726	0.924
	N	68	68	68	68	68	68	68	68	67	68	68	68	68	68	68
REGR factor score 24 for analysis 1	Pearson Correlation	0.006	-0.007	0.077	0.009	-0.134	0.087	-0.1	-0.129	0.002	-0.135	0.064	-0.094	-0.259*	0.118	-0.049
	Sig. (2-tailed)	0.959	0.952	0.53	0.94	0.276	0.478	0.415	0.296	0.987	0.274	0.603	0.444	0.033	0.337	0.69
	N	68	68	68	68	68	68	68	68	67	68	68	68	68	68	68
REGR factor score 25 for analysis 1	Pearson Correlation	0.185	0.193	0.122	0.076	0.228	-0.014	0.163	0.025	-0.11	-0.024	-0.045	-0.027	0.022	0.059	0.058
	Sig. (2-tailed)	0.132	0.114	0.321	0.535	0.062	0.912	0.183	0.837	0.375	0.849	0.715	0.829	0.856	0.63	0.636
	N	68	68	68	68	68	68	68	68	67	68	68	68	68	68	68
REGR factor score 26 for analysis 1	Pearson Correlation	0.066	0.077	0.103	0.004	-0.056	0.046	0.207†	-0.038	-0.083	0.073	0.006	-0.113	-0.002	0.229†	0.198
	Sig. (2-tailed)	0.595	0.53	0.401	0.972	0.648	0.708	0.09	0.756	0.504	0.556	0.961	0.361	0.986	0.061	0.106
	N	68	68	68	68	68	68	68	68	67	68	68	68	68	68	68
REGR factor score 27 for analysis 1	Pearson Correlation	0.122	0.04	0.144	0.142	0.033	0.154	-0.123	-0.182	0.012	-0.011	0.11	0.112	0.018	-0.019	-0.081
	Sig. (2-tailed)	0.323	0.745	0.241	0.249	0.788	0.209	0.317	0.137	0.922	0.927	0.371	0.363	0.883	0.876	0.512
	N	68	68	68	68	68	68	68	68	67	68	68	68	68	68	68
REGR factor score 28 for analysis 1	Pearson Correlation	0.048	0.085	0.021	0.087	0.138	0.072	0.232†	0.073	-0.049	0.119	-0.021	0.07	-0.212†	0.388**	0.225†
	Sig. (2-tailed)	0.699	0.489	0.864	0.482	0.262	0.562	0.057	0.553	0.694	0.334	0.865	0.569	0.082	0.001	0.065
	N	68	68	68	68	68	68	68	68	67	68	68	68	68	68	68
REGR factor score 29 for analysis 1	Pearson Correlation	0.118	0.159	0.085	0.156	0.113	0.138	-0.008	-0.004	0.133	0.001	-0.127	-0.203†	-0.273*	0.068	0.114
	Sig. (2-tailed)	0.337	0.194	0.49	0.203	0.361	0.261	0.95	0.972	0.282	0.994	0.302	0.097	0.024	0.579	0.354
	N	68	68	68	68	68	68	68	68	67	68	68	68	68	68	68
REGR factor score 30 for analysis 1	Pearson Correlation	0.029	0.046	-0.01	0.03	0.023	-0.011	-0.03	-0.006	-0.056	-0.053	-0.046	0.028	-0.033	0.056	0.024
	Sig. (2-tailed)	0.813	0.708	0.938	0.805	0.85	0.929	0.809	0.958	0.652	0.668	0.709	0.819	0.787	0.649	0.848
	N	68	68	68	68	68	68	68	68	67	68	68	68	68	68	68
REGR factor score 31 for analysis 1	Pearson Correlation	0.002	-0.001	0.042	0.03	-0.005	0.062	-0.008	-0.102	-0.105	-0.091	-0.08	0.156	0.028	0.04	0.103
	Sig. (2-tailed)	0.985	0.992	0.736	0.807	0.965	0.615	0.947	0.407	0.396	0.459	0.515	0.203	0.819	0.745	0.402
	N	68	68	68	68	68	68	68	68	67	68	68	68	68	68	68
REGR factor score 32 for analysis 1	Pearson Correlation	0.181	0.18	0.12	0.127	0.053	0.103	0.044	-0.157	0.107	-0.126	0.089	-0.101	-0.052	0.066	0.026
	Sig. (2-tailed)	0.14	0.142	0.331	0.303	0.669	0.402	0.722	0.2	0.387	0.306	0.473	0.414	0.672	0.591	0.831
	N	68	68	68	68	68	68	68	68	67	68	68	68	68	68	68
REGR factor score 33 for analysis 1	Pearson Correlation	0.048	0.045	0.059	0.041	0.017	0.042	-0.138	0.103	0.078	0.1	0.16	-0.106	-0.026	-0.087	-0.025
	Sig. (2-tailed)	0.699	0.718	0.635	0.741	0.892	0.732	0.262	0.402	0.531	0.417	0.194	0.391	0.836	0.481	0.843
	N	68	68	68	68	68	68	68	68	67	68	68	68	68	68	68
REGR factor score 34 for analysis 1	Pearson Correlation	0.018	0.051	-0.037	0.028	0.066	-0.056	0.1	-0.194	-0.191	0.138	-0.118	-0.105	-0.188	0.043	0.024
	Sig. (2-tailed)	0.883	0.677	0.763	0.82	0.593	0.652	0.417	0.112	0.122	0.261	0.338	0.395	0.125	0.73	0.844
	N	68	68	68	68	68	68	68	68	67	68	68	68	68	68	68
REGR factor score 35 for analysis 1	Pearson Correlation	0.026	0.03	0.027	-0.021	-0.196	0.011	0.038	-0.007	0.131	0.073	-0.095	0.051	-0.186	0.115	0.075
	Sig. (2-tailed)	0.831	0.811	0.829	0.864	0.109	0.927	0.758	0.957	0.292	0.554	0.439	0.681	0.13	0.35	0.542
	N	68	68	68	68	68	68	68	68	67	68	68	68	68	68	68
REGR factor score 36 for analysis 1	Pearson Correlation	0.109	0.048	0.135	0.06	-0.099	0.108	-0.135	-0.284*	0.025	0.086	-0.048	0.207†	0.147	0.007	-0.096
	Sig. (2-tailed)	0.375	0.696	0.271	0.627	0.421	0.379	0.271	0.019	0.844	0.488	0.698	0.09	0.231	0.954	0.436
	N	68	68	68	68	68	68	68	68	67	68	68	68	68	68	68
REGR factor score 37 for analysis 1	Pearson Correlation	0.092	0.031	0.111	0.084	0	0.155	0.059	0.097	-0.033	0.093	-0.075	-0.105	0.033	-0.005	-0.072
	Sig. (2-tailed)	0.455	0.799	0.365	0.496	1	0.208	0.634	0.433	0.792	0.452	0.542	0.394	0.791	0.966	0.562
	N	68	68	68	68	68	68	68	68	67	68	68	68	68	68	68
REGR factor score 38 for analysis 1	Pearson Correlation	-0.024	-0.092	0.041	0.04	0.034	0.046	-0.012	0.027	0.133	-0.066	0.112	-0.18	-0.004	0.066	0.115
	Sig. (2-tailed)	0.849	0.453	0.742	0.745	0.784	0.71	0.92	0.828	0.283	0.591	0.364	0.141	0.976	0.59	0.352
	N	68	68	68	68	68	68	68	68	67	68	68	68	68	68	68
REGR factor score 39 for analysis 1	Pearson Correlation	0.068	0.042	0.125	-0.009	-0.032	0.006	0.046	-0.077	-0.206†	-0.047	-0.145	0.234†	-0.053	0	-0.108
	Sig. (2-tailed)	0.584	0.736	0.312	0.94	0.797	0.962	0.708	0.533	0.095	0.701	0.238	0.054	0.67	0.999	0.382
	N	68	68	68	68	68	68	68	68	67	68	68	68	68	68	68
REGR factor score 40 for analysis 1	Pearson Correlation	-0.067	-0.144	0.011	-0.047	-0.063	-0.003	-0.165	0.142	0.102	-0.091	0.013	-0.043	-0.194	-0.101	-0.195
	Sig. (2-tailed)	0.588	0.242	0.929	0.701	0.611	0.984	0.18	0.249	0.411	0.462	0.917	0.729	0.114	0.411	0.112
	N	68	68	68	68	68	68	68	68	67	68	68	68	68	68	68
REGR factor score 41 for analysis 1	Pearson Correlation	0	0.07	-0.061	0.099	0.109	0.049	-0.051	-0.085	-0.219†	-0.138	0.081	0.043	0.149	0.06	0.046
	Sig. (2-tailed)	0.999	0.571	0.622	0.424	0.377	0.693	0.679	0.493	0.075	0.263	0.513	0.73	0.225	0.624	0.71
	N	68	68	68	68	68	68	68	68	67	68	68	68	68	68	68
REGR factor score 42 for analysis 1	Pearson Correlation	0.217	0.222	0.166	0.157	0.156	0.114	-0.022	0.049	-0.041	-0.025	0.083	0.053	-0.009	-0.08	-0.062
	Sig. (2-tailed)	0.075	0.069	0.176	0.2	0.204	0.355	0.859	0.694	0.743	0.837	0.503	0.669	0.944	0.516	0.617
	N	68	68	68	68	68	68	68	68	67	68	68	68	68	68	68
REGR factor score 43 for analysis 1	Pearson Correlation	-0.05	-0.048	-0.001	0.022	-0.063	0.098	-0.131	-0.124	0.041	0.028	0.107	0.02	0.049	-0.252*	-0.138
	Sig. (2-tailed)	0.685	0.697	0.996	0.857	0.609	0.425	0.286	0.316	0.74	0.82	0.384	0.872	0.691	0.038	0.261
	N	68	68	68	68	68	68	68	68	67	68	68	68	68	68	68
REGR factor score 44 for analysis 1	Pearson Correlation	-0.179	-0.129	-.249*	-0.106	-0.123	-0.143	-0.064	-0.215†	0.159	-0.182	-0.071	-0.017	0.075	-0.007	-0.234†
	Sig. (2-tailed)	0.143	0.293	0.041	0.389	0.318	0.245	0.605	0.078	0.2	0.138	0.567	0.89	0.544	0.953	0.054
	N	68	68	68	68	68	68	68	68	67	68	68	68	68	68	68
REGR factor score 45 for analysis 1	Pearson Correlation	0.01	-0.031	0.049	0.085	0.063	0.123	-0.022	-0.142	0.137	0.085	0.041	0.039	0.102	-0.044	-0.114
	Sig. (2-tailed)	0.933	0.801	0.692	0.492	0.612	0.318	0.861	0.248	0.268	0.49	0.737	0.752	0.41	0.724	0.353
	N	68	68	68	68	68	68	68	68	67	68	68	68	68	68	68
REGR factor score 46 for analysis 1	Pearson Correlation	-0.035	-0.032	0.026	-0.04	-0.05	0.018	-0.037	-0.064	-0.031	0.127	0.106	-0.178	-0.172	-0.166	-0.041
	Sig. (2-tailed)	0.777	0.793	0.831	0.746	0.688	0.887	0.762	0.601	0.806	0.3	0.388	0.147	0.161	0.175	0.742
	N	68	68	68	68	68	68	68	68	67	68	68	68	68	68	68
REGR factor score 47 for analysis 1	Pearson Correlation	0.163	0.103	0.124	0.183	0.129	0.175	-0.008	-0.004	0.1	0.036	0.028	-0.181	0.152	-0.074	-0.126
	Sig. (2-tailed)	0.184	0.402	0.312	0.135	0.296	0.154	0.951	0.975	0.42	0.771	0.82	0.139	0.216	0.549	0.306
	N	68	68	68	68	68	68	68	68	67	68	68	68	68	68	68
REGR factor score 48 for analysis 1	Pearson Correlation	-0.023	-0.079	-0.006	0.031	-0.042	0.057	0.194	-0.177	-0.233†	0.046	0.028	0.078	0.135	0.094	0.021
	Sig. (2-tailed)	0.855	0.52	0.96	0.799	0.736	0.645	0.113	0.148	0.057	0.707	0.823	0.528	0.272	0.447	0.863
	N	68	68	68	68	68	68	68	68	67	68	68	68	68	68	68
REGR factor score 49 for analysis 1	Pearson Correlation	0.143	0.136	0.14	0.173	0.102	0.202	0.058	-0.017	-0.042	-0.033	0.16	-0.128	0.097	0.128	0.078
	Sig. (2-tailed)	0.246	0.268	0.255	0.157	0.408	0.099	0.64	0.893	0.736	0.787	0.191	0.298	0.431	0.297	0.525
	N	68	68	68	68	68	68	68	68	67	68	68	68	68	68	68
REGR factor score 50 for analysis 1	Pearson Correlation	-0.035	-0.037	-0.03	-0.027	-0.078	-0.023	0.083	-0.026	-0.053	0.09	0.075	-0.04	0.204†	-0.058	0.091
	Sig. (2-tailed)	0.775	0.767	0.811	0.828	0.528	0.854	0.501	0.831	0.669	0.467	0.542	0.746	0.095	0.641	0.459
	N	68	68	68	68	68	68	68	68	67	68	68	68	68	68	68
REGR factor score 51 for analysis 1	Pearson Correlation	-.273*	-.269*	-.245*	-.239*	-0.079	-0.239	0.158	0.291*	-0.116	-0.077	-0.121	0.013	0.054	0.027	0.067
	Sig. (2-tailed)	0.024	0.027	0.044	0.05	0.522	0.05	0.197	0.016	0.349	0.53	0.327	0.918	0.662	0.827	0.588
	N	68	68	68	68	68	68	68	68	67	68	68	68	68	68	68
REGR factor score 52 for analysis 1	Pearson Correlation	0.162	0.131	0.135	0.115	0.144	0.098	-0.011	0.066	0.286*	0.026	-.304*	-0.162	-0.005	0.037	-0.143
	Sig. (2-tailed)	0.188	0.286	0.273	0.351	0.242	0.426	0.931	0.591	0.019	0.832	0.012	0.188	0.969	0.764	0.246
	N	68	68	68	68	68	68	68	68	67	68	68	68	68	68	68
REGR factor score 53 for analysis 1	Pearson Correlation	0.084	0.031	0.08	-0.035	0.01	-0.036	0.032	0.146	0.045	0.022	0.019	-0.200†	-0.124	-0.112	-0.008
	Sig. (2-tailed)	0.497	0.805	0.516	0.778	0.933	0.769	0.795	0.234	0.72	0.86	0.878	0.102	0.313	0.363	0.946
	N	68	68	68	68	68	68	68	68	67	68	68	68	68	68	68
REGR factor score 54 for analysis 1	Pearson Correlation	0.179	0.113	0.168	0.145	0.029	0.16	0.006	0.116	0.025	0.103	0.017	0.094	0.173	-0.019	0.004
	Sig. (2-tailed)	0.144	0.36	0.172	0.239	0.813	0.192	0.962	0.348	0.838	0.405	0.889	0.444	0.158	0.88	0.977
	N	68	68	68	68	68	68	68	68	67	68	68	68	68	68	68
REGR factor score 55 for analysis 1	Pearson Correlation	0.037	-0.048	0.073	-0.053	-0.128	-0.024	0.003	-0.193	0.052	0.013	-0.079	0.043	0.051	-0.027	-0.128
	Sig. (2-tailed)	0.767	0.696	0.553	0.668	0.3	0.847	0.983	0.115	0.677	0.916	0.522	0.725	0.682	0.828	0.298
	N	68	68	68	68	68	68	68	68	67	68	68	68	68	68	68
REGR factor score 56 for analysis 1	Pearson Correlation	-0.004	0.025	-0.064	-0.055	-0.003	-0.115	-0.051	-0.027	0.016	-0.045	-0.034	-0.053	0.067	-0.213†	-0.108
	Sig. (2-tailed)	0.972	0.838	0.603	0.654	0.978	0.348	0.678	0.825	0.898	0.719	0.783	0.668	0.586	0.081	0.383
	N	68	68	68	68	68	68	68	68	67	68	68	68	68	68	68
REGR factor score 57 for analysis 1	Pearson Correlation	-0.058	-0.119	0.003	0.051	-0.01	0.068	-0.225†	-0.106	-0.081	-0.198	0.198	-0.161	-0.133	-0.05	0.059
	Sig. (2-tailed)	0.638	0.333	0.984	0.683	0.938	0.584	0.065	0.39	0.517	0.106	0.106	0.189	0.28	0.685	0.632
	N	68	68	68	68	68	68	68	68	67	68	68	68	68	68	68
REGR factor score 58 for analysis 1	Pearson Correlation	0.038	-0.02	0.086	0.055	-0.121	0.08	-0.063	-0.229†	-0.265*	-0.015	0.039	-0.17	-0.08	-0.142	-0.055
	Sig. (2-tailed)	0.757	0.874	0.484	0.658	0.327	0.517	0.611	0.06	0.03	0.906	0.754	0.166	0.517	0.25	0.656
	N	68	68	68	68	68	68	68	68	67	68	68	68	68	68	68
REGR factor score 59 for analysis 1	Pearson Correlation	-0.123	-0.004	-0.147	-0.202	-0.044	-.245*	-0.001	0	-0.054	-0.07	-0.063	0.075	0.104	-0.167	-0.205†
	Sig. (2-tailed)	0.32	0.973	0.23	0.099	0.723	0.044	0.993	0.998	0.666	0.571	0.611	0.542	0.398	0.174	0.093
	N	68	68	68	68	68	68	68	68	67	68	68	68	68	68	68
AA = oz absolute alcohol (1 oz = 30 ml)

## Sheet: Iron PCA Factors and Outcomes
		Maternal Measures			Neonatal Measures			6.5 month infant measures			Potential covariates
Iron metabolism factor Pearson correlations		log(ferritin)	Hemoglobin:log(ferritin)	Urinary hepcidin:creatinine	Hemoglobin	log(ferritin)	Hemoglobin:log(ferritin)	Hemoglobin	Iron deficiency (Y/N)	Iron deficiency anemia (Y/N)	Age at which blood draw was taken neonatally (days)	Age at which blood draw was taken at 6 monthhs (days)	Weeks formula feeding through 6.5 mo
REGR factor score 1	Pearson Correlation	-0.108	0.051	-0.243	-0.012	-0.066	0.061	0.022	0.168	0.072	0.147	0.044	-0.028
	Sig. (2-tailed)	0.382	0.68	0.16	0.932	0.624	0.66	0.861	0.171	0.621	0.261	0.722	0.829
	N	68	68	35	56	58	54	68	68	49	60	68	62
REGR factor score 2	Pearson Correlation	0.084	-0.061	-0.138	0.016	-0.069	0.116	0.004	0.052	0.018	0.006	-0.17	-0.102
	Sig. (2-tailed)	0.494	0.621	0.43	0.909	0.608	0.404	0.971	0.676	0.901	0.965	0.166	0.431
	N	68	68	35	56	58	54	68	68	49	60	68	62
REGR factor score 3	Pearson Correlation	0.132	-0.122	0.227	-0.079	0.128	-0.183	0.109	-0.007	-0.205	-0.138	0.025	0.101
	Sig. (2-tailed)	0.283	0.322	0.19	0.563	0.336	0.186	0.376	0.956	0.158	0.292	0.837	0.437
	N	68	68	35	56	58	54	68	68	49	60	68	62
REGR factor score 4	Pearson Correlation	0.109	-0.1	0.161	-0.016	0.079	-0.079	0.037	0.078	-0.023	0.045	0.304*	0.031
	Sig. (2-tailed)	0.376	0.418	0.356	0.905	0.558	0.572	0.765	0.527	0.877	0.735	0.012	0.814
	N	68	68	35	56	58	54	68	68	49	60	68	62
REGR factor score 5	Pearson Correlation	-.282*	.307*	0.156	0.041	-0.166	0.138	-0.03	-0.01	0.081	-0.045	-0.027	0.021
	Sig. (2-tailed)	0.02	0.011	0.372	0.764	0.212	0.32	0.811	0.938	0.582	0.733	0.827	0.869
	N	68	68	35	56	58	54	68	68	49	60	68	62
REGR factor score 6	Pearson Correlation	-0.13	.288*	0.104	-0.082	0.179	-0.212	0.038	-0.094	-.285*	0.087	0.047	0.317*
	Sig. (2-tailed)	0.291	0.017	0.55	0.547	0.179	0.123	0.757	0.447	0.047	0.507	0.701	0.012
	N	68	68	35	56	58	54	68	68	49	60	68	62
REGR factor score 7	Pearson Correlation	-0.025	-0.039	0.004	-0.119	-0.012	-0.136	0	0.095	0.12	0.16	0.148	-0.053
	Sig. (2-tailed)	0.842	0.752	0.983	0.383	0.929	0.327	0.999	0.442	0.41	0.223	0.229	0.68
	N	68	68	35	56	58	54	68	68	49	60	68	62
REGR factor score 8	Pearson Correlation	-0.081	0.152	0.061	0.168	.321*	-0.137	0.046	-0.084	0.009	-0.178	0.106	-0.146
	Sig. (2-tailed)	0.511	0.216	0.728	0.217	0.014	0.322	0.711	0.496	0.951	0.174	0.39	0.256
	N	68	68	35	56	58	54	68	68	49	60	68	62
REGR factor score 9	Pearson Correlation	-0.021	0.099	-0.156	0.092	-0.089	0.154	0.214	0.018	-0.119	0.163	0.250*	-0.064
	Sig. (2-tailed)	0.868	0.423	0.372	0.502	0.509	0.266	0.079	0.886	0.417	0.212	0.04	0.621
	N	68	68	35	56	58	54	68	68	49	60	68	62
REGR factor score 10	Pearson Correlation	-0.103	0.128	0.147	0.11	0.059	0.062	0.099	-0.084	-0.149	0.158	0.023	0.05
	Sig. (2-tailed)	0.404	0.297	0.4	0.418	0.661	0.659	0.423	0.497	0.308	0.227	0.853	0.7
	N	68	68	35	56	58	54	68	68	49	60	68	62
REGR factor score 11	Pearson Correlation	-0.046	0.035	-0.313	0.116	-0.028	0.169	-0.036	0.159	0.072	-0.065	0.083	-0.202
	Sig. (2-tailed)	0.71	0.776	0.067	0.394	0.837	0.222	0.771	0.196	0.621	0.624	0.503	0.116
	N	68	68	35	56	58	54	68	68	49	60	68	62
REGR factor score 12	Pearson Correlation	0.091	-0.134	0.001	-0.013	0.053	-0.087	0.133	0.005	0.081	0.072	-0.147	-0.021
	Sig. (2-tailed)	0.462	0.276	0.993	0.925	0.69	0.531	0.281	0.966	0.58	0.584	0.231	0.87
	N	68	68	35	56	58	54	68	68	49	60	68	62
REGR factor score 13	Pearson Correlation	0.193	-0.124	-0.052	0.183	0.065	0.146	0.022	.305*	0.193	-0.272*	0.122	0.024
	Sig. (2-tailed)	0.114	0.313	0.769	0.177	0.626	0.292	0.856	0.011	0.183	0.035	0.322	0.851
	N	68	68	35	56	58	54	68	68	49	60	68	62
REGR factor score 14	Pearson Correlation	0.077	-0.043	0.14	-0.136	0.062	-0.096	-0.007	-0.103	0.153	0.049	0.047	-0.044
	Sig. (2-tailed)	0.534	0.727	0.422	0.318	0.642	0.488	0.956	0.404	0.295	0.71	0.703	0.733
	N	68	68	35	56	58	54	68	68	49	60	68	62
REGR factor score 15	Pearson Correlation	-0.119	0.106	-0.069	-0.222	-0.24†	0.006	-0.028	.297*	0.1	0.237†	0.075	-0.125
	Sig. (2-tailed)	0.333	0.388	0.695	0.1	0.07	0.966	0.819	0.014	0.496	0.069	0.544	0.333
	N	68	68	35	56	58	54	68	68	49	60	68	62
REGR factor score 16	Pearson Correlation	0.092	-0.12	0.153	-0.251	0.074	-.282*	0.014	0.093	0.034	0.280*	0.142	0.213†
	Sig. (2-tailed)	0.453	0.331	0.38	0.062	0.583	0.039	0.91	0.45	0.817	0.03	0.247	0.097
	N	68	68	35	56	58	54	68	68	49	60	68	62
REGR factor score 17	Pearson Correlation	0.061	-0.038	0.145	-0.19	-0.152	-0.056	0.002	-0.109	0.103	0.123	0.074	-0.027
	Sig. (2-tailed)	0.622	0.758	0.405	0.161	0.255	0.686	0.986	0.377	0.479	0.348	0.551	0.835
	N	68	68	35	56	58	54	68	68	49	60	68	62
REGR factor score 18	Pearson Correlation	-0.023	-0.009	-0.109	-0.226	-.317*	0.118	.239*	-0.088	-0.268	0.045	-0.116	-0.233†
	Sig. (2-tailed)	0.855	0.941	0.534	0.095	0.015	0.395	0.049	0.474	0.062	0.733	0.348	0.068
	N	68	68	35	56	58	54	68	68	49	60	68	62
REGR factor score 19	Pearson Correlation	0.096	-0.062	0.167	0.033	-0.077	0.094	0.066	0.125	0.129	0.015	-0.076	-0.006
	Sig. (2-tailed)	0.436	0.615	0.337	0.808	0.567	0.497	0.593	0.308	0.376	0.911	0.536	0.96
	N	68	68	35	56	58	54	68	68	49	60	68	62
REGR factor score 20	Pearson Correlation	-0.017	0.124	-.381*	0.037	0.166	-0.082	0.011	0.029	0.026	-0.084	0.033	-0.07
	Sig. (2-tailed)	0.889	0.313	0.024	0.787	0.212	0.555	0.931	0.814	0.862	0.523	0.789	0.59
	N	68	68	35	56	58	54	68	68	49	60	68	62
REGR factor score 21	Pearson Correlation	-0.014	-0.03	-0.066	-0.16	0.095	-0.204	0.003	-0.215	-0.021	0.003	-0.143	0.035
	Sig. (2-tailed)	0.91	0.809	0.706	0.24	0.478	0.138	0.978	0.079	0.886	0.983	0.243	0.786
	N	68	68	35	56	58	54	68	68	49	60	68	62
REGR factor score 22	Pearson Correlation	0.036	0.088	-0.088	0.003	0.234†	-0.15	0.112	0.053	-0.158	-0.053	-0.083	0.05
	Sig. (2-tailed)	0.772	0.476	0.616	0.984	0.077	0.278	0.363	0.668	0.279	0.688	0.5	0.699
	N	68	68	35	56	58	54	68	68	49	60	68	62
REGR factor score 23	Pearson Correlation	-0.079	0.114	-0.038	-0.159	-0.108	-0.049	0.123	0.018	0.007	0.135	-0.056	0.058
	Sig. (2-tailed)	0.523	0.354	0.829	0.241	0.418	0.722	0.318	0.887	0.96	0.305	0.649	0.653
	N	68	68	35	56	58	54	68	68	49	60	68	62
REGR factor score 24	Pearson Correlation	0.094	-0.027	0	0.189	0.011	0.148	-0.008	0.044	-0.008	-0.057	-0.074	-0.055
	Sig. (2-tailed)	0.446	0.826	0.999	0.164	0.932	0.287	0.947	0.724	0.956	0.664	0.551	0.671
	N	68	68	35	56	58	54	68	68	49	60	68	62
REGR factor score 25	Pearson Correlation	-0.127	0.13	0.08	0.051	-0.102	0.125	0.1	-0.075	-0.179	-0.029	0.011	0.199
	Sig. (2-tailed)	0.304	0.292	0.65	0.711	0.445	0.367	0.417	0.544	0.22	0.824	0.931	0.121
	N	68	68	35	56	58	54	68	68	49	60	68	62
REGR factor score 26	Pearson Correlation	0.083	-0.149	0.008	0.076	-0.113	0.138	0.117	-0.05	-0.046	-0.04	0.165	0.078
	Sig. (2-tailed)	0.499	0.225	0.962	0.579	0.397	0.319	0.344	0.687	0.752	0.764	0.178	0.546
	N	68	68	35	56	58	54	68	68	49	60	68	62
REGR factor score 27	Pearson Correlation	-0.016	0.023	-0.25	-0.054	-0.011	-0.067	0.028	-0.171	-0.11	-0.117	-0.074	0.03
	Sig. (2-tailed)	0.897	0.855	0.148	0.694	0.937	0.632	0.823	0.163	0.452	0.374	0.546	0.817
	N	68	68	35	56	58	54	68	68	49	60	68	62
REGR factor score 28	Pearson Correlation	0.149	-0.121	-0.001	-0.048	-0.009	-0.028	0.023	0.094	-0.006	-0.102	0.011	0.217
	Sig. (2-tailed)	0.225	0.327	0.994	0.725	0.944	0.84	0.854	0.447	0.965	0.44	0.93	0.09
	N	68	68	35	56	58	54	68	68	49	60	68	62
REGR factor score 29	Pearson Correlation	0.201†	-0.226	-0.173	-0.084	0.044	-0.126	-0.196	0.087	0.28	0.132	-0.02	-0.382**
	Sig. (2-tailed)	0.101	0.064	0.32	0.538	0.74	0.363	0.108	0.481	0.051	0.314	0.871	0.002
	N	68	68	35	56	58	54	68	68	49	60	68	62
REGR factor score 30	Pearson Correlation	-0.022	0.018	-0.062	-0.041	-0.084	-0.021	-0.157	0.111	0.262	0.066	0.042	-0.021
	Sig. (2-tailed)	0.858	0.884	0.725	0.767	0.53	0.88	0.202	0.366	0.069	0.617	0.735	0.871
	N	68	68	35	56	58	54	68	68	49	60	68	62
REGR factor score 31	Pearson Correlation	0.055	-0.077	-0.09	-0.154	-0.035	-0.1	0.129	0.196	0.052	-0.184	0.017	-0.053
	Sig. (2-tailed)	0.655	0.532	0.608	0.257	0.792	0.473	0.295	0.109	0.723	0.16	0.892	0.684
	N	68	68	35	56	58	54	68	68	49	60	68	62
REGR factor score 32	Pearson Correlation	0.087	-0.168	0.108	-0.081	-0.062	-0.043	-0.115	0.181	0.133	0.036	0.213†	-0.05
	Sig. (2-tailed)	0.48	0.17	0.538	0.554	0.645	0.759	0.35	0.14	0.362	0.784	0.081	0.701
	N	68	68	35	56	58	54	68	68	49	60	68	62
REGR factor score 33	Pearson Correlation	0.159	-0.125	.343*	0.156	-0.098	0.217	-0.129	0.131	0.103	-0.260*	0.145	0.032
	Sig. (2-tailed)	0.196	0.309	0.044	0.25	0.463	0.115	0.293	0.286	0.481	0.045	0.239	0.802
	N	68	68	35	56	58	54	68	68	49	60	68	62
REGR factor score 34	Pearson Correlation	-0.161	0.13	-0.089	0.245	0.144	0.106	-0.016	0.088	-0.045	-0.145	-0.222†	-0.006
	Sig. (2-tailed)	0.19	0.292	0.609	0.069	0.28	0.445	0.9	0.478	0.758	0.267	0.069	0.964
	N	68	68	35	56	58	54	68	68	49	60	68	62
REGR factor score 35	Pearson Correlation	-0.158	0.115	-0.125	-0.026	0.049	-0.145	0.175	-0.118	-0.077	-0.023	0.350**	0.154
	Sig. (2-tailed)	0.199	0.35	0.475	0.85	0.715	0.294	0.153	0.339	0.601	0.862	0.003	0.233
	N	68	68	35	56	58	54	68	68	49	60	68	62
REGR factor score 36	Pearson Correlation	-0.101	0.017	0.108	0.105	0.12	-0.037	0.163	-0.038	-0.133	-0.009	0.141	0.124
	Sig. (2-tailed)	0.412	0.888	0.538	0.442	0.37	0.789	0.183	0.756	0.363	0.946	0.251	0.339
	N	68	68	35	56	58	54	68	68	49	60	68	62
REGR factor score 37	Pearson Correlation	0.027	0.053	-0.005	0.045	-0.051	0.085	0.217	0.138	0.018	0.067	-0.06	-0.084
	Sig. (2-tailed)	0.826	0.669	0.979	0.743	0.707	0.543	0.076	0.263	0.904	0.612	0.625	0.517
	N	68	68	35	56	58	54	68	68	49	60	68	62
REGR factor score 38	Pearson Correlation	-0.06	0.146	-0.035	0.124	0.004	0.135	-0.159	0.047	0.006	-0.087	0.062	-0.011
	Sig. (2-tailed)	0.629	0.236	0.843	0.362	0.978	0.331	0.195	0.705	0.968	0.508	0.615	0.933
	N	68	68	35	56	58	54	68	68	49	60	68	62
REGR factor score 39	Pearson Correlation	0.163	-0.204	.373*	-0.082	0.022	-0.125	-0.039	0.033	-0.008	0.204	0.025	-0.047
	Sig. (2-tailed)	0.184	0.095	0.027	0.55	0.87	0.368	0.754	0.787	0.957	0.118	0.841	0.719
	N	68	68	35	56	58	54	68	68	49	60	68	62
REGR factor score 40	Pearson Correlation	-0.218	0.098	-0.005	-0.205	-0.046	-0.102	-0.109	-0.111	-0.065	0.13	-0.016	-0.109
	Sig. (2-tailed)	0.074	0.425	0.979	0.13	0.733	0.462	0.377	0.369	0.657	0.324	0.895	0.398
	N	68	68	35	56	58	54	68	68	49	60	68	62
REGR factor score 41	Pearson Correlation	-0.043	-0.009	0.113	0.016	0.102	-0.012	-0.014	-0.019	0.036	-0.207	-0.035	-0.048
	Sig. (2-tailed)	0.726	0.942	0.518	0.904	0.445	0.93	0.909	0.876	0.806	0.113	0.777	0.712
	N	68	68	35	56	58	54	68	68	49	60	68	62
REGR factor score 42	Pearson Correlation	-0.145	0.112	0.046	-0.167	-0.047	-0.059	0.135	-0.165	-0.251	0.137	-0.11	0.067
	Sig. (2-tailed)	0.238	0.364	0.794	0.218	0.728	0.671	0.273	0.179	0.082	0.295	0.373	0.605
	N	68	68	35	56	58	54	68	68	49	60	68	62
REGR factor score 43	Pearson Correlation	-.260*	0.117	-0.043	0.051	-0.224†	0.195	-0.085	-.255*	-0.118	-0.184	-0.026	-0.113
	Sig. (2-tailed)	0.032	0.344	0.807	0.71	0.091	0.158	0.491	0.036	0.42	0.158	0.834	0.381
	N	68	68	35	56	58	54	68	68	49	60	68	62
REGR factor score 44	Pearson Correlation	-0.08	0.101	-.389*	0.223	-0.018	0.256	0.04	-0.036	-0.062	-0.113	-0.002	-0.078
	Sig. (2-tailed)	0.517	0.414	0.021	0.099	0.895	0.061	0.744	0.772	0.674	0.389	0.99	0.549
	N	68	68	35	56	58	54	68	68	49	60	68	62
REGR factor score 45	Pearson Correlation	0.045	-0.064	-0.15	0.167	0.089	0.088	-0.109	-0.055	0.162	-0.102	-0.032	-0.063
	Sig. (2-tailed)	0.717	0.606	0.391	0.219	0.509	0.525	0.378	0.656	0.265	0.44	0.793	0.627
	N	68	68	35	56	58	54	68	68	49	60	68	62
REGR factor score 46	Pearson Correlation	0.138	-0.103	-0.044	0.13	-0.058	0.175	0.03	0.038	-0.059	0.025	-0.115	0.159
	Sig. (2-tailed)	0.262	0.404	0.801	0.338	0.667	0.205	0.807	0.759	0.689	0.852	0.348	0.218
	N	68	68	35	56	58	54	68	68	49	60	68	62
REGR factor score 47	Pearson Correlation	0.076	-0.102	-0.075	-0.143	-0.078	-0.041	-0.185	-0.017	0.126	0.054	-0.125	0.315*
	Sig. (2-tailed)	0.536	0.406	0.67	0.294	0.561	0.767	0.131	0.892	0.389	0.679	0.309	0.013
	N	68	68	35	56	58	54	68	68	49	60	68	62
REGR factor score 48	Pearson Correlation	-0.068	-0.022	0.248	-0.003	-0.188	0.143	-0.121	0.081	0.104	-0.176	0.079	-0.146
	Sig. (2-tailed)	0.583	0.858	0.151	0.984	0.157	0.302	0.326	0.509	0.475	0.178	0.523	0.258
	N	68	68	35	56	58	54	68	68	49	60	68	62
REGR factor score 49	Pearson Correlation	0.153	-0.141	0.078	0.202	0.122	0.121	0.214	-0.013	-0.195	-0.003	0.203†	-0.037
	Sig. (2-tailed)	0.214	0.252	0.656	0.136	0.362	0.382	0.079	0.917	0.18	0.98	0.097	0.776
	N	68	68	35	56	58	54	68	68	49	60	68	62
REGR factor score 50	Pearson Correlation	-0.118	0.173	-0.137	0.031	-0.118	0.108	0.033	0.226	0.03	-0.088	0.112	0.016
	Sig. (2-tailed)	0.337	0.159	0.433	0.818	0.379	0.439	0.789	0.064	0.836	0.502	0.364	0.9
	N	68	68	35	56	58	54	68	68	49	60	68	62
REGR factor score 51	Pearson Correlation	-0.087	0.049	-0.241	-0.037	0.026	-0.052	-0.09	-0.112	0.003	-0.117	-0.085	0.096
	Sig. (2-tailed)	0.481	0.693	0.163	0.787	0.845	0.71	0.464	0.363	0.986	0.375	0.489	0.457
	N	68	68	35	56	58	54	68	68	49	60	68	62
REGR factor score 52	Pearson Correlation	0.019	0.018	0.172	-0.031	0.07	-0.104	-0.016	0.052	0.078	-0.17	0.061	-0.065
	Sig. (2-tailed)	0.879	0.884	0.323	0.822	0.6	0.453	0.895	0.674	0.596	0.194	0.62	0.616
	N	68	68	35	56	58	54	68	68	49	60	68	62
REGR factor score 53	Pearson Correlation	0.092	-0.095	-0.099	0.063	0.063	-0.054	-0.058	0.069	0.228	-0.083	0.251*	0.032
	Sig. (2-tailed)	0.457	0.441	0.572	0.646	0.638	0.696	0.639	0.575	0.115	0.529	0.039	0.806
	N	68	68	35	56	58	54	68	68	49	60	68	62
REGR factor score 54	Pearson Correlation	-0.096	-0.058	0.153	-0.074	-0.235†	0.123	-0.109	0.028	0.107	-0.064	-0.06	-0.121
	Sig. (2-tailed)	0.439	0.639	0.381	0.588	0.076	0.375	0.378	0.824	0.464	0.63	0.624	0.348
	N	68	68	35	56	58	54	68	68	49	60	68	62
REGR factor score 55	Pearson Correlation	-0.117	0.067	-0.272	-0.193	-0.213	0.056	-0.114	0.13	0.115	0.159	0.157	-0.055
	Sig. (2-tailed)	0.342	0.585	0.114	0.154	0.108	0.689	0.353	0.29	0.431	0.226	0.202	0.672
	N	68	68	35	56	58	54	68	68	49	60	68	62
REGR factor score 56	Pearson Correlation	0.112	-0.123	0.083	-0.176	-0.169	0.021	0.105	0.075	0.035	0.129	-0.096	0.039
	Sig. (2-tailed)	0.365	0.319	0.634	0.195	0.203	0.88	0.392	0.543	0.809	0.328	0.437	0.762
	N	68	68	35	56	58	54	68	68	49	60	68	62
REGR factor score 57	Pearson Correlation	-0.114	0.072	.386*	-0.042	0.171	-0.165	-.279*	0.022	.282*	-0.221†	-0.063	0.054
	Sig. (2-tailed)	0.353	0.558	0.022	0.756	0.199	0.234	0.021	0.857	0.05	0.089	0.607	0.675
	N	68	68	35	56	58	54	68	68	49	60	68	62
REGR factor score 58	Pearson Correlation	-0.1	0.131	-.372*	0.03	-0.061	0.087	-0.095	0.028	-0.026	0.011	0.046	0.014
	Sig. (2-tailed)	0.418	0.285	0.028	0.827	0.651	0.534	0.44	0.824	0.859	0.932	0.71	0.915
	N	68	68	35	56	58	54	68	68	49	60	68	62
REGR factor score 59	Pearson Correlation	-0.041	0.076	-0.046	-0.238	-0.027	-0.196	-0.058	0.172	0.223	0.237†	-0.082	0.092
	Sig. (2-tailed)	0.739	0.537	0.793	0.077	0.84	0.156	0.637	0.161	0.124	0.068	0.507	0.476
	N	68	68	35	56	58	54	68	68	49	60	68	62

## Sheet: Iron genes and PCA factors
HGNC Name
		REGR factor score 1	REGR factor score 2	REGR factor score 3	REGR factor score 4	REGR factor score 5	REGR factor score 6	REGR factor score 7	REGR factor score 8	REGR factor score 9	REGR factor score 10	REGR factor score 11	REGR factor score 12	REGR factor score 13	REGR factor score 14	REGR factor score 15	REGR factor score 16	REGR factor score 17	REGR factor score 18	REGR factor score 19	REGR factor score 20	REGR factor score 21	REGR factor score 22	REGR factor score 23	REGR factor score 24	REGR factor score 25	REGR factor score 26	REGR factor score 27	REGR factor score 28	REGR factor score 29	REGR factor score 30	REGR factor score 31	REGR factor score 32	REGR factor score 33	REGR factor score 34	REGR factor score 35	REGR factor score 36	REGR factor score 37	REGR factor score 38	REGR factor score 39	REGR factor score 40	REGR factor score 41	REGR factor score 42	REGR factor score 43	REGR factor score 44	REGR factor score 45	REGR factor score 46	REGR factor score 47	REGR factor score 48
ABCB6	Pearson Correlation	0.186	0.028	-0.139	-0.044	-0.223	-.329**	0.169	.281*	-0.159	-0.093	0.043	-0.177	-.285*	0.023	-.241*	0.033	0.123	0.092	0.116	-0.049	-0.14	0.235	0.002	0.088	0.22	0.146	-0.162	-0.099	0.07	-0.061	0.066	0.02	0.017	0.007	0.054	-0.102	0.128	-0.006	0.171	-0.019	0.133	-0.031	0.102	0.017	-0.1	-0.053	0.019	0.014
	Sig. (2-tailed)	0.128	0.818	0.257	0.719	0.067	0.006	0.168	0.02	0.196	0.451	0.73	0.148	0.018	0.852	0.048	0.79	0.316	0.453	0.348	0.693	0.253	0.054	0.99	0.475	0.072	0.236	0.188	0.422	0.568	0.623	0.59	0.871	0.891	0.957	0.659	0.409	0.297	0.963	0.162	0.88	0.279	0.799	0.407	0.891	0.417	0.666	0.878	0.907
	N	68	68	68	68	68	68	68	68	68	68	68	68	68	68	68	68	68	68	68	68	68	68	68	68	68	68	68	68	68	68	68	68	68	68	68	68	68	68	68	68	68	68	68	68	68	68	68	68
ABCB7	Pearson Correlation	0.01	-0.115	-0.22	0.155	.432**	-0.019	-.241*	0.114	0.024	.241*	0.01	-0.084	0.119	-0.103	-0.204	-0.103	0.008	0.234	0.117	-0.103	-0.138	0.008	0.224	0.123	0.201	0.05	-0.186	0.206	0.023	-0.012	0	0.021	-0.047	0.059	-0.002	0.013	0.039	0.088	-0.05	-0.112	0.179	.257*	0.047	0.104	-0.063	-0.082	0.086	0.087
	Sig. (2-tailed)	0.933	0.349	0.071	0.207	<.001	0.878	0.048	0.355	0.844	0.047	0.935	0.498	0.334	0.402	0.095	0.404	0.951	0.055	0.342	0.405	0.261	0.948	0.066	0.318	0.101	0.683	0.129	0.091	0.852	0.924	1	0.865	0.702	0.634	0.987	0.913	0.754	0.474	0.685	0.363	0.144	0.035	0.702	0.399	0.611	0.506	0.485	0.483
	N	68	68	68	68	68	68	68	68	68	68	68	68	68	68	68	68	68	68	68	68	68	68	68	68	68	68	68	68	68	68	68	68	68	68	68	68	68	68	68	68	68	68	68	68	68	68	68	68
ABCC5	Pearson Correlation	0.044	-0.087	0.054	-0.075	-0.047	.420**	0.117	0.083	0.212	-0.033	-0.132	-.370**	0.085	-0.045	-0.051	-0.004	.373**	-0.114	-0.063	-0.039	-0.179	0.005	-0.072	0.073	-0.01	0.148	-0.057	-0.219	-0.112	0.081	-.287*	0.113	-0.03	-0.115	-0.012	-0.077	-0.173	0.051	0.118	0.123	0.038	0.052	0.057	-0.086	-0.08	-0.024	0.002	-0.011
	Sig. (2-tailed)	0.719	0.479	0.661	0.544	0.702	<.001	0.34	0.501	0.082	0.788	0.283	0.002	0.49	0.717	0.68	0.972	0.002	0.354	0.607	0.754	0.144	0.97	0.562	0.557	0.934	0.229	0.645	0.073	0.362	0.512	0.018	0.357	0.81	0.35	0.922	0.53	0.159	0.678	0.337	0.317	0.757	0.676	0.642	0.486	0.517	0.845	0.984	0.932
	N	68	68	68	68	68	68	68	68	68	68	68	68	68	68	68	68	68	68	68	68	68	68	68	68	68	68	68	68	68	68	68	68	68	68	68	68	68	68	68	68	68	68	68	68	68	68	68	68
ABCD3	Pearson Correlation	0.058	-0.204	0.217	0.147	0.187	-0.162	0.061	0.187	0.058	0.022	0.028	0.1	-0.088	0.188	-0.128	.411**	-0.039	0.109	-0.018	-.257*	-0.098	-0.108	-0.096	-0.176	0.046	0.05	0.053	-0.1	-0.006	-0.068	-0.078	0.149	0.022	0.177	0.12	-0.033	0.044	-0.003	0.167	-0.213	0.031	-0.027	-0.089	0.034	-0.13	-0.089	-0.101	0.177
	Sig. (2-tailed)	0.638	0.096	0.076	0.231	0.127	0.187	0.62	0.128	0.639	0.856	0.818	0.417	0.473	0.125	0.299	<.001	0.753	0.376	0.881	0.034	0.425	0.38	0.438	0.15	0.707	0.687	0.666	0.416	0.963	0.581	0.528	0.225	0.857	0.148	0.33	0.789	0.721	0.984	0.174	0.081	0.802	0.825	0.469	0.784	0.292	0.468	0.413	0.149
	N	68	68	68	68	68	68	68	68	68	68	68	68	68	68	68	68	68	68	68	68	68	68	68	68	68	68	68	68	68	68	68	68	68	68	68	68	68	68	68	68	68	68	68	68	68	68	68	68
ABCE1	Pearson Correlation	-.300*	-.277*	.543**	0.058	-0.2	-.264*	-0.2	0.061	0.055	-0.024	0.01	-0.156	0.122	-0.186	-0.008	0.021	0.126	-0.085	-0.152	-0.008	.241*	0.031	-0.014	0.075	0.024	-0.069	0.031	-0.041	-0.079	-0.017	0.03	-0.056	-0.002	0.022	0.088	-0.1	0.049	-0.063	0.053	-0.03	0.123	0.089	-0.133	0.189	0.024	-0.061	-0.028	-0.082
	Sig. (2-tailed)	0.013	0.022	<.001	0.636	0.102	0.029	0.103	0.621	0.656	0.847	0.938	0.203	0.32	0.128	0.948	0.864	0.305	0.488	0.215	0.946	0.047	0.8	0.912	0.542	0.845	0.574	0.805	0.737	0.522	0.893	0.807	0.652	0.985	0.861	0.477	0.419	0.69	0.608	0.67	0.811	0.318	0.468	0.279	0.122	0.843	0.621	0.823	0.507
	N	68	68	68	68	68	68	68	68	68	68	68	68	68	68	68	68	68	68	68	68	68	68	68	68	68	68	68	68	68	68	68	68	68	68	68	68	68	68	68	68	68	68	68	68	68	68	68	68
ABCG2	Pearson Correlation	-.288*	0.02	0.181	0.074	0.103	0.138	-0.091	0.187	0.016	-0.084	0.068	0.098	0.062	-0.122	0.236	0.018	0.182	0.079	-0.055	0.142	0.147	0.094	-.363**	.354**	-0.058	.289*	0.159	-0.123	0.089	0.082	0.071	-0.06	0.011	0.075	0.137	-0.123	0.07	0.133	-0.033	0.141	0.052	0.058	-0.058	-0.011	0.072	0.152	0.177	-0.018
	Sig. (2-tailed)	0.017	0.874	0.141	0.55	0.405	0.262	0.461	0.126	0.898	0.494	0.58	0.425	0.614	0.32	0.052	0.882	0.137	0.52	0.656	0.247	0.232	0.446	0.002	0.003	0.641	0.017	0.195	0.319	0.469	0.508	0.564	0.63	0.927	0.545	0.264	0.319	0.569	0.279	0.788	0.252	0.677	0.638	0.636	0.93	0.56	0.216	0.149	0.885
	N	68	68	68	68	68	68	68	68	68	68	68	68	68	68	68	68	68	68	68	68	68	68	68	68	68	68	68	68	68	68	68	68	68	68	68	68	68	68	68	68	68	68	68	68	68	68	68	68
ACKR1	Pearson Correlation	-0.098	-0.006	-0.167	-.239*	0.073	.442**	-0.131	-0.07	-0.002	-.284*	.250*	-0.08	0.011	0.147	0.096	-0.142	-0.057	-0.029	-0.112	-0.203	.290*	0.087	-0.106	0.099	-0.099	-0.104	0.044	0.126	0.034	0.001	0.168	-0.173	-0.067	0.049	0.09	0.189	0.131	0.002	-0.164	0.114	-0.002	0.018	0.127	0.03	0.189	0.103	-0.019	0.034
	Sig. (2-tailed)	0.427	0.958	0.173	0.049	0.553	<.001	0.287	0.568	0.988	0.019	0.04	0.516	0.931	0.233	0.438	0.248	0.644	0.817	0.363	0.096	0.017	0.478	0.39	0.42	0.423	0.397	0.72	0.305	0.785	0.993	0.171	0.157	0.585	0.69	0.467	0.123	0.288	0.99	0.182	0.356	0.986	0.881	0.3	0.808	0.123	0.401	0.876	0.786
	N	68	68	68	68	68	68	68	68	68	68	68	68	68	68	68	68	68	68	68	68	68	68	68	68	68	68	68	68	68	68	68	68	68	68	68	68	68	68	68	68	68	68	68	68	68	68	68	68
ACO1	Pearson Correlation	-0.147	0.127	.298*	-0.104	0.204	-0.104	0.088	0.013	0.09	-0.165	0.116	-.365**	0.088	0.105	-.289*	-0.012	-0.226	0.144	-0.192	0.047	0.007	-0.133	-0.129	-0.027	-0.186	-0.109	0.164	0.016	-0.011	0.237	-0.079	-0.162	0.017	0.12	0.176	0.083	0.037	0.016	0.232	0.006	0.129	0.092	-0.085	-0.186	0.036	0.001	0.043	0.065
	Sig. (2-tailed)	0.232	0.303	0.014	0.397	0.095	0.399	0.473	0.915	0.464	0.179	0.346	0.002	0.477	0.392	0.017	0.923	0.064	0.242	0.118	0.701	0.954	0.28	0.296	0.829	0.13	0.376	0.183	0.897	0.928	0.052	0.524	0.187	0.893	0.328	0.152	0.503	0.762	0.895	0.057	0.963	0.294	0.456	0.491	0.13	0.773	0.994	0.725	0.596
	N	68	68	68	68	68	68	68	68	68	68	68	68	68	68	68	68	68	68	68	68	68	68	68	68	68	68	68	68	68	68	68	68	68	68	68	68	68	68	68	68	68	68	68	68	68	68	68	68
ACO2	Pearson Correlation	-0.167	.390**	0.219	0.115	0.158	0.02	.247*	0.133	0.083	0.017	.321**	-0.089	-0.152	-0.012	0.077	-0.035	-0.19	0.036	0.218	0.044	0.165	0.039	0.044	-0.115	-0.159	0.108	-0.113	0.03	0.078	.396**	-.251*	0.148	0.007	0	-0.028	0.009	0.041	-0.086	0.005	-0.041	-0.033	0.102	0.006	-0.026	-0.011	-0.071	0.019	-0.059
	Sig. (2-tailed)	0.173	0.001	0.072	0.35	0.197	0.868	0.042	0.278	0.501	0.888	0.008	0.47	0.216	0.92	0.534	0.778	0.12	0.773	0.074	0.723	0.179	0.751	0.719	0.35	0.196	0.379	0.357	0.811	0.526	<.001	0.039	0.227	0.955	0.999	0.819	0.941	0.737	0.487	0.967	0.74	0.787	0.41	0.963	0.835	0.931	0.565	0.875	0.633
	N	68	68	68	68	68	68	68	68	68	68	68	68	68	68	68	68	68	68	68	68	68	68	68	68	68	68	68	68	68	68	68	68	68	68	68	68	68	68	68	68	68	68	68	68	68	68	68	68
ACP5	Pearson Correlation	-.330**	.487**	-0.121	-0.184	-0.224	.248*	-0.076	-0.082	0.058	-0.008	-0.005	-0.048	0.049	-0.119	0.009	.252*	0.09	-0.039	0.026	0.001	-0.16	0.169	-0.052	0.059	-.265*	0.013	-0.204	0.1	0.015	-0.012	0.157	0.017	-0.096	-0.06	0.047	-0.157	-0.015	-0.108	-0.083	-0.098	0.075	-0.144	0.123	-0.043	0.137	-0.045	0.019	0.124
	Sig. (2-tailed)	0.006	<.001	0.327	0.133	0.066	0.042	0.537	0.506	0.636	0.946	0.965	0.697	0.693	0.335	0.942	0.038	0.464	0.752	0.835	0.996	0.194	0.169	0.673	0.634	0.029	0.915	0.094	0.416	0.905	0.925	0.201	0.888	0.438	0.626	0.703	0.2	0.904	0.382	0.502	0.425	0.542	0.241	0.317	0.731	0.264	0.714	0.875	0.315
	N	68	68	68	68	68	68	68	68	68	68	68	68	68	68	68	68	68	68	68	68	68	68	68	68	68	68	68	68	68	68	68	68	68	68	68	68	68	68	68	68	68	68	68	68	68	68	68	68
ADD1	Pearson Correlation	.391**	0.132	-.353**	-.244*	0.019	0.069	0.127	0.138	-0.178	-0.075	-.254*	0.238	-0.119	-.256*	0.132	-0.088	-0.003	-0.065	0.095	0.129	0.209	0.165	-0.131	-0.085	0.052	-0.036	0.038	0.029	-0.034	0.005	-0.044	-0.046	-0.021	-0.039	-.265*	0.09	0.116	0.039	0.025	-0.067	0.112	0.023	-0.085	0.031	0.059	-0.049	0.103	0.093
	Sig. (2-tailed)	<.001	0.285	0.003	0.045	0.876	0.579	0.303	0.261	0.146	0.542	0.036	0.051	0.333	0.035	0.282	0.476	0.982	0.596	0.442	0.296	0.088	0.178	0.287	0.493	0.676	0.768	0.756	0.815	0.781	0.969	0.719	0.707	0.865	0.752	0.029	0.468	0.346	0.754	0.839	0.586	0.361	0.85	0.493	0.799	0.631	0.69	0.405	0.451
	N	68	68	68	68	68	68	68	68	68	68	68	68	68	68	68	68	68	68	68	68	68	68	68	68	68	68	68	68	68	68	68	68	68	68	68	68	68	68	68	68	68	68	68	68	68	68	68	68
ADI1	Pearson Correlation	-0.117	.578**	0.079	0.069	0.195	-.245*	0.033	.261*	0.065	0.12	0.105	0.005	-0.069	-0.192	-0.043	0.023	0.054	-0.032	-0.018	-0.006	-0.153	-0.116	-0.02	-0.064	-0.006	0.235	-0.125	-0.029	-0.021	-0.013	0.025	-0.051	0.016	0.096	0.104	0.189	-0.048	.250*	-0.039	.293*	0.025	-0.082	0.066	0.029	-0.011	0.045	0.085	-0.022
	Sig. (2-tailed)	0.342	<.001	0.523	0.578	0.111	0.044	0.791	0.032	0.6	0.33	0.395	0.97	0.574	0.117	0.729	0.855	0.66	0.795	0.882	0.959	0.213	0.346	0.87	0.602	0.961	0.054	0.309	0.817	0.862	0.916	0.837	0.678	0.897	0.437	0.399	0.124	0.699	0.04	0.754	0.015	0.841	0.507	0.59	0.815	0.929	0.713	0.491	0.861
	N	68	68	68	68	68	68	68	68	68	68	68	68	68	68	68	68	68	68	68	68	68	68	68	68	68	68	68	68	68	68	68	68	68	68	68	68	68	68	68	68	68	68	68	68	68	68	68	68
ADIPOR1	Pearson Correlation	.558**	.452**	.443**	0.031	0.107	0.128	0.067	0.01	-0.037	-0.098	0.027	0.034	0.028	0.056	0.143	0.009	0.015	0.121	0.034	-0.027	0.079	-0.018	-0.197	-0.036	-0.036	0.033	0.054	-0.064	0.126	0.046	-0.06	-0.043	0.024	-0.065	-0.093	-0.022	-0.041	-0.039	-0.123	0.086	-0.009	-0.002	0.021	0.017	-0.14	-0.005	0.021	-0.042
	Sig. (2-tailed)	<.001	<.001	<.001	0.8	0.383	0.298	0.586	0.936	0.763	0.425	0.828	0.785	0.82	0.649	0.244	0.94	0.903	0.327	0.786	0.825	0.519	0.884	0.108	0.773	0.773	0.787	0.663	0.606	0.306	0.712	0.628	0.728	0.844	0.596	0.448	0.86	0.738	0.755	0.316	0.484	0.943	0.988	0.863	0.888	0.255	0.97	0.866	0.733
	N	68	68	68	68	68	68	68	68	68	68	68	68	68	68	68	68	68	68	68	68	68	68	68	68	68	68	68	68	68	68	68	68	68	68	68	68	68	68	68	68	68	68	68	68	68	68	68	68
AGPAT4	Pearson Correlation	0.066	-0.216	-0.172	-.327**	-0.176	0.209	-0.072	-0.072	0.237	0.016	0.158	-0.099	.241*	.260*	-0.055	0.218	-0.095	0.064	0.044	-.302*	0.091	.263*	0.116	-0.072	-0.079	0.203	0.047	0.068	0.031	-0.066	0.021	.244*	-0.037	-0.119	0.061	0.023	-0.018	0.052	-0.152	0.054	-0.089	0.076	0.014	0.043	-0.067	0.068	0.059	0.016
	Sig. (2-tailed)	0.59	0.076	0.161	0.006	0.15	0.086	0.56	0.561	0.052	0.9	0.199	0.422	0.047	0.032	0.653	0.074	0.439	0.606	0.722	0.012	0.462	0.03	0.344	0.558	0.524	0.097	0.704	0.58	0.803	0.594	0.865	0.045	0.765	0.335	0.621	0.85	0.883	0.674	0.217	0.663	0.472	0.539	0.907	0.728	0.585	0.583	0.632	0.895
	N	68	68	68	68	68	68	68	68	68	68	68	68	68	68	68	68	68	68	68	68	68	68	68	68	68	68	68	68	68	68	68	68	68	68	68	68	68	68	68	68	68	68	68	68	68	68	68	68
AHSP	Pearson Correlation	.835**	0.12	0.131	.286*	-0.044	-0.129	0.042	-0.049	0.053	0.116	0.021	-0.015	0.113	-0.073	-0.056	0.084	-0.029	-0.064	-0.131	0.015	-0.039	-0.019	-0.026	0.004	0.004	0.02	-0.086	-0.051	0.006	-0.092	-0.012	-0.043	0.039	-0.105	-0.037	-0.045	0.046	0.069	-0.016	-0.065	0.025	-0.14	0.025	0.018	0.064	0.016	0.061	0.005
	Sig. (2-tailed)	<.001	0.329	0.287	0.018	0.722	0.294	0.736	0.689	0.665	0.345	0.863	0.905	0.358	0.555	0.652	0.496	0.813	0.604	0.289	0.906	0.751	0.876	0.832	0.977	0.975	0.869	0.486	0.677	0.963	0.456	0.923	0.73	0.751	0.396	0.762	0.717	0.709	0.576	0.897	0.598	0.841	0.256	0.843	0.883	0.603	0.896	0.622	0.968
	N	68	68	68	68	68	68	68	68	68	68	68	68	68	68	68	68	68	68	68	68	68	68	68	68	68	68	68	68	68	68	68	68	68	68	68	68	68	68	68	68	68	68	68	68	68	68	68	68
ALAD	Pearson Correlation	0.146	0.006	-.424**	-0.036	0.172	-0.109	.410**	-0.132	0.07	.380**	0.099	0.212	-0.003	0.159	-0.171	0.022	0.008	.315**	0.108	0.002	0.046	0.063	-0.108	0.129	-0.106	0.031	-0.104	-0.067	-0.053	-0.018	-0.053	-0.058	0.008	-0.005	-0.048	-0.008	0.07	-0.003	-0.013	-0.044	0.165	0.022	0.054	-0.027	-0.042	0.199	-0.059	0.081
	Sig. (2-tailed)	0.235	0.961	<.001	0.769	0.16	0.376	<.001	0.282	0.57	0.001	0.423	0.082	0.979	0.197	0.162	0.856	0.951	0.009	0.382	0.989	0.711	0.608	0.382	0.295	0.39	0.801	0.401	0.588	0.665	0.884	0.67	0.64	0.948	0.965	0.7	0.948	0.573	0.98	0.914	0.722	0.18	0.86	0.661	0.824	0.731	0.103	0.632	0.514
	N	68	68	68	68	68	68	68	68	68	68	68	68	68	68	68	68	68	68	68	68	68	68	68	68	68	68	68	68	68	68	68	68	68	68	68	68	68	68	68	68	68	68	68	68	68	68	68	68
ALAS1	Pearson Correlation	-0.195	.468**	0.022	-.246*	-.256*	0.122	-0.171	-0.027	-0.069	.277*	0.037	0.18	0.091	0.043	-0.116	-0.146	0.047	0.108	0.057	0.081	-0.008	-0.064	-0.113	0.001	0.021	-0.055	0.05	-0.115	0.09	0.155	-.316**	-0.019	0.131	-0.04	0.15	-0.066	0.128	0.023	0.006	0.115	-0.11	-0.154	-0.073	-0.02	-0.106	-0.012	-0.001	-0.08
	Sig. (2-tailed)	0.112	<.001	0.857	0.043	0.035	0.323	0.164	0.828	0.578	0.022	0.767	0.142	0.461	0.727	0.347	0.236	0.703	0.382	0.641	0.51	0.946	0.603	0.359	0.99	0.867	0.657	0.686	0.349	0.464	0.207	0.009	0.876	0.288	0.743	0.221	0.595	0.298	0.854	0.962	0.351	0.371	0.21	0.553	0.87	0.387	0.921	0.992	0.514
	N	68	68	68	68	68	68	68	68	68	68	68	68	68	68	68	68	68	68	68	68	68	68	68	68	68	68	68	68	68	68	68	68	68	68	68	68	68	68	68	68	68	68	68	68	68	68	68	68
ALAS2	Pearson Correlation	.923**	0.152	0.061	-0.005	0.001	-0.031	-0.007	-0.043	0.075	-0.034	-0.05	-0.037	-0.04	-0.004	0.073	-0.125	-0.014	0.045	0	-0.07	-0.041	-0.054	0.072	-0.019	0.064	0.041	0.124	-0.08	-0.038	0.044	-0.054	-0.008	0.064	0.012	-0.04	-0.061	-0.023	0.021	-0.018	-0.004	0.007	-0.035	-0.015	0.027	0.006	0.069	-0.059	0.039
	Sig. (2-tailed)	<.001	0.215	0.622	0.968	0.993	0.802	0.955	0.73	0.543	0.781	0.684	0.765	0.745	0.974	0.555	0.311	0.907	0.713	1	0.573	0.739	0.662	0.562	0.877	0.606	0.741	0.314	0.515	0.756	0.719	0.661	0.951	0.602	0.92	0.745	0.623	0.853	0.864	0.883	0.975	0.955	0.777	0.902	0.826	0.958	0.575	0.635	0.753
	N	68	68	68	68	68	68	68	68	68	68	68	68	68	68	68	68	68	68	68	68	68	68	68	68	68	68	68	68	68	68	68	68	68	68	68	68	68	68	68	68	68	68	68	68	68	68	68	68
ALDH6A1	Pearson Correlation	-0.006	.250*	.265*	-0.096	.528**	-0.108	0.032	-0.007	0.011	-0.059	-0.151	0.222	0.146	-0.046	0.126	-0.14	0.119	-0.123	0.034	-0.124	-0.139	0.006	-0.142	-0.074	0.146	-.240*	-0.207	0.031	0.065	0.006	0.027	0.006	-0.124	-.265*	0.04	0.025	-0.015	0.066	0.04	0.086	0.037	0.039	-0.096	0.06	0.012	0.054	0.136	0.063
	Sig. (2-tailed)	0.958	0.04	0.029	0.437	<.001	0.382	0.793	0.955	0.926	0.63	0.219	0.069	0.236	0.709	0.305	0.254	0.335	0.318	0.784	0.314	0.257	0.959	0.247	0.551	0.236	0.048	0.09	0.801	0.598	0.961	0.826	0.959	0.314	0.029	0.748	0.842	0.904	0.595	0.744	0.488	0.765	0.751	0.434	0.626	0.919	0.66	0.269	0.607
	N	68	68	68	68	68	68	68	68	68	68	68	68	68	68	68	68	68	68	68	68	68	68	68	68	68	68	68	68	68	68	68	68	68	68	68	68	68	68	68	68	68	68	68	68	68	68	68	68
ALKBH1	Pearson Correlation	0.102	0.035	0.008	0.156	0.108	0.004	-0.137	0.086	-0.006	.243*	0.159	-0.002	0.185	-0.213	0.05	0.083	-.286*	0.081	0.179	-0.148	.291*	-0.121	.279*	-0.026	0.001	0.155	0.162	.351**	0.076	-0.231	0.072	-0.128	0.082	0.02	-0.03	-0.221	0.083	-0.068	0.024	-0.084	-0.064	-0.184	-0.165	0.052	0.016	0.062	0.005	-0.037
	Sig. (2-tailed)	0.408	0.778	0.951	0.203	0.379	0.976	0.265	0.488	0.959	0.046	0.195	0.987	0.131	0.082	0.685	0.502	0.018	0.513	0.145	0.227	0.016	0.327	0.021	0.832	0.994	0.207	0.188	0.003	0.539	0.058	0.561	0.299	0.508	0.871	0.806	0.07	0.5	0.582	0.848	0.495	0.602	0.132	0.177	0.672	0.898	0.616	0.971	0.767
	N	68	68	68	68	68	68	68	68	68	68	68	68	68	68	68	68	68	68	68	68	68	68	68	68	68	68	68	68	68	68	68	68	68	68	68	68	68	68	68	68	68	68	68	68	68	68	68	68
ALKBH2	Pearson Correlation	0.117	0.032	-0.21	0	-0.177	-.386**	0.11	0.056	0.127	-0.081	-0.062	-0.2	-0.003	-0.152	0.084	-0.126	0.117	0.055	-0.103	-0.065	-0.015	0.092	-0.163	0.159	0.143	0.091	-0.135	.319**	0.16	-.253*	0.055	0.115	0.076	0.015	0.11	0.159	0.091	-0.047	.273*	-0.147	0.168	0.028	0.033	-0.053	0.069	-0.046	0.089	-0.074
	Sig. (2-tailed)	0.342	0.796	0.085	0.997	0.148	0.001	0.373	0.652	0.302	0.513	0.615	0.102	0.979	0.216	0.496	0.305	0.341	0.653	0.403	0.6	0.906	0.454	0.185	0.195	0.246	0.463	0.273	0.008	0.192	0.038	0.657	0.35	0.536	0.903	0.373	0.194	0.46	0.704	0.024	0.232	0.171	0.822	0.788	0.668	0.576	0.708	0.47	0.547
	N	68	68	68	68	68	68	68	68	68	68	68	68	68	68	68	68	68	68	68	68	68	68	68	68	68	68	68	68	68	68	68	68	68	68	68	68	68	68	68	68	68	68	68	68	68	68	68	68
ALKBH3	Pearson Correlation	-0.108	0.086	-.287*	0.121	0.131	-0.063	0.019	0.092	0.181	-0.131	0.011	0.168	-0.029	-0.061	-0.2	-0.064	0.065	0.04	-0.134	0.128	0.157	0.064	-0.065	0.019	0.143	-0.028	0.09	.467**	0.11	0.145	-0.018	0.132	-0.111	0.078	-.299*	0.172	0.057	-0.012	-0.126	.251*	0.027	0.086	-0.032	-0.087	-.252*	0.146	-0.085	0.086
	Sig. (2-tailed)	0.38	0.484	0.018	0.327	0.288	0.609	0.875	0.456	0.14	0.287	0.928	0.17	0.814	0.619	0.102	0.606	0.598	0.748	0.274	0.3	0.201	0.603	0.601	0.879	0.243	0.818	0.468	<.001	0.373	0.239	0.882	0.283	0.367	0.527	0.013	0.161	0.645	0.923	0.305	0.039	0.826	0.483	0.798	0.481	0.038	0.234	0.492	0.484
	N	68	68	68	68	68	68	68	68	68	68	68	68	68	68	68	68	68	68	68	68	68	68	68	68	68	68	68	68	68	68	68	68	68	68	68	68	68	68	68	68	68	68	68	68	68	68	68	68
ALKBH8	Pearson Correlation	0.006	-.390**	0.092	0.151	0.162	-0.091	0.047	-0.155	0.009	-0.139	0.171	0.172	0.009	0.117	0.029	0.164	-.263*	-0.017	.328**	0.071	0.067	-0.137	-0.172	0.176	0.062	0.14	0.14	0.007	0.215	-0.161	-0.005	0.043	-0.013	-0.146	0.03	0.137	0.099	0.114	-0.097	0.171	-0.049	-0.031	0.158	0.022	0.053	0.006	0.002	-0.125
	Sig. (2-tailed)	0.96	0.001	0.457	0.219	0.186	0.46	0.703	0.207	0.945	0.257	0.162	0.16	0.944	0.341	0.817	0.181	0.03	0.892	0.006	0.564	0.589	0.265	0.16	0.152	0.618	0.255	0.255	0.957	0.078	0.19	0.969	0.729	0.919	0.234	0.811	0.266	0.421	0.355	0.431	0.162	0.693	0.799	0.199	0.862	0.667	0.964	0.99	0.309
	N	68	68	68	68	68	68	68	68	68	68	68	68	68	68	68	68	68	68	68	68	68	68	68	68	68	68	68	68	68	68	68	68	68	68	68	68	68	68	68	68	68	68	68	68	68	68	68	68
ALOX5	Pearson Correlation	-0.069	.392**	.358**	-0.238	0.104	-0.055	-0.014	-0.121	-0.238	0.188	-0.189	-0.193	0.084	-0.04	0.037	0.205	0.039	-0.061	0.154	0.058	0.017	-0.161	0.158	-0.191	0.142	-0.063	-0.062	0.203	-0.125	-0.013	-0.121	0.139	0.149	0.052	-0.061	0.056	0.147	0.023	-0.123	-0.022	-0.013	-0.124	-0.018	0.169	-0.022	-0.005	-0.128	0.004
	Sig. (2-tailed)	0.578	<.001	0.003	0.051	0.399	0.658	0.908	0.324	0.051	0.126	0.122	0.115	0.498	0.743	0.766	0.094	0.753	0.622	0.211	0.636	0.893	0.191	0.198	0.118	0.248	0.609	0.616	0.097	0.312	0.914	0.325	0.258	0.227	0.672	0.623	0.652	0.232	0.855	0.316	0.857	0.915	0.315	0.887	0.169	0.856	0.966	0.297	0.976
	N	68	68	68	68	68	68	68	68	68	68	68	68	68	68	68	68	68	68	68	68	68	68	68	68	68	68	68	68	68	68	68	68	68	68	68	68	68	68	68	68	68	68	68	68	68	68	68	68
ANK1	Pearson Correlation	.704**	0.201	0.083	0.232	-0.011	-0.022	0.112	0.046	0.066	0.005	-0.083	0.001	0.041	-0.044	0.09	-0.13	0.229	0.033	0.018	-0.137	-0.063	-0.073	0.092	0.037	-0.169	-0.055	-0.176	0.114	-0.079	-0.013	0.051	0.133	0.03	0.183	0.03	-0.032	0.034	-0.035	-0.131	0.003	0.139	0.023	0.14	-0.04	0.044	-0.098	0.108	0.052
	Sig. (2-tailed)	<.001	0.101	0.499	0.056	0.932	0.861	0.363	0.711	0.595	0.969	0.499	0.993	0.739	0.724	0.465	0.292	0.06	0.79	0.882	0.266	0.613	0.555	0.454	0.762	0.169	0.655	0.15	0.354	0.524	0.918	0.681	0.281	0.81	0.135	0.807	0.798	0.784	0.775	0.289	0.978	0.259	0.852	0.255	0.745	0.723	0.428	0.379	0.672
	N	68	68	68	68	68	68	68	68	68	68	68	68	68	68	68	68	68	68	68	68	68	68	68	68	68	68	68	68	68	68	68	68	68	68	68	68	68	68	68	68	68	68	68	68	68	68	68	68
APC	Pearson Correlation	0.069	-.362**	.294*	0.007	.439**	0.027	-0.185	0.106	-0.112	0.235	-0.095	-0.034	.335**	-0.116	0.014	-0.032	-0.015	-0.116	0.055	-0.133	0.009	-0.094	0.082	0.063	0.003	0.169	-0.207	0.077	0.044	-0.03	-0.154	-0.112	-0.054	-0.029	0.015	0.026	-0.186	0.023	-0.204	0.106	0.048	0.012	0.086	-0.064	-0.029	0.077	0.032	-0.021
	Sig. (2-tailed)	0.577	0.002	0.015	0.954	<.001	0.828	0.131	0.391	0.364	0.054	0.443	0.784	0.005	0.345	0.909	0.795	0.905	0.346	0.657	0.279	0.943	0.446	0.507	0.609	0.98	0.167	0.09	0.532	0.721	0.806	0.211	0.365	0.661	0.813	0.902	0.835	0.129	0.851	0.095	0.391	0.699	0.922	0.486	0.603	0.817	0.53	0.798	0.867
	N	68	68	68	68	68	68	68	68	68	68	68	68	68	68	68	68	68	68	68	68	68	68	68	68	68	68	68	68	68	68	68	68	68	68	68	68	68	68	68	68	68	68	68	68	68	68	68	68
AQP3	Pearson Correlation	0.213	0.169	0.18	-0.153	-.432**	-0.028	-.250*	0.033	-0.208	0.113	0.017	0.057	-0.19	-0.013	0.166	-.310*	-0.146	0.078	0.105	0.041	-0.208	-0.088	-0.075	0.03	-0.13	0.065	-0.034	-0.029	-0.031	-0.074	-0.082	-0.014	-0.105	-0.186	0.052	-0.083	-0.092	-0.081	-0.065	0.022	-0.05	0.051	0.162	-0.073	0.021	0.024	-0.131	-0.116
	Sig. (2-tailed)	0.081	0.169	0.141	0.213	<.001	0.824	0.04	0.787	0.088	0.358	0.89	0.646	0.12	0.916	0.175	0.01	0.235	0.526	0.393	0.742	0.089	0.478	0.543	0.808	0.289	0.599	0.782	0.815	0.8	0.547	0.504	0.909	0.395	0.129	0.671	0.5	0.456	0.513	0.597	0.858	0.683	0.682	0.186	0.553	0.863	0.844	0.286	0.348
	N	68	68	68	68	68	68	68	68	68	68	68	68	68	68	68	68	68	68	68	68	68	68	68	68	68	68	68	68	68	68	68	68	68	68	68	68	68	68	68	68	68	68	68	68	68	68	68	68
ARHGAP1	Pearson Correlation	0.157	-0.203	-0.133	-.417**	-0.125	0.109	.356**	-0.083	-0.232	-0.108	-0.056	0.031	-0.103	-0.124	0.035	-0.082	0.115	-0.017	-0.127	-.249*	0.089	-.353**	-0.204	-0.127	-0.065	0.027	0.025	0.086	0.025	0.094	-0.084	0.153	0.086	-0.021	-0.047	0.029	-0.03	0.126	-0.135	-0.19	0.035	-0.047	0.041	-0.093	0.022	-0.038	0.037	-0.121
	Sig. (2-tailed)	0.202	0.097	0.278	<.001	0.31	0.375	0.003	0.501	0.057	0.38	0.65	0.802	0.402	0.314	0.779	0.508	0.352	0.892	0.302	0.041	0.47	0.003	0.095	0.303	0.598	0.828	0.842	0.487	0.84	0.446	0.498	0.213	0.486	0.868	0.701	0.812	0.808	0.307	0.273	0.121	0.779	0.703	0.74	0.452	0.859	0.761	0.764	0.327
	N	68	68	68	68	68	68	68	68	68	68	68	68	68	68	68	68	68	68	68	68	68	68	68	68	68	68	68	68	68	68	68	68	68	68	68	68	68	68	68	68	68	68	68	68	68	68	68	68
ARHGEF12	Pearson Correlation	0.105	-.696**	0.154	.381**	0.115	0.155	-0.075	-0.042	-0.066	0	0.121	-0.095	-0.235	0.033	-0.06	-0.12	0.068	-0.047	-0.086	0.04	0	-0.033	0.079	-0.053	0.144	-0.002	0.002	-0.063	0.119	-0.041	0.03	0.003	-0.032	-0.087	0.001	0.134	0.026	-0.034	0.028	-0.166	0.132	0.07	-0.031	-0.073	0.035	0.106	-0.027	-0.017
	Sig. (2-tailed)	0.393	<.001	0.21	0.001	0.348	0.207	0.542	0.733	0.595	0.997	0.326	0.439	0.054	0.791	0.626	0.329	0.582	0.704	0.486	0.744	0.998	0.787	0.52	0.668	0.241	0.984	0.989	0.607	0.334	0.742	0.806	0.978	0.796	0.48	0.992	0.276	0.832	0.78	0.819	0.175	0.283	0.569	0.799	0.553	0.778	0.391	0.827	0.891
	N	68	68	68	68	68	68	68	68	68	68	68	68	68	68	68	68	68	68	68	68	68	68	68	68	68	68	68	68	68	68	68	68	68	68	68	68	68	68	68	68	68	68	68	68	68	68	68	68
ARL2BP	Pearson Correlation	0.034	0.102	.350**	.246*	0.171	-0.117	-0.042	-.287*	0.128	-0.14	0.027	-0.088	-.250*	.244*	-0.102	-.260*	0.024	0.062	-.285*	-0.05	0.045	-0.003	-0.124	-0.101	-0.025	-0.112	.242*	.264*	-0.043	-0.102	0.02	0.055	0.176	-0.057	0.049	0.073	-0.055	-0.027	0.013	0.073	-0.046	-0.087	0.04	-0.007	0.051	0.075	-0.129	-0.045
	Sig. (2-tailed)	0.782	0.409	0.003	0.043	0.164	0.34	0.732	0.018	0.297	0.254	0.83	0.474	0.04	0.045	0.409	0.032	0.845	0.614	0.019	0.683	0.717	0.98	0.315	0.413	0.84	0.365	0.047	0.03	0.729	0.407	0.87	0.656	0.151	0.643	0.692	0.555	0.658	0.825	0.914	0.554	0.709	0.481	0.746	0.952	0.679	0.542	0.295	0.714
	N	68	68	68	68	68	68	68	68	68	68	68	68	68	68	68	68	68	68	68	68	68	68	68	68	68	68	68	68	68	68	68	68	68	68	68	68	68	68	68	68	68	68	68	68	68	68	68	68
ASIC3	Pearson Correlation	0.097	-0.174	-.350**	-0.173	-.293*	-0.047	-0.014	0.199	-.343**	-0.109	-0.027	0.11	-0.061	-0.035	-.258*	0.009	0.046	-0.117	0.183	-0.005	0.215	-.329**	0.008	0.026	0.059	-0.05	0.113	-0.083	0.009	0.228	0.177	0.084	-0.075	-0.085	0.013	0.067	-0.036	-0.056	-0.072	-0.105	0.072	0.079	0.06	-0.066	0.116	0.025	0.028	-0.033
	Sig. (2-tailed)	0.429	0.156	0.003	0.159	0.015	0.705	0.913	0.104	0.004	0.374	0.827	0.373	0.622	0.775	0.033	0.942	0.712	0.342	0.135	0.969	0.078	0.006	0.946	0.833	0.633	0.684	0.357	0.499	0.944	0.062	0.148	0.494	0.543	0.493	0.919	0.59	0.768	0.649	0.557	0.395	0.558	0.523	0.626	0.593	0.346	0.84	0.819	0.792
	N	68	68	68	68	68	68	68	68	68	68	68	68	68	68	68	68	68	68	68	68	68	68	68	68	68	68	68	68	68	68	68	68	68	68	68	68	68	68	68	68	68	68	68	68	68	68	68	68
ASNS	Pearson Correlation	-0.235	0.065	0.15	-0.06	-.266*	-0.046	-0.072	.397**	0.14	0.23	-0.038	-.248*	-0.201	0.107	0.131	-0.18	-0.075	-0.058	0.069	-0.043	-0.068	0.084	-0.009	-0.02	0.078	-0.098	-0.225	-0.048	0.166	0.002	-0.042	0.043	-0.186	-0.08	-0.2	-0.018	0.013	0.036	.263*	0.064	0.144	-0.195	0.086	0.06	-0.017	0.031	0.013	0.051
	Sig. (2-tailed)	0.054	0.601	0.221	0.627	0.028	0.707	0.559	<.001	0.253	0.059	0.757	0.041	0.101	0.386	0.287	0.142	0.542	0.641	0.576	0.73	0.584	0.494	0.945	0.87	0.525	0.425	0.065	0.699	0.175	0.985	0.736	0.731	0.128	0.517	0.102	0.883	0.919	0.768	0.03	0.605	0.241	0.11	0.485	0.624	0.888	0.8	0.915	0.678
	N	68	68	68	68	68	68	68	68	68	68	68	68	68	68	68	68	68	68	68	68	68	68	68	68	68	68	68	68	68	68	68	68	68	68	68	68	68	68	68	68	68	68	68	68	68	68	68	68
ATG4A	Pearson Correlation	0.038	0.05	0.122	.348**	-0.181	-0.052	-0.05	0.052	0.065	.424**	-0.179	-0.082	-0.223	-0.055	.250*	0.062	-0.026	0.144	-.281*	0.155	-0.039	-0.138	0.042	-0.152	0.062	-0.006	0.099	0.224	0.196	0.064	0.028	-0.128	-0.139	0.105	-0.068	-0.075	0.138	0.08	-0.129	0.048	-0.11	-0.031	0.018	-0.076	-0.024	-0.018	-0.13	-0.062
	Sig. (2-tailed)	0.761	0.688	0.32	0.004	0.139	0.672	0.685	0.676	0.599	<.001	0.144	0.508	0.067	0.654	0.039	0.615	0.832	0.242	0.02	0.206	0.755	0.263	0.732	0.216	0.615	0.96	0.421	0.066	0.108	0.606	0.819	0.297	0.259	0.395	0.581	0.544	0.261	0.515	0.296	0.698	0.373	0.802	0.882	0.537	0.845	0.886	0.289	0.616
	N	68	68	68	68	68	68	68	68	68	68	68	68	68	68	68	68	68	68	68	68	68	68	68	68	68	68	68	68	68	68	68	68	68	68	68	68	68	68	68	68	68	68	68	68	68	68	68	68
ATP13A2	Pearson Correlation	-0.022	-.331**	0.211	-0.121	-.254*	0.077	.496**	-0.193	-0.069	0.149	-0.088	0.063	0.019	-0.149	0.001	0.045	-0.12	.262*	-0.032	0.133	0.184	0.069	0.074	0.117	0.099	-0.012	0.113	-0.064	0.07	-0.172	0.039	-0.086	0.148	0.034	-0.049	-0.191	-0.007	-0.104	-0.048	-0.087	-0.09	-0.124	-0.014	0.044	-0.128	-0.034	0.062	0.05
	Sig. (2-tailed)	0.862	0.006	0.084	0.327	0.037	0.534	<.001	0.115	0.579	0.227	0.474	0.612	0.879	0.225	0.991	0.718	0.329	0.031	0.798	0.279	0.132	0.575	0.548	0.342	0.421	0.92	0.358	0.602	0.569	0.16	0.753	0.486	0.229	0.784	0.691	0.12	0.955	0.397	0.696	0.478	0.468	0.313	0.909	0.724	0.297	0.783	0.617	0.689
	N	68	68	68	68	68	68	68	68	68	68	68	68	68	68	68	68	68	68	68	68	68	68	68	68	68	68	68	68	68	68	68	68	68	68	68	68	68	68	68	68	68	68	68	68	68	68	68	68
ATP5IF1	Pearson Correlation	-0.071	.418**	-.388**	.486**	0.025	-0.214	-0.194	-0.167	-0.074	0.064	0.129	0.073	0.048	-0.035	0.189	0.104	0.076	0.056	-0.022	0.124	-0.072	-0.094	0.098	0	0.082	-0.005	-0.032	0.056	0.193	0.058	-0.08	0.016	0.085	0.015	0.181	0.01	0.074	0.063	-0.087	0.032	-0.014	-0.073	0.117	-0.026	0.006	0.061	0.086	-0.016
	Sig. (2-tailed)	0.565	<.001	0.001	<.001	0.841	0.08	0.113	0.172	0.55	0.603	0.296	0.552	0.7	0.779	0.122	0.4	0.537	0.649	0.858	0.315	0.56	0.446	0.426	1	0.505	0.967	0.799	0.651	0.116	0.639	0.519	0.897	0.489	0.901	0.139	0.938	0.551	0.608	0.48	0.793	0.913	0.555	0.343	0.833	0.964	0.623	0.483	0.895
	N	68	68	68	68	68	68	68	68	68	68	68	68	68	68	68	68	68	68	68	68	68	68	68	68	68	68	68	68	68	68	68	68	68	68	68	68	68	68	68	68	68	68	68	68	68	68	68	68
ATP6AP1	Pearson Correlation	-0.098	.341**	.536**	0.175	-0.035	.275*	.396**	-0.02	-0.139	-0.137	0.051	0.037	-0.06	0.175	0.103	0.102	-0.01	-0.005	-0.043	-0.004	-0.071	-0.049	0.04	-0.001	0.148	-0.026	0.108	-0.13	-0.061	0.049	-0.189	-0.065	0.013	-0.118	-0.09	-0.024	0.013	0.118	-0.052	0.021	0.052	0.011	-0.072	-0.135	0.049	0.122	0.05	0.026
	Sig. (2-tailed)	0.428	0.004	<.001	0.155	0.776	0.023	<.001	0.871	0.259	0.264	0.677	0.764	0.628	0.154	0.402	0.406	0.936	0.97	0.726	0.977	0.567	0.692	0.744	0.996	0.227	0.833	0.381	0.289	0.621	0.692	0.122	0.6	0.918	0.338	0.465	0.847	0.915	0.337	0.675	0.868	0.671	0.931	0.561	0.273	0.694	0.322	0.686	0.832
	N	68	68	68	68	68	68	68	68	68	68	68	68	68	68	68	68	68	68	68	68	68	68	68	68	68	68	68	68	68	68	68	68	68	68	68	68	68	68	68	68	68	68	68	68	68	68	68	68
ATP6V0A1	Pearson Correlation	-0.149	-0.089	.323**	-0.008	-.398**	.364**	0.045	.369**	-0.216	0.094	0.045	-0.032	0.177	-0.073	-0.065	0.082	0.101	-0.022	0.006	0.04	0.004	-0.095	-0.008	0.038	.257*	-0.139	0.072	-0.042	-0.133	0.034	0.037	0.081	0.096	-0.003	0.154	0.005	-0.037	-0.075	-0.055	0.09	0.136	-0.063	-0.115	0.062	-0.009	0.009	-0.089	0.048
	Sig. (2-tailed)	0.226	0.471	0.007	0.951	<.001	0.002	0.714	0.002	0.077	0.446	0.717	0.796	0.149	0.555	0.6	0.508	0.411	0.862	0.96	0.747	0.977	0.443	0.95	0.761	0.035	0.258	0.562	0.734	0.278	0.781	0.763	0.514	0.436	0.979	0.209	0.968	0.765	0.541	0.655	0.465	0.268	0.612	0.35	0.617	0.945	0.943	0.472	0.696
	N	68	68	68	68	68	68	68	68	68	68	68	68	68	68	68	68	68	68	68	68	68	68	68	68	68	68	68	68	68	68	68	68	68	68	68	68	68	68	68	68	68	68	68	68	68	68	68	68
ATP6V0A2	Pearson Correlation	-0.088	-.292*	.520**	0.026	-.284*	-0.103	0.052	-0.059	-0.007	0.168	0.223	-0.007	-0.136	0.133	-0.011	0.083	0.095	-0.105	0.024	-0.139	-0.024	-0.058	-0.118	-0.001	-0.056	0.001	-0.11	0.093	-0.081	-0.117	0.147	-0.051	-0.071	-0.199	-0.112	0.19	-0.187	-0.1	0.026	0.054	-0.11	0.03	-0.134	0.137	0.11	-0.148	0.053	0.079
	Sig. (2-tailed)	0.476	0.016	<.001	0.835	0.019	0.401	0.671	0.632	0.954	0.171	0.068	0.958	0.269	0.279	0.926	0.503	0.44	0.395	0.848	0.259	0.847	0.64	0.336	0.992	0.649	0.991	0.37	0.45	0.511	0.34	0.232	0.679	0.566	0.104	0.362	0.12	0.127	0.415	0.832	0.66	0.37	0.807	0.277	0.265	0.373	0.227	0.67	0.52
	N	68	68	68	68	68	68	68	68	68	68	68	68	68	68	68	68	68	68	68	68	68	68	68	68	68	68	68	68	68	68	68	68	68	68	68	68	68	68	68	68	68	68	68	68	68	68	68	68
ATP6V0A4	Pearson Correlation	-0.175	-0.101	-0.008	-.313**	-0.072	.256*	-.267*	0.004	0.063	0.052	-0.075	-0.14	0.009	-0.229	-0.001	.272*	0.082	-0.015	-0.177	0.093	0.138	0.085	0.234	-0.227	.242*	0.154	-0.064	-0.036	-0.151	0.157	0.092	-.253*	-0.098	0.1	-0.019	-.246*	0.036	-0.007	0.066	-0.044	0.063	-0.108	0.006	-0.087	0.059	-0.07	-0.042	-0.13
	Sig. (2-tailed)	0.153	0.413	0.949	0.009	0.559	0.035	0.027	0.972	0.607	0.674	0.545	0.255	0.945	0.06	0.99	0.025	0.506	0.905	0.148	0.452	0.262	0.491	0.055	0.063	0.047	0.211	0.606	0.771	0.219	0.202	0.457	0.038	0.426	0.418	0.877	0.043	0.771	0.957	0.59	0.72	0.611	0.382	0.958	0.482	0.632	0.569	0.735	0.291
	N	68	68	68	68	68	68	68	68	68	68	68	68	68	68	68	68	68	68	68	68	68	68	68	68	68	68	68	68	68	68	68	68	68	68	68	68	68	68	68	68	68	68	68	68	68	68	68	68
ATP6V0B	Pearson Correlation	-.314**	.440**	.368**	0.114	-.273*	.255*	0.061	0.177	-0.019	0.008	0.124	0.17	-0.039	-0.071	0.202	0.089	0.119	-0.146	-0.13	-0.054	0.024	0.128	0.004	0.077	0.006	0.045	-0.099	-0.035	-0.005	0.12	0.158	0.117	0.015	-0.13	0.026	0.041	-0.023	0.198	0.147	-0.013	0.048	0.038	0.057	0.033	0.027	-0.053	-0.067	0.037
	Sig. (2-tailed)	0.009	<.001	0.002	0.356	0.024	0.036	0.622	0.148	0.878	0.951	0.312	0.165	0.75	0.566	0.098	0.47	0.335	0.236	0.292	0.664	0.847	0.299	0.973	0.531	0.961	0.713	0.421	0.78	0.968	0.331	0.197	0.342	0.902	0.291	0.831	0.741	0.852	0.106	0.231	0.917	0.698	0.761	0.645	0.787	0.825	0.667	0.589	0.766
	N	68	68	68	68	68	68	68	68	68	68	68	68	68	68	68	68	68	68	68	68	68	68	68	68	68	68	68	68	68	68	68	68	68	68	68	68	68	68	68	68	68	68	68	68	68	68	68	68
ATP6V0C	Pearson Correlation	-0.109	.505**	.494**	-0.007	-.338**	0.191	-0.005	0.062	-.264*	-0.079	0.119	0.144	0.12	0.017	0.192	0.043	0.038	-0.111	0.005	0.079	0.065	-0.068	-0.151	-0.013	0.103	0.047	0.097	-0.004	-0.082	0.048	0.036	-0.089	0.009	0.056	-0.007	0.007	-0.057	-0.039	0.012	0.129	-0.076	-0.067	-0.022	0.046	-0.04	-0.089	-0.081	0.065
	Sig. (2-tailed)	0.377	<.001	<.001	0.954	0.005	0.119	0.968	0.616	0.03	0.522	0.332	0.243	0.329	0.888	0.116	0.726	0.756	0.365	0.968	0.52	0.596	0.581	0.22	0.913	0.402	0.705	0.432	0.976	0.506	0.697	0.77	0.472	0.939	0.649	0.954	0.954	0.645	0.754	0.925	0.294	0.538	0.586	0.86	0.71	0.743	0.471	0.51	0.6
	N	68	68	68	68	68	68	68	68	68	68	68	68	68	68	68	68	68	68	68	68	68	68	68	68	68	68	68	68	68	68	68	68	68	68	68	68	68	68	68	68	68	68	68	68	68	68	68	68
ATP6V0D1	Pearson Correlation	-.323**	.258*	.448**	-0.131	-0.116	0.12	.383**	0.135	0.03	-0.133	0.189	-0.111	-.270*	-0.161	0.153	-0.041	-0.131	-0.024	-0.052	-0.029	0.043	0.111	0.146	-0.051	0.077	-0.074	0.045	-0.027	-0.024	0.063	0.027	-0.024	0.018	0.084	0.055	0.018	-0.065	0.118	0.166	0.1	-0.034	-0.08	0.037	-0.114	0.004	-0.041	-0.126	0.009
	Sig. (2-tailed)	0.007	0.034	<.001	0.286	0.347	0.33	0.001	0.271	0.806	0.279	0.122	0.369	0.026	0.19	0.212	0.738	0.287	0.848	0.675	0.814	0.727	0.366	0.233	0.677	0.531	0.55	0.717	0.829	0.848	0.612	0.829	0.846	0.884	0.498	0.658	0.883	0.597	0.338	0.175	0.418	0.78	0.514	0.767	0.355	0.973	0.741	0.304	0.94
	N	68	68	68	68	68	68	68	68	68	68	68	68	68	68	68	68	68	68	68	68	68	68	68	68	68	68	68	68	68	68	68	68	68	68	68	68	68	68	68	68	68	68	68	68	68	68	68	68
ATP6V0E1	Pearson Correlation	-0.161	.599**	0.03	.411**	0.177	0.065	0.121	-0.036	0.009	-0.085	-.241*	-0.083	0.16	-0.078	0.03	0.014	-0.101	0.095	-0.038	-0.083	0.086	0.027	0.144	-0.171	-0.061	-0.125	-0.058	-0.069	-0.036	-0.026	-0.051	0.062	0.019	-0.096	-0.015	-0.043	-0.001	-0.061	-0.01	-0.047	0.019	0.23	0.074	-0.025	0.022	0.177	-0.083	0.021
	Sig. (2-tailed)	0.19	<.001	0.806	<.001	0.15	0.597	0.325	0.771	0.943	0.492	0.048	0.501	0.194	0.525	0.808	0.91	0.413	0.439	0.76	0.501	0.485	0.828	0.241	0.163	0.62	0.309	0.636	0.574	0.77	0.834	0.68	0.614	0.877	0.436	0.905	0.729	0.994	0.623	0.938	0.702	0.878	0.06	0.548	0.839	0.857	0.148	0.501	0.863
	N	68	68	68	68	68	68	68	68	68	68	68	68	68	68	68	68	68	68	68	68	68	68	68	68	68	68	68	68	68	68	68	68	68	68	68	68	68	68	68	68	68	68	68	68	68	68	68	68
ATP6V0E2	Pearson Correlation	-.391**	.472**	0.14	0.009	-0.082	0.166	0.029	0.027	0.221	0.067	0	-0.079	0.204	-0.13	0.016	-0.059	-0.101	0.048	0.014	0.095	-0.055	-0.099	0.146	0.184	-0.093	0.107	-0.117	-0.105	0.001	-0.046	0.033	0.195	-0.112	0.183	0.031	0.179	-0.08	0.178	0.069	-0.21	-0.019	-0.128	-0.194	0.013	0.03	0.052	-0.065	0.009
	Sig. (2-tailed)	<.001	<.001	0.255	0.942	0.508	0.175	0.817	0.824	0.07	0.589	0.997	0.522	0.096	0.291	0.896	0.633	0.413	0.696	0.909	0.44	0.657	0.424	0.236	0.133	0.45	0.385	0.343	0.394	0.995	0.711	0.787	0.111	0.364	0.135	0.805	0.145	0.519	0.147	0.575	0.085	0.88	0.3	0.113	0.915	0.807	0.673	0.601	0.945
	N	68	68	68	68	68	68	68	68	68	68	68	68	68	68	68	68	68	68	68	68	68	68	68	68	68	68	68	68	68	68	68	68	68	68	68	68	68	68	68	68	68	68	68	68	68	68	68	68
ATP6V1A	Pearson Correlation	-0.196	-0.162	.373**	.652**	0.151	0.131	0.034	-0.008	0.015	0.012	-0.033	0.05	-0.136	-0.139	-0.099	0.004	-0.049	0.073	0.008	0.078	0.039	-0.122	-0.072	-0.043	0.226	0.069	0.007	-0.133	0.028	-0.138	-0.002	-0.037	0.033	-0.087	-0.062	-0.057	0.02	0.096	-0.055	0.042	0.117	-0.002	-0.074	0.024	-0.028	-0.043	-0.168	0.02
	Sig. (2-tailed)	0.108	0.188	0.002	<.001	0.219	0.285	0.786	0.949	0.905	0.921	0.789	0.685	0.27	0.258	0.422	0.975	0.692	0.553	0.947	0.527	0.755	0.322	0.559	0.726	0.064	0.576	0.958	0.279	0.823	0.261	0.986	0.767	0.79	0.483	0.617	0.647	0.869	0.438	0.654	0.732	0.342	0.987	0.55	0.847	0.819	0.729	0.172	0.869
	N	68	68	68	68	68	68	68	68	68	68	68	68	68	68	68	68	68	68	68	68	68	68	68	68	68	68	68	68	68	68	68	68	68	68	68	68	68	68	68	68	68	68	68	68	68	68	68	68
ATP6V1B1	Pearson Correlation	.378**	0.136	-.456**	-0.201	0.196	0.046	0.196	0.158	0.112	0.234	0.153	0.215	0.071	0.142	-0.041	-0.047	0.027	-0.041	0.182	0.024	-0.057	-0.07	0.062	-0.038	-0.067	-0.134	-0.032	-0.081	0.097	-0.069	0.002	-0.023	-0.089	-.245*	0.023	-0.021	0.213	0.034	0.145	-0.017	0.078	0.039	-0.007	0.018	0.029	0.096	-0.001	0.18
	Sig. (2-tailed)	0.002	0.268	<.001	0.1	0.109	0.711	0.109	0.197	0.365	0.055	0.213	0.078	0.567	0.248	0.738	0.703	0.825	0.74	0.137	0.844	0.644	0.573	0.614	0.758	0.585	0.278	0.794	0.512	0.432	0.576	0.986	0.85	0.472	0.044	0.85	0.868	0.081	0.782	0.239	0.892	0.527	0.754	0.952	0.885	0.816	0.435	0.997	0.142
	N	68	68	68	68	68	68	68	68	68	68	68	68	68	68	68	68	68	68	68	68	68	68	68	68	68	68	68	68	68	68	68	68	68	68	68	68	68	68	68	68	68	68	68	68	68	68	68	68
ATP6V1B2	Pearson Correlation	-.530**	.366**	.430**	-0.128	0.059	.265*	0.028	0.019	0.061	0.057	-0.021	-0.028	0.129	-0.138	0.038	-0.039	-0.176	0.118	0.007	0.113	-0.018	0.092	-0.088	-0.029	-0.187	0.013	-0.062	0.096	0.027	-0.025	0	-0.054	-0.039	-0.126	0.077	0.043	0.102	-0.076	0.102	0.007	0.018	-0.043	0.007	-0.004	0.015	0.089	-0.081	0.003
	Sig. (2-tailed)	<.001	0.002	<.001	0.299	0.633	0.029	0.823	0.879	0.619	0.644	0.862	0.82	0.295	0.262	0.76	0.75	0.151	0.337	0.952	0.358	0.887	0.456	0.474	0.817	0.127	0.918	0.616	0.438	0.827	0.837	0.999	0.663	0.753	0.307	0.532	0.726	0.408	0.536	0.408	0.957	0.886	0.728	0.953	0.971	0.902	0.47	0.511	0.979
	N	68	68	68	68	68	68	68	68	68	68	68	68	68	68	68	68	68	68	68	68	68	68	68	68	68	68	68	68	68	68	68	68	68	68	68	68	68	68	68	68	68	68	68	68	68	68	68	68
ATP6V1C1	Pearson Correlation	-0.109	0.009	.325**	.294*	-0.054	0.124	-0.202	.299*	0.009	0.057	0.193	0.194	-0.032	0.098	0.005	-0.016	-0.004	0.103	0.04	0.019	-0.06	.251*	0.125	-0.115	-0.114	.258*	-0.076	-.294*	-0.069	-0.086	0.223	-0.039	-0.116	0.008	0.056	-0.037	0.113	-0.152	0.09	0.125	-0.065	-0.06	-0.002	-0.189	0.071	-0.062	-0.166	-0.006
	Sig. (2-tailed)	0.375	0.94	0.007	0.015	0.661	0.314	0.098	0.013	0.943	0.644	0.114	0.112	0.795	0.427	0.966	0.898	0.972	0.402	0.749	0.879	0.628	0.039	0.312	0.351	0.355	0.034	0.537	0.015	0.578	0.486	0.068	0.75	0.344	0.951	0.648	0.767	0.36	0.217	0.467	0.309	0.6	0.627	0.985	0.122	0.567	0.616	0.176	0.959
	N	68	68	68	68	68	68	68	68	68	68	68	68	68	68	68	68	68	68	68	68	68	68	68	68	68	68	68	68	68	68	68	68	68	68	68	68	68	68	68	68	68	68	68	68	68	68	68	68
ATP6V1C2	Pearson Correlation	0.199	-0.058	-0.193	-.631**	0.111	0.15	.257*	.249*	-0.108	0.079	0.106	-0.117	0.189	0.057	-0.031	0.055	-0.036	0.115	0.192	0.023	-0.018	-0.025	-0.162	-0.131	-0.067	-0.151	0.078	0.073	0.069	0.012	-0.108	0.028	-0.017	0.101	-0.098	-0.042	-0.021	-0.148	0.049	-0.015	-0.013	-0.061	-0.015	-0.092	0.023	0.093	-0.018	-0.118
	Sig. (2-tailed)	0.103	0.636	0.115	<.001	0.366	0.222	0.035	0.04	0.383	0.52	0.391	0.344	0.122	0.642	0.805	0.659	0.773	0.35	0.117	0.854	0.884	0.84	0.188	0.287	0.59	0.22	0.528	0.555	0.577	0.92	0.38	0.821	0.889	0.412	0.425	0.731	0.866	0.229	0.69	0.904	0.913	0.622	0.906	0.456	0.85	0.449	0.882	0.339
	N	68	68	68	68	68	68	68	68	68	68	68	68	68	68	68	68	68	68	68	68	68	68	68	68	68	68	68	68	68	68	68	68	68	68	68	68	68	68	68	68	68	68	68	68	68	68	68	68
ATP6V1D	Pearson Correlation	-.302*	.357**	.299*	.255*	0.129	-0.063	-0.102	0.04	0.042	-0.069	-0.029	0.162	-0.098	-0.084	0.101	-0.124	0.094	0.165	0.085	-.242*	-0.057	0.16	-0.116	-0.15	-0.11	0.045	-0.069	-0.091	-0.152	0.045	0.089	-0.032	0.048	-0.017	-0.131	.260*	0.219	-0.099	0.081	-0.053	0.069	-0.024	0.142	0.097	-0.011	.246*	0.025	-0.06
	Sig. (2-tailed)	0.012	0.003	0.013	0.036	0.293	0.608	0.41	0.744	0.736	0.579	0.813	0.187	0.427	0.495	0.412	0.313	0.448	0.178	0.492	0.047	0.643	0.192	0.346	0.222	0.37	0.718	0.578	0.459	0.216	0.717	0.471	0.795	0.698	0.892	0.287	0.033	0.073	0.423	0.513	0.666	0.578	0.846	0.247	0.43	0.928	0.043	0.841	0.629
	N	68	68	68	68	68	68	68	68	68	68	68	68	68	68	68	68	68	68	68	68	68	68	68	68	68	68	68	68	68	68	68	68	68	68	68	68	68	68	68	68	68	68	68	68	68	68	68	68
ATP6V1E1	Pearson Correlation	-0.077	.662**	0.06	.268*	.303*	0.134	0.198	0.18	-0.054	-0.139	0.106	0.07	-0.011	-0.014	-0.125	0.043	-0.036	0.186	0.095	-0.069	-0.095	0.134	0.132	0.012	-0.139	0.021	0.012	0.166	-0.068	-0.044	0.106	0.047	0.007	0.094	0.032	-0.024	-0.004	0.02	-0.099	0.021	-0.07	0.037	-0.082	-0.116	0.055	-0.041	0.021	-0.03
	Sig. (2-tailed)	0.532	<.001	0.625	0.027	0.012	0.277	0.106	0.141	0.663	0.257	0.391	0.57	0.928	0.912	0.309	0.73	0.768	0.128	0.439	0.574	0.442	0.277	0.283	0.921	0.259	0.863	0.923	0.177	0.584	0.722	0.39	0.703	0.953	0.444	0.798	0.849	0.977	0.871	0.422	0.863	0.573	0.762	0.506	0.345	0.655	0.74	0.866	0.81
	N	68	68	68	68	68	68	68	68	68	68	68	68	68	68	68	68	68	68	68	68	68	68	68	68	68	68	68	68	68	68	68	68	68	68	68	68	68	68	68	68	68	68	68	68	68	68	68	68
ATP6V1E2	Pearson Correlation	-0.042	-0.015	0.009	0.045	.349**	-0.176	0.072	0.093	0.085	-0.2	0.166	-0.074	.248*	-0.111	-0.127	-0.039	-0.094	.300*	-0.003	-.341**	-0.033	-0.201	-0.022	0.063	0.104	-0.161	-0.219	-0.194	-0.186	-0.167	0.053	-.239*	0.11	0.043	0.115	-0.084	-0.041	-0.148	0.053	-0.102	0.044	0.049	0.031	-0.025	0.07	-0.058	-0.024	0.129
	Sig. (2-tailed)	0.733	0.904	0.94	0.718	0.004	0.151	0.561	0.45	0.489	0.102	0.177	0.546	0.041	0.366	0.302	0.754	0.444	0.013	0.984	0.004	0.791	0.1	0.856	0.608	0.399	0.189	0.073	0.113	0.129	0.174	0.668	0.049	0.371	0.729	0.35	0.497	0.74	0.227	0.67	0.407	0.722	0.692	0.801	0.839	0.57	0.641	0.846	0.296
	N	68	68	68	68	68	68	68	68	68	68	68	68	68	68	68	68	68	68	68	68	68	68	68	68	68	68	68	68	68	68	68	68	68	68	68	68	68	68	68	68	68	68	68	68	68	68	68	68
ATP6V1F	Pearson Correlation	-0.185	.403**	-0.025	0.187	-.470**	-0.018	-0.188	0.186	-0.126	0.087	-0.105	.244*	0.133	0.204	0.041	-0.043	0.101	-0.211	0.033	-0.01	0.137	-0.038	-0.097	0.12	-0.129	-0.103	-0.014	0	0.144	-0.109	0.151	0.008	0.007	0.1	0.066	0.003	-0.098	0.129	-0.014	-0.155	-0.012	0.033	-0.05	-0.03	-0.012	0.079	0.052	-0.038
	Sig. (2-tailed)	0.131	<.001	0.842	0.127	<.001	0.884	0.126	0.128	0.305	0.482	0.395	0.045	0.278	0.096	0.738	0.726	0.411	0.084	0.787	0.935	0.264	0.759	0.43	0.332	0.293	0.405	0.913	0.999	0.241	0.375	0.218	0.947	0.955	0.415	0.595	0.98	0.424	0.295	0.911	0.206	0.923	0.792	0.684	0.807	0.923	0.522	0.671	0.76
	N	68	68	68	68	68	68	68	68	68	68	68	68	68	68	68	68	68	68	68	68	68	68	68	68	68	68	68	68	68	68	68	68	68	68	68	68	68	68	68	68	68	68	68	68	68	68	68	68
ATP6V1G1	Pearson Correlation	-0.056	.388**	0.023	.582**	0.077	-0.065	-0.226	0.162	0.069	-.239*	-0.033	0.092	0.028	0.052	-0.039	-0.031	0.16	-0.087	-0.097	-0.126	-0.116	-0.03	-0.061	0.132	0.042	-0.006	0.013	0.047	0.034	-0.019	-0.047	-0.015	0.068	0.067	-0.027	-0.075	-0.02	-0.02	0.077	0.116	-0.16	0.122	0.013	0.121	0.138	-0.121	-0.08	-0.096
	Sig. (2-tailed)	0.65	0.001	0.852	<.001	0.533	0.598	0.064	0.187	0.575	0.05	0.788	0.455	0.821	0.673	0.754	0.799	0.191	0.48	0.433	0.306	0.346	0.806	0.621	0.285	0.732	0.958	0.915	0.703	0.785	0.878	0.704	0.904	0.58	0.587	0.824	0.544	0.874	0.873	0.535	0.346	0.192	0.323	0.914	0.324	0.261	0.325	0.514	0.437
	N	68	68	68	68	68	68	68	68	68	68	68	68	68	68	68	68	68	68	68	68	68	68	68	68	68	68	68	68	68	68	68	68	68	68	68	68	68	68	68	68	68	68	68	68	68	68	68	68
ATP6V1H	Pearson Correlation	0.002	.491**	-0.038	-0.027	-0.039	0.084	0.115	0.068	-0.146	0.158	-0.076	0.097	0.118	-0.059	0.001	.337**	0.034	0.104	-0.202	.249*	-0.157	-0.133	-0.054	-0.192	0.045	0.193	0.132	-0.048	-0.119	0.191	-0.004	-0.189	0.003	-0.164	0.056	-0.071	0.11	-0.099	0.186	-0.126	-0.015	0.034	-0.033	0.013	0.165	0.126	-0.047	-0.039
	Sig. (2-tailed)	0.987	<.001	0.76	0.827	0.75	0.493	0.348	0.581	0.234	0.198	0.539	0.43	0.338	0.632	0.995	0.005	0.781	0.398	0.099	0.04	0.2	0.281	0.662	0.118	0.713	0.114	0.285	0.695	0.332	0.118	0.975	0.122	0.979	0.182	0.653	0.563	0.374	0.423	0.128	0.304	0.903	0.78	0.791	0.917	0.179	0.305	0.706	0.754
	N	68	68	68	68	68	68	68	68	68	68	68	68	68	68	68	68	68	68	68	68	68	68	68	68	68	68	68	68	68	68	68	68	68	68	68	68	68	68	68	68	68	68	68	68	68	68	68	68
ATP7A	Pearson Correlation	-0.158	-.332**	0.188	-0.07	.446**	0.074	0.04	-0.132	0.114	-0.009	0.133	-0.17	0.031	0.15	-.321**	-0.099	-0.114	-0.124	0.011	0.011	0.119	-0.127	-.274*	-0.027	.303*	0.082	-0.027	-0.177	0.166	0.115	0.041	0.033	-0.089	0.003	-0.048	-0.054	-0.038	-0.052	-0.021	0.059	-0.064	-0.075	0.099	-0.006	0.013	-0.093	-0.021	0.012
	Sig. (2-tailed)	0.199	0.006	0.124	0.57	<.001	0.547	0.747	0.282	0.353	0.942	0.28	0.165	0.801	0.223	0.008	0.421	0.356	0.314	0.927	0.928	0.333	0.304	0.024	0.824	0.012	0.507	0.827	0.149	0.176	0.35	0.743	0.786	0.471	0.98	0.696	0.663	0.758	0.673	0.862	0.632	0.602	0.543	0.42	0.959	0.919	0.45	0.864	0.92
	N	68	68	68	68	68	68	68	68	68	68	68	68	68	68	68	68	68	68	68	68	68	68	68	68	68	68	68	68	68	68	68	68	68	68	68	68	68	68	68	68	68	68	68	68	68	68	68	68
ATRX	Pearson Correlation	0.053	-.410**	0.014	0.001	0.133	0.123	-0.232	-0.116	0.153	0.206	0.031	-.323**	-0.031	0.036	0.034	0.07	0.035	-0.171	.256*	-0.204	-0.058	-0.191	-0.038	0.147	0.14	0.053	0.026	0.087	-0.054	-0.128	0.016	0.095	0.113	0.047	0.094	0.12	0.002	0.063	0.058	-0.175	0.021	0.051	-0.125	-0.116	-0.123	0.069	0.01	-0.138
	Sig. (2-tailed)	0.669	<.001	0.913	0.995	0.279	0.318	0.057	0.345	0.213	0.092	0.802	0.007	0.799	0.771	0.785	0.568	0.78	0.164	0.035	0.096	0.638	0.119	0.756	0.232	0.256	0.669	0.833	0.481	0.663	0.3	0.898	0.442	0.36	0.705	0.446	0.33	0.988	0.608	0.636	0.153	0.866	0.681	0.309	0.346	0.317	0.578	0.934	0.262
	N	68	68	68	68	68	68	68	68	68	68	68	68	68	68	68	68	68	68	68	68	68	68	68	68	68	68	68	68	68	68	68	68	68	68	68	68	68	68	68	68	68	68	68	68	68	68	68	68
B2M	Pearson Correlation	-.445**	.367**	0.234	0.222	-0.028	0.18	-.280*	-0.089	0.238	0.076	-.311**	-0.071	-0.211	-0.008	-0.02	0.113	0.073	0.047	0.003	0.097	-0.123	0.034	-0.095	0.012	-0.025	-0.082	0.008	0.055	0.073	-0.008	-0.004	-0.095	-0.009	-0.078	-0.018	-0.102	-0.007	0.059	0.146	0.062	0.112	-0.029	-0.029	0.097	-0.005	-0.032	-0.055	-0.101
	Sig. (2-tailed)	<.001	0.002	0.055	0.069	0.82	0.142	0.021	0.47	0.05	0.537	0.01	0.564	0.084	0.95	0.874	0.357	0.553	0.703	0.98	0.433	0.319	0.781	0.44	0.922	0.837	0.504	0.95	0.654	0.552	0.95	0.973	0.442	0.94	0.528	0.886	0.408	0.952	0.635	0.234	0.616	0.364	0.817	0.817	0.432	0.968	0.797	0.654	0.413
	N	68	68	68	68	68	68	68	68	68	68	68	68	68	68	68	68	68	68	68	68	68	68	68	68	68	68	68	68	68	68	68	68	68	68	68	68	68	68	68	68	68	68	68	68	68	68	68	68
BACH1	Pearson Correlation	-0.224	-.239*	0.078	0.166	-.254*	0.141	-.302*	-.283*	0.113	0.189	0.001	-0.227	0.177	0.106	-0.061	0.045	0.113	-0.085	.328**	0.001	0.062	0.189	0.099	0.011	0.088	-0.048	-0.004	0.139	0.147	0.101	-0.005	-0.037	0.195	-0.081	-0.028	-0.001	0.061	-0.019	0	-0.025	-0.087	0.13	0.12	0.113	-0.031	0.032	0.021	-0.123
	Sig. (2-tailed)	0.066	0.05	0.53	0.176	0.036	0.251	0.012	0.019	0.36	0.123	0.992	0.062	0.148	0.39	0.624	0.715	0.359	0.493	0.006	0.991	0.616	0.124	0.423	0.927	0.474	0.696	0.971	0.258	0.231	0.412	0.97	0.767	0.112	0.509	0.82	0.996	0.624	0.877	0.997	0.841	0.479	0.289	0.331	0.361	0.801	0.798	0.865	0.319
	N	68	68	68	68	68	68	68	68	68	68	68	68	68	68	68	68	68	68	68	68	68	68	68	68	68	68	68	68	68	68	68	68	68	68	68	68	68	68	68	68	68	68	68	68	68	68	68	68
BCAM	Pearson Correlation	0.197	.337**	-.435**	-0.237	0.133	0.002	0.044	0.057	-0.127	0.207	0.039	.276*	0.121	0.05	0.157	-0.125	0.062	-0.143	0.137	0.122	-0.079	-0.135	0.088	-0.035	-0.181	0.1	0.115	-0.025	-0.044	0.002	-0.113	0.039	0.103	0.075	0.024	0.065	0.114	-0.103	0.07	-0.031	-0.013	-0.014	0.034	0.048	0.031	-0.047	0.088	-0.031
	Sig. (2-tailed)	0.107	0.005	<.001	0.052	0.278	0.987	0.722	0.644	0.3	0.09	0.75	0.023	0.324	0.686	0.201	0.311	0.615	0.245	0.265	0.324	0.521	0.271	0.475	0.78	0.139	0.419	0.352	0.838	0.724	0.986	0.36	0.752	0.402	0.545	0.847	0.598	0.354	0.402	0.569	0.801	0.915	0.909	0.784	0.698	0.801	0.703	0.477	0.802
	N	68	68	68	68	68	68	68	68	68	68	68	68	68	68	68	68	68	68	68	68	68	68	68	68	68	68	68	68	68	68	68	68	68	68	68	68	68	68	68	68	68	68	68	68	68	68	68	68
BCS1L	Pearson Correlation	0.133	0.01	-.299*	.340**	0.2	-0.008	0.13	0.171	0.127	-0.052	-0.068	-.250*	0.013	0.022	-0.026	0.096	-.300*	0.04	0.233	0.007	-0.17	0.174	-0.028	0.152	0.082	-0.083	-0.045	0.085	0.051	0.038	0.075	-0.048	-0.145	-0.121	-0.041	0.176	-.246*	0.091	-0.062	0.091	-.314**	-0.039	0.019	0.182	0.057	-0.071	0.051	-0.057
	Sig. (2-tailed)	0.28	0.936	0.013	0.005	0.103	0.946	0.289	0.162	0.304	0.675	0.58	0.04	0.917	0.856	0.832	0.437	0.013	0.749	0.056	0.956	0.165	0.156	0.822	0.216	0.504	0.499	0.718	0.491	0.68	0.757	0.543	0.696	0.239	0.325	0.741	0.152	0.043	0.46	0.617	0.459	0.009	0.75	0.876	0.137	0.645	0.565	0.682	0.642
	N	68	68	68	68	68	68	68	68	68	68	68	68	68	68	68	68	68	68	68	68	68	68	68	68	68	68	68	68	68	68	68	68	68	68	68	68	68	68	68	68	68	68	68	68	68	68	68	68
BDH2	Pearson Correlation	0.077	-0.175	0.02	0.156	0.153	0.06	0.092	-0.137	-0.026	-0.133	0.192	0.132	0.18	0.019	.334**	.328**	0.15	-0.129	-0.147	-0.105	-0.12	-0.132	0.209	-0.161	0.119	0.232	0.114	-0.116	-0.045	-0.205	0.047	0.187	0.026	-0.166	-0.034	0.117	-0.046	0.115	0.079	0.148	0.117	-0.003	-0.054	-0.07	-0.019	-0.057	-0.054	0.054
	Sig. (2-tailed)	0.531	0.153	0.87	0.204	0.214	0.629	0.456	0.264	0.832	0.278	0.116	0.283	0.142	0.875	0.005	0.006	0.221	0.295	0.232	0.395	0.331	0.283	0.087	0.189	0.333	0.057	0.354	0.346	0.713	0.094	0.705	0.127	0.836	0.177	0.781	0.343	0.708	0.35	0.523	0.227	0.342	0.982	0.664	0.57	0.88	0.643	0.66	0.663
	N	68	68	68	68	68	68	68	68	68	68	68	68	68	68	68	68	68	68	68	68	68	68	68	68	68	68	68	68	68	68	68	68	68	68	68	68	68	68	68	68	68	68	68	68	68	68	68	68
BLVRA	Pearson Correlation	-.445**	.416**	0.156	-.261*	-0.072	-0.088	-0.096	-0.04	0.139	0.059	-0.077	-.269*	-0.094	-0.003	0.178	0.029	0.066	-0.06	-0.138	-0.06	-0.176	-0.184	0.01	0.098	-0.157	-0.012	-0.014	0.025	0.138	0.075	0.216	-0.049	0.179	-0.083	0.009	-0.044	-0.035	0.034	0.064	0.009	-0.008	0.123	0.168	-0.047	0.081	0.133	-0.071	-0.06
	Sig. (2-tailed)	<.001	<.001	0.204	0.032	0.558	0.477	0.435	0.745	0.258	0.634	0.533	0.027	0.446	0.984	0.147	0.814	0.594	0.628	0.263	0.625	0.151	0.132	0.935	0.428	0.201	0.921	0.907	0.842	0.262	0.545	0.076	0.689	0.144	0.5	0.943	0.722	0.778	0.783	0.602	0.939	0.947	0.319	0.17	0.704	0.511	0.281	0.563	0.628
	N	68	68	68	68	68	68	68	68	68	68	68	68	68	68	68	68	68	68	68	68	68	68	68	68	68	68	68	68	68	68	68	68	68	68	68	68	68	68	68	68	68	68	68	68	68	68	68	68
BLVRB	Pearson Correlation	0.172	.579**	0.137	0.02	-0.143	.267*	0.002	.239*	-0.033	0.157	0.121	-0.063	0.149	-0.042	-.272*	-0.093	0.22	-0.174	0.004	-0.058	-0.094	-0.048	0.023	0.133	-0.135	-0.008	-0.053	-0.042	0.107	-0.024	0.019	-0.116	-0.088	-0.041	-0.098	0.068	-0.072	0.222	-0.01	0.114	0.042	0.037	-0.006	-0.07	0.002	-0.061	-0.015	-0.025
	Sig. (2-tailed)	0.16	<.001	0.266	0.869	0.245	0.028	0.988	0.05	0.788	0.201	0.327	0.612	0.225	0.736	0.025	0.45	0.071	0.156	0.975	0.636	0.444	0.696	0.851	0.281	0.271	0.95	0.666	0.733	0.383	0.849	0.877	0.347	0.476	0.737	0.425	0.579	0.562	0.069	0.935	0.355	0.737	0.765	0.959	0.569	0.986	0.623	0.901	0.838
	N	68	68	68	68	68	68	68	68	68	68	68	68	68	68	68	68	68	68	68	68	68	68	68	68	68	68	68	68	68	68	68	68	68	68	68	68	68	68	68	68	68	68	68	68	68	68	68	68
BMP2	Pearson Correlation	-0.008	0.126	.574**	-.456**	-0.074	-0.233	-0.135	-0.009	0.023	-0.117	0.032	0.204	0.037	-0.132	-0.105	0.01	-0.022	-0.172	-0.117	-0.081	-0.104	0.125	0.085	0.117	0.031	-0.011	-0.061	-0.092	0.118	-0.068	-0.077	-0.098	-0.096	0.076	-0.054	-0.057	-0.134	-0.01	0.052	-0.043	-0.086	-0.069	0.047	0.01	0.148	0.017	0.005	-0.043
	Sig. (2-tailed)	0.95	0.307	<.001	<.001	0.547	0.056	0.271	0.944	0.854	0.34	0.796	0.095	0.766	0.282	0.396	0.937	0.859	0.162	0.342	0.511	0.399	0.312	0.491	0.341	0.801	0.928	0.624	0.455	0.34	0.583	0.531	0.426	0.436	0.538	0.661	0.646	0.276	0.937	0.671	0.727	0.486	0.577	0.705	0.936	0.227	0.892	0.968	0.725
	N	68	68	68	68	68	68	68	68	68	68	68	68	68	68	68	68	68	68	68	68	68	68	68	68	68	68	68	68	68	68	68	68	68	68	68	68	68	68	68	68	68	68	68	68	68	68	68	68
BMP2K	Pearson Correlation	-.318**	0.037	.290*	-0.144	-0.097	.416**	-.274*	-.360**	-0.052	0.108	0.027	-0.185	0.207	0.174	0.024	-0.174	0.046	-0.061	0.014	-0.041	-0.117	0.048	-0.034	0.222	-0.075	-0.05	-0.058	-0.07	-0.026	-0.015	0.135	0.036	0.192	0.062	-0.084	0.017	-0.032	0.076	0.025	-0.059	-0.071	-0.046	0.071	0.044	0.009	0.021	0.089	0.031
	Sig. (2-tailed)	0.008	0.763	0.016	0.241	0.43	<.001	0.024	0.003	0.676	0.382	0.827	0.132	0.09	0.155	0.847	0.157	0.711	0.618	0.908	0.737	0.341	0.695	0.786	0.068	0.545	0.687	0.641	0.57	0.832	0.903	0.272	0.773	0.116	0.618	0.496	0.889	0.795	0.539	0.837	0.632	0.564	0.711	0.562	0.723	0.94	0.865	0.472	0.803
	N	68	68	68	68	68	68	68	68	68	68	68	68	68	68	68	68	68	68	68	68	68	68	68	68	68	68	68	68	68	68	68	68	68	68	68	68	68	68	68	68	68	68	68	68	68	68	68	68
BMP6	Pearson Correlation	0.05	-0.219	-0.195	-0.215	0.154	-.269*	.249*	0.181	-0.034	0.081	-0.076	0.003	0.046	0.217	-.251*	0.14	-0.025	-0.015	-0.078	0.14	0.185	0.04	0.079	.242*	-0.027	0.033	.367**	-0.052	0.163	-0.208	0.086	-0.081	-0.095	-0.052	-0.047	-0.037	0.007	0.125	-0.002	0.083	-0.109	0.146	0.018	0.072	-0.182	0.062	-0.1	0.059
	Sig. (2-tailed)	0.688	0.072	0.11	0.078	0.211	0.027	0.041	0.14	0.783	0.51	0.537	0.978	0.707	0.076	0.039	0.256	0.837	0.905	0.529	0.254	0.132	0.749	0.522	0.047	0.826	0.792	0.002	0.676	0.184	0.089	0.485	0.51	0.441	0.672	0.703	0.764	0.957	0.308	0.987	0.5	0.378	0.233	0.884	0.557	0.138	0.617	0.418	0.635
	N	68	68	68	68	68	68	68	68	68	68	68	68	68	68	68	68	68	68	68	68	68	68	68	68	68	68	68	68	68	68	68	68	68	68	68	68	68	68	68	68	68	68	68	68	68	68	68	68
BNIP3L	Pearson Correlation	.583**	0.109	.420**	-0.01	0.156	0.116	-.345**	0.021	-0.208	-0.074	-0.144	-0.085	-0.124	0.126	-0.03	0.048	0.072	-0.018	-0.042	-0.141	-0.007	0.083	-0.037	0.009	-0.145	-0.013	-0.12	-0.019	0.039	-0.038	0.019	0.029	-0.026	0.022	-0.014	0.021	0.046	0.088	-0.175	-0.072	-0.167	0.014	-0.008	-0.03	-0.078	-0.12	-0.08	0.021
	Sig. (2-tailed)	<.001	0.377	<.001	0.938	0.204	0.344	0.004	0.867	0.089	0.551	0.241	0.493	0.313	0.305	0.81	0.698	0.559	0.887	0.732	0.252	0.957	0.501	0.763	0.94	0.24	0.917	0.33	0.877	0.754	0.759	0.876	0.815	0.835	0.86	0.91	0.865	0.711	0.475	0.153	0.559	0.174	0.908	0.95	0.809	0.527	0.329	0.515	0.866
	N	68	68	68	68	68	68	68	68	68	68	68	68	68	68	68	68	68	68	68	68	68	68	68	68	68	68	68	68	68	68	68	68	68	68	68	68	68	68	68	68	68	68	68	68	68	68	68	68
BOLA2	Pearson Correlation	-0.206	0.223	0.05	0.04	0.042	0.062	-0.163	0.148	0.03	-0.187	-0.087	-0.049	-.387**	0.041	-0.194	0.093	-0.188	-0.146	0.101	0.091	-.295*	0.045	-0.124	0.133	0.157	-0.136	0.04	-0.029	.291*	0.075	-0.158	0.024	-0.042	0.017	-0.122	-0.109	0.058	0.087	0.027	-0.02	0.09	0.153	-0.008	0.134	0.123	0.179	0.198	-0.041
	Sig. (2-tailed)	0.091	0.068	0.683	0.746	0.733	0.613	0.184	0.23	0.809	0.128	0.48	0.691	0.001	0.739	0.113	0.452	0.124	0.233	0.414	0.46	0.014	0.717	0.314	0.279	0.2	0.27	0.748	0.814	0.016	0.542	0.199	0.846	0.733	0.891	0.32	0.378	0.637	0.481	0.827	0.87	0.466	0.213	0.951	0.277	0.318	0.143	0.106	0.739
	N	68	68	68	68	68	68	68	68	68	68	68	68	68	68	68	68	68	68	68	68	68	68	68	68	68	68	68	68	68	68	68	68	68	68	68	68	68	68	68	68	68	68	68	68	68	68	68	68
BOLA2B	Pearson Correlation	0.058	.320**	-.311**	0.208	-0.194	-.486**	-.267*	0.051	0.148	-0.028	0.047	0.069	-0.014	-0.046	0.092	-0.088	-0.019	-0.123	0.079	0.048	0.001	0.027	-0.014	-0.089	-0.048	-0.187	0.031	-0.201	-0.025	-0.167	-0.006	-0.096	-0.069	-0.07	0.036	-0.095	0.026	0.036	-0.031	-0.16	-0.012	-0.024	-0.124	0.114	-0.08	0.04	0.228	0.081
	Sig. (2-tailed)	0.637	0.008	0.01	0.089	0.113	<.001	0.028	0.678	0.23	0.82	0.706	0.578	0.91	0.709	0.455	0.477	0.875	0.316	0.523	0.7	0.994	0.826	0.913	0.472	0.697	0.127	0.801	0.1	0.837	0.173	0.961	0.435	0.577	0.57	0.77	0.439	0.834	0.768	0.804	0.192	0.925	0.845	0.313	0.357	0.515	0.748	0.061	0.513
	N	68	68	68	68	68	68	68	68	68	68	68	68	68	68	68	68	68	68	68	68	68	68	68	68	68	68	68	68	68	68	68	68	68	68	68	68	68	68	68	68	68	68	68	68	68	68	68	68
BPGM	Pearson Correlation	.441**	.334**	-0.044	0.135	0.105	-0.191	-0.028	0.161	0.119	0.181	-.275*	-0.082	-0.16	-0.06	-0.201	-0.066	0.076	-0.124	0.18	0.109	-0.038	0.013	0.016	-0.079	-0.062	0.045	0.12	-0.036	0.207	.263*	0.087	-0.007	0.122	-0.081	-0.043	0.056	-0.007	-0.036	-0.094	0.025	-0.07	-0.105	-0.21	0.003	-0.034	-0.134	-0.099	0.034
	Sig. (2-tailed)	<.001	0.005	0.723	0.271	0.394	0.118	0.82	0.189	0.334	0.14	0.023	0.507	0.191	0.626	0.1	0.591	0.538	0.314	0.143	0.375	0.76	0.914	0.9	0.521	0.613	0.716	0.328	0.772	0.09	0.03	0.482	0.952	0.323	0.511	0.728	0.651	0.953	0.773	0.443	0.837	0.572	0.392	0.085	0.983	0.781	0.277	0.421	0.785
	N	68	68	68	68	68	68	68	68	68	68	68	68	68	68	68	68	68	68	68	68	68	68	68	68	68	68	68	68	68	68	68	68	68	68	68	68	68	68	68	68	68	68	68	68	68	68	68	68
BSG	Pearson Correlation	-0.01	.579**	-0.181	0.042	-0.124	-0.125	-0.18	-0.095	-.322**	-0.168	0.174	0.054	.274*	0.144	0.145	0.045	-0.099	0.031	-0.088	-0.158	-0.12	-0.086	-0.01	-0.083	0.114	-0.016	0.122	0.055	0.19	0.08	0.061	0.036	-0.013	-0.117	-0.093	-0.041	0.075	0.073	-0.13	-0.03	0.022	-0.027	0.046	0.073	0.054	-0.011	0.019	-0.039
	Sig. (2-tailed)	0.937	<.001	0.139	0.735	0.314	0.308	0.141	0.441	0.007	0.17	0.155	0.662	0.024	0.243	0.239	0.717	0.42	0.803	0.474	0.198	0.33	0.487	0.938	0.502	0.354	0.894	0.322	0.658	0.121	0.518	0.622	0.771	0.915	0.344	0.453	0.741	0.541	0.553	0.29	0.808	0.857	0.83	0.711	0.554	0.661	0.927	0.881	0.754
	N	68	68	68	68	68	68	68	68	68	68	68	68	68	68	68	68	68	68	68	68	68	68	68	68	68	68	68	68	68	68	68	68	68	68	68	68	68	68	68	68	68	68	68	68	68	68	68	68
BTBD9	Pearson Correlation	-0.012	-.285*	.253*	-.324**	-0.068	-0.101	0.057	-0.107	0.005	-.306*	-0.17	0.044	-0.014	-0.005	-0.137	-.300*	0.178	.356**	-0.102	0.214	-0.112	0.116	-0.106	0.081	0.113	0.141	0.096	0.024	0.125	-0.074	0.008	-0.081	0.133	-0.072	0.041	-0.198	-0.022	-0.085	-0.06	-0.049	-0.004	-0.037	0.027	-0.074	0.08	0.07	-0.079	-0.08
	Sig. (2-tailed)	0.921	0.018	0.037	0.007	0.582	0.413	0.644	0.386	0.967	0.011	0.165	0.723	0.907	0.965	0.264	0.013	0.146	0.003	0.409	0.079	0.361	0.344	0.388	0.51	0.359	0.252	0.435	0.844	0.308	0.547	0.95	0.51	0.278	0.561	0.742	0.105	0.861	0.488	0.627	0.689	0.972	0.765	0.826	0.546	0.514	0.57	0.523	0.519
	N	68	68	68	68	68	68	68	68	68	68	68	68	68	68	68	68	68	68	68	68	68	68	68	68	68	68	68	68	68	68	68	68	68	68	68	68	68	68	68	68	68	68	68	68	68	68	68	68
BTG2	Pearson Correlation	0.126	.240*	.304*	0.035	-0.103	0.091	-.297*	-0.007	0.04	-0.067	0.228	.458**	-0.205	-0.171	-0.02	-0.023	0.111	-0.126	-0.087	0.095	-0.189	-0.036	0.031	0.159	-0.065	0.109	0.013	0.054	-0.117	-0.003	-0.006	-0.075	0.086	-0.043	-0.14	0.067	0.009	0.005	-0.222	0.065	-0.009	0.078	0.106	-0.013	-0.011	-0.03	-0.041	0.122
	Sig. (2-tailed)	0.306	0.049	0.012	0.775	0.402	0.459	0.014	0.955	0.746	0.589	0.062	<.001	0.093	0.162	0.872	0.849	0.367	0.308	0.481	0.443	0.123	0.772	0.802	0.196	0.6	0.375	0.917	0.663	0.344	0.979	0.96	0.544	0.486	0.725	0.253	0.587	0.943	0.965	0.069	0.601	0.941	0.527	0.388	0.913	0.926	0.811	0.738	0.321
	N	68	68	68	68	68	68	68	68	68	68	68	68	68	68	68	68	68	68	68	68	68	68	68	68	68	68	68	68	68	68	68	68	68	68	68	68	68	68	68	68	68	68	68	68	68	68	68	68
BTRC	Pearson Correlation	0.107	-0.097	-0.04	-0.21	.330**	0.003	0.2	-0.111	-0.046	-0.13	0.001	-0.174	-0.001	-.530**	0.036	-0.066	-0.158	-0.061	0.125	0.168	0.151	-0.01	0.045	-0.061	-0.049	-0.042	-0.187	0.038	-0.094	0.115	0.091	0.174	-0.158	0.059	-0.024	-0.06	0.109	-0.074	0.095	0.052	-0.109	0.01	0.171	0.101	-0.172	0.103	0.062	0.115
	Sig. (2-tailed)	0.386	0.433	0.747	0.086	0.006	0.984	0.102	0.367	0.711	0.29	0.997	0.156	0.994	<.001	0.771	0.591	0.199	0.622	0.308	0.171	0.22	0.934	0.716	0.623	0.694	0.736	0.127	0.757	0.444	0.352	0.459	0.156	0.199	0.631	0.843	0.628	0.378	0.55	0.439	0.675	0.374	0.935	0.163	0.413	0.161	0.405	0.613	0.352
	N	68	68	68	68	68	68	68	68	68	68	68	68	68	68	68	68	68	68	68	68	68	68	68	68	68	68	68	68	68	68	68	68	68	68	68	68	68	68	68	68	68	68	68	68	68	68	68	68
C3	Pearson Correlation	-0.226	0.17	0.035	0.139	0.024	.342**	-.312**	0.049	0.188	-0.05	-0.165	0.073	-0.213	-0.103	-0.083	.314**	0.199	.328**	0.102	-0.17	0.076	-0.03	0.026	-0.153	-0.078	-0.019	0.002	0.022	0.03	-0.055	0.074	-0.165	0.149	-0.024	0	-0.05	-0.056	-0.102	-0.095	0.131	-0.211	0.06	0.084	0.108	0.058	0.017	0.114	-0.036
	Sig. (2-tailed)	0.064	0.167	0.778	0.257	0.844	0.004	0.01	0.693	0.125	0.688	0.18	0.552	0.081	0.401	0.502	0.009	0.104	0.006	0.407	0.167	0.536	0.808	0.832	0.212	0.525	0.876	0.99	0.856	0.81	0.654	0.549	0.178	0.225	0.844	1	0.688	0.652	0.406	0.443	0.288	0.085	0.629	0.498	0.383	0.636	0.888	0.354	0.768
	N	68	68	68	68	68	68	68	68	68	68	68	68	68	68	68	68	68	68	68	68	68	68	68	68	68	68	68	68	68	68	68	68	68	68	68	68	68	68	68	68	68	68	68	68	68	68	68	68
CA1	Pearson Correlation	.838**	0.072	0.104	0.186	-0.096	-0.075	-0.118	-0.037	0.039	0.073	-0.109	0.089	-0.059	0.073	-0.127	0.011	-0.15	-0.027	-0.099	0.063	0.033	-0.012	-0.073	-0.004	-0.01	-0.013	0.01	-0.056	-0.058	0.037	0.017	0.115	0.032	-0.073	-0.101	0.022	-0.044	0.064	0.055	0.04	0.026	-0.004	0.064	0.063	0.011	-0.026	-0.046	0.09
	Sig. (2-tailed)	<.001	0.559	0.397	0.128	0.437	0.542	0.338	0.767	0.751	0.553	0.377	0.471	0.63	0.555	0.302	0.93	0.222	0.824	0.421	0.612	0.79	0.924	0.553	0.976	0.938	0.919	0.936	0.652	0.639	0.767	0.89	0.352	0.797	0.555	0.411	0.858	0.72	0.607	0.655	0.747	0.835	0.976	0.607	0.608	0.929	0.833	0.711	0.465
	N	68	68	68	68	68	68	68	68	68	68	68	68	68	68	68	68	68	68	68	68	68	68	68	68	68	68	68	68	68	68	68	68	68	68	68	68	68	68	68	68	68	68	68	68	68	68	68	68
CA2	Pearson Correlation	0.026	0.054	.385**	0.029	0.06	-.388**	.244*	-0.094	.248*	-0.079	0.012	0.095	.295*	-0.105	-0.06	.310*	-0.042	-0.114	-.246*	-0.098	0.077	0.093	-0.114	0.119	-0.13	-0.089	-0.007	-0.015	0.122	0.082	0.005	-0.049	0.021	-0.14	-0.033	-0.178	0.049	-0.006	-0.167	0.019	0.058	-0.019	0.034	-0.014	-0.074	0.091	0.046	0.154
	Sig. (2-tailed)	0.832	0.664	0.001	0.812	0.625	0.001	0.045	0.445	0.041	0.523	0.923	0.441	0.015	0.394	0.627	0.01	0.731	0.353	0.044	0.426	0.532	0.452	0.355	0.335	0.292	0.471	0.955	0.906	0.323	0.508	0.971	0.693	0.863	0.254	0.791	0.146	0.692	0.962	0.173	0.875	0.637	0.878	0.781	0.912	0.547	0.461	0.707	0.209
	N	68	68	68	68	68	68	68	68	68	68	68	68	68	68	68	68	68	68	68	68	68	68	68	68	68	68	68	68	68	68	68	68	68	68	68	68	68	68	68	68	68	68	68	68	68	68	68	68
CALR	Pearson Correlation	-0.186	.300*	.345**	0.206	-0.1	-0.106	.366**	0.054	0.157	-0.133	0.182	-0.191	-0.085	0.159	0.128	0.044	-0.014	-0.027	0.112	0.113	-0.118	0.135	0.095	-0.127	-0.133	0.111	-0.02	-0.162	-0.021	-0.019	-0.213	-0.095	-0.105	-0.106	-0.112	-0.064	-0.083	0.012	0.057	-0.196	0.003	-0.049	-0.067	-0.013	0.059	-0.107	-0.21	-0.044
	Sig. (2-tailed)	0.129	0.013	0.004	0.093	0.419	0.388	0.002	0.66	0.2	0.28	0.137	0.118	0.491	0.196	0.298	0.72	0.912	0.825	0.362	0.357	0.338	0.272	0.439	0.301	0.278	0.367	0.87	0.186	0.864	0.877	0.081	0.442	0.392	0.39	0.363	0.604	0.502	0.923	0.643	0.11	0.979	0.691	0.586	0.915	0.634	0.385	0.086	0.723
	N	68	68	68	68	68	68	68	68	68	68	68	68	68	68	68	68	68	68	68	68	68	68	68	68	68	68	68	68	68	68	68	68	68	68	68	68	68	68	68	68	68	68	68	68	68	68	68	68
CAND1	Pearson Correlation	-0.111	-.364**	.397**	0.178	-0.03	-0.201	-0.178	-0.02	0.08	-0.028	0.143	0.024	0.152	0.221	-0.068	0.104	-0.127	-0.049	0.21	0.023	-0.003	0.01	0.198	-0.027	0.003	0.145	-0.034	0.074	0.051	.247*	-0.071	-0.004	0.077	-0.108	0.158	-0.037	-0.218	0.086	.249*	0.035	0.037	0.027	-0.024	-0.001	-0.002	0.053	0.124	-0.112
	Sig. (2-tailed)	0.368	0.002	<.001	0.146	0.805	0.1	0.146	0.869	0.517	0.818	0.245	0.847	0.216	0.07	0.581	0.4	0.301	0.691	0.086	0.852	0.981	0.934	0.105	0.828	0.981	0.237	0.784	0.546	0.68	0.043	0.565	0.973	0.535	0.38	0.198	0.762	0.075	0.483	0.041	0.778	0.764	0.83	0.848	0.995	0.989	0.67	0.314	0.363
	N	68	68	68	68	68	68	68	68	68	68	68	68	68	68	68	68	68	68	68	68	68	68	68	68	68	68	68	68	68	68	68	68	68	68	68	68	68	68	68	68	68	68	68	68	68	68	68	68
CARD9	Pearson Correlation	-.336**	.281*	.327**	0.154	-0.053	0.179	-0.187	-0.099	0.209	-0.156	-0.111	-0.092	-0.207	0.145	-0.12	0.159	0.218	0.079	0.189	0.159	-0.018	-0.104	0.083	0.1	0.084	0.053	-0.023	0.055	0.14	0.03	0.164	-0.229	0.036	0.016	-0.109	0.012	-0.027	0.046	0.16	-0.05	-0.096	-0.024	-0.014	-0.087	-0.132	0.039	0.061	0.048
	Sig. (2-tailed)	0.005	0.02	0.006	0.21	0.669	0.144	0.127	0.423	0.087	0.203	0.368	0.457	0.091	0.239	0.33	0.196	0.074	0.522	0.123	0.196	0.886	0.398	0.502	0.416	0.495	0.669	0.85	0.653	0.255	0.81	0.183	0.06	0.771	0.9	0.375	0.926	0.828	0.709	0.192	0.685	0.437	0.845	0.908	0.482	0.283	0.751	0.621	0.695
	N	68	68	68	68	68	68	68	68	68	68	68	68	68	68	68	68	68	68	68	68	68	68	68	68	68	68	68	68	68	68	68	68	68	68	68	68	68	68	68	68	68	68	68	68	68	68	68	68
CASP10	Pearson Correlation	0.053	-.292*	-0.199	.378**	-0.157	.263*	-0.089	0.15	.320**	0.195	-0.138	0.194	0.098	-0.004	-0.125	-0.137	-0.13	0.192	-0.023	-0.029	0.073	-0.11	0.008	-0.163	-0.049	0.054	0.007	0.171	-0.06	-0.038	0.051	-0.112	-0.11	-0.059	-0.074	-0.152	-0.049	-0.009	0.04	0.131	-0.145	0.01	-0.016	0.036	0.013	-0.098	-0.031	0.024
	Sig. (2-tailed)	0.671	0.016	0.103	0.002	0.202	0.03	0.471	0.222	0.008	0.111	0.263	0.113	0.426	0.977	0.308	0.265	0.29	0.116	0.852	0.816	0.556	0.374	0.946	0.184	0.69	0.66	0.955	0.162	0.625	0.756	0.679	0.361	0.37	0.634	0.55	0.216	0.69	0.94	0.745	0.285	0.239	0.936	0.897	0.771	0.913	0.427	0.799	0.847
	N	68	68	68	68	68	68	68	68	68	68	68	68	68	68	68	68	68	68	68	68	68	68	68	68	68	68	68	68	68	68	68	68	68	68	68	68	68	68	68	68	68	68	68	68	68	68	68	68
CAST	Pearson Correlation	-0.065	0.107	.322**	.316**	.276*	0.103	0.073	-0.007	-0.097	-0.105	.353**	0.146	-0.012	0.033	-0.189	-0.158	-0.004	-0.156	-0.068	0.081	0.13	-0.062	0.17	-.270*	-0.154	0.018	-0.105	0.046	-0.105	0.082	-0.04	0.073	0.101	-0.011	0.22	0.104	0.087	-0.008	-0.029	-0.072	-0.01	0.049	0.148	0.062	-0.008	0.046	0.002	0.05
	Sig. (2-tailed)	0.596	0.387	0.007	0.009	0.023	0.404	0.554	0.955	0.43	0.395	0.003	0.234	0.925	0.792	0.123	0.197	0.977	0.203	0.583	0.511	0.29	0.615	0.166	0.026	0.211	0.884	0.394	0.712	0.396	0.509	0.746	0.553	0.414	0.926	0.072	0.397	0.48	0.946	0.813	0.562	0.936	0.69	0.229	0.618	0.952	0.711	0.99	0.688
	N	68	68	68	68	68	68	68	68	68	68	68	68	68	68	68	68	68	68	68	68	68	68	68	68	68	68	68	68	68	68	68	68	68	68	68	68	68	68	68	68	68	68	68	68	68	68	68	68
CAT	Pearson Correlation	0.088	0.215	-0.077	-.249*	.542**	0.005	0.087	-.241*	-0.076	0.076	-0.161	-0.107	0.074	.303*	-0.106	-0.135	-0.135	-0.108	-0.024	0.089	0.036	0.21	0.111	-0.039	0.101	0.157	0.026	-0.094	0.093	-0.076	-0.044	-0.196	-0.007	0.025	0.017	0.036	0.144	-0.05	0.016	0.047	0.177	0.023	-0.115	-0.049	-0.006	-0.066	0.013	-0.099
	Sig. (2-tailed)	0.474	0.078	0.532	0.04	<.001	0.968	0.481	0.047	0.539	0.537	0.19	0.383	0.548	0.012	0.391	0.271	0.273	0.381	0.848	0.47	0.771	0.085	0.366	0.752	0.412	0.2	0.833	0.445	0.45	0.536	0.722	0.109	0.956	0.841	0.891	0.771	0.242	0.685	0.899	0.702	0.149	0.85	0.35	0.692	0.96	0.593	0.916	0.42
	N	68	68	68	68	68	68	68	68	68	68	68	68	68	68	68	68	68	68	68	68	68	68	68	68	68	68	68	68	68	68	68	68	68	68	68	68	68	68	68	68	68	68	68	68	68	68	68	68
CCDC115	Pearson Correlation	-0.154	.326**	-.252*	0.133	.316**	0.2	0.037	-0.204	-0.03	0.025	-0.208	0.015	-0.009	-0.119	0.011	-0.079	-0.2	-0.08	-0.11	0.07	-0.001	-.244*	0.12	0.077	-0.163	-0.049	0.074	0.009	-0.074	-0.003	0.174	0.036	-0.081	-0.056	-0.198	-0.132	0.08	-0.174	-0.035	-0.117	0.059	0.01	-0.115	-0.225	-0.027	0	0.202	0.012
	Sig. (2-tailed)	0.21	0.007	0.038	0.279	0.009	0.103	0.763	0.095	0.807	0.84	0.089	0.902	0.939	0.332	0.928	0.522	0.103	0.517	0.372	0.572	0.994	0.045	0.331	0.53	0.184	0.69	0.546	0.939	0.548	0.978	0.155	0.768	0.513	0.648	0.106	0.285	0.515	0.155	0.779	0.34	0.632	0.933	0.352	0.065	0.827	0.997	0.098	0.924
	N	68	68	68	68	68	68	68	68	68	68	68	68	68	68	68	68	68	68	68	68	68	68	68	68	68	68	68	68	68	68	68	68	68	68	68	68	68	68	68	68	68	68	68	68	68	68	68	68
CCDC28A	Pearson Correlation	0.025	.493**	-0.078	.418**	.367**	0.133	-0.108	0.227	-0.101	0.018	0.013	0.066	-0.031	-0.12	0.035	-0.018	-0.167	0.13	0.006	0.016	-0.104	-0.012	0.138	0.002	0.177	0.054	0.031	0.065	-0.161	0.177	0.109	-0.014	-0.128	-0.187	-0.002	-0.028	0.085	-0.053	0.089	-0.033	-0.031	-0.041	-0.165	-0.004	0.02	-0.027	0.066	-0.122
	Sig. (2-tailed)	0.84	<.001	0.528	<.001	0.002	0.28	0.382	0.063	0.411	0.884	0.917	0.593	0.801	0.33	0.778	0.882	0.174	0.29	0.959	0.895	0.398	0.924	0.261	0.985	0.149	0.66	0.801	0.599	0.189	0.148	0.375	0.908	0.297	0.126	0.985	0.822	0.492	0.669	0.47	0.789	0.804	0.74	0.179	0.973	0.872	0.826	0.593	0.321
	N	68	68	68	68	68	68	68	68	68	68	68	68	68	68	68	68	68	68	68	68	68	68	68	68	68	68	68	68	68	68	68	68	68	68	68	68	68	68	68	68	68	68	68	68	68	68	68	68
CCND3	Pearson Correlation	-0.065	.426**	0.182	-.522**	0.181	-0.179	-0.179	-0.187	-0.143	-0.102	-0.218	0.178	-0.104	0.042	-0.065	0.069	0.068	-0.006	-0.116	0.022	0.064	-0.007	-0.078	-0.009	0.017	-0.014	-0.025	-0.04	0.051	-0.17	-0.135	-0.079	0.048	0.132	0.069	0.113	-0.045	-0.086	-0.085	0.047	0.08	0.07	-0.075	-0.081	0.104	0.049	-0.007	-0.151
	Sig. (2-tailed)	0.598	<.001	0.137	<.001	0.14	0.144	0.143	0.127	0.246	0.407	0.074	0.146	0.397	0.736	0.597	0.575	0.58	0.964	0.347	0.859	0.605	0.952	0.525	0.944	0.889	0.911	0.837	0.746	0.678	0.166	0.273	0.521	0.698	0.282	0.579	0.357	0.715	0.484	0.491	0.702	0.515	0.571	0.544	0.514	0.398	0.693	0.954	0.22
	N	68	68	68	68	68	68	68	68	68	68	68	68	68	68	68	68	68	68	68	68	68	68	68	68	68	68	68	68	68	68	68	68	68	68	68	68	68	68	68	68	68	68	68	68	68	68	68	68
CD55	Pearson Correlation	-0.074	.350**	.270*	0.073	.246*	0.055	-0.009	0.053	-0.178	.286*	.293*	0.201	0.205	-0.081	0.196	0.145	0.137	0.018	0.091	0.131	0.095	0.132	0.041	-0.072	0.08	-0.206	0.05	0.208	-0.008	-0.127	-0.026	0.041	-0.042	-0.153	-0.039	0.088	0.115	-0.11	-0.047	-0.099	-0.083	0.043	-0.005	-0.063	-0.051	0.034	-0.197	0.159
	Sig. (2-tailed)	0.55	0.003	0.026	0.553	0.043	0.655	0.94	0.67	0.147	0.018	0.015	0.1	0.093	0.512	0.11	0.238	0.266	0.885	0.459	0.286	0.441	0.285	0.739	0.559	0.518	0.092	0.686	0.089	0.949	0.301	0.836	0.739	0.732	0.214	0.753	0.476	0.349	0.374	0.703	0.42	0.504	0.726	0.967	0.612	0.677	0.785	0.107	0.195
	N	68	68	68	68	68	68	68	68	68	68	68	68	68	68	68	68	68	68	68	68	68	68	68	68	68	68	68	68	68	68	68	68	68	68	68	68	68	68	68	68	68	68	68	68	68	68	68	68
CDC27	Pearson Correlation	-.240*	-.539**	0.147	-0.133	-0.016	-0.109	-.248*	-0.164	0.072	0.075	0.14	0.094	-0.084	0.051	0.096	-0.109	-0.024	-0.135	0.013	-0.029	-0.136	0.043	-0.118	0.002	-0.074	0.009	-0.122	-0.099	.263*	0.118	0.199	-0.046	0.103	0.002	0.076	-0.075	0.17	-0.094	-0.046	-0.082	-0.03	0.087	0.039	0.109	0.172	0.09	0.026	0.076
	Sig. (2-tailed)	0.048	<.001	0.232	0.281	0.898	0.376	0.042	0.182	0.557	0.543	0.256	0.445	0.497	0.682	0.436	0.378	0.844	0.274	0.913	0.815	0.268	0.726	0.337	0.984	0.549	0.941	0.321	0.423	0.03	0.337	0.104	0.71	0.401	0.987	0.536	0.541	0.166	0.444	0.712	0.506	0.807	0.479	0.755	0.377	0.161	0.464	0.835	0.535
	N	68	68	68	68	68	68	68	68	68	68	68	68	68	68	68	68	68	68	68	68	68	68	68	68	68	68	68	68	68	68	68	68	68	68	68	68	68	68	68	68	68	68	68	68	68	68	68	68
CDO1	Pearson Correlation	0.217	0.194	-0.066	-0.171	0.072	0.037	.249*	-0.148	-.301*	0.219	.407**	-0.107	0.131	0.233	-0.082	-0.018	0.118	-0.009	0.081	-0.077	-0.101	0.056	0.045	-0.173	0.029	-.366**	-0.009	0.091	0.038	-0.068	0.04	0.135	-0.106	0.041	-0.024	-0.206	-0.001	-0.085	0.018	0.11	-0.034	-0.036	-0.052	-0.028	-0.019	0.038	0.025	-0.058
	Sig. (2-tailed)	0.075	0.113	0.59	0.162	0.561	0.767	0.041	0.228	0.013	0.073	<.001	0.386	0.288	0.056	0.504	0.884	0.337	0.945	0.512	0.532	0.414	0.649	0.713	0.157	0.811	0.002	0.944	0.459	0.756	0.584	0.744	0.271	0.39	0.738	0.849	0.092	0.996	0.492	0.886	0.372	0.784	0.768	0.674	0.819	0.876	0.76	0.842	0.639
	N	68	68	68	68	68	68	68	68	68	68	68	68	68	68	68	68	68	68	68	68	68	68	68	68	68	68	68	68	68	68	68	68	68	68	68	68	68	68	68	68	68	68	68	68	68	68	68	68
CDR2	Pearson Correlation	0.036	-0.237	0.102	0.103	-.336**	0.065	-0.149	-.403**	.262*	0.009	0.037	0.201	-0.051	-.342**	-0.064	-0.004	-0.005	0.015	-0.042	-.295*	-0.195	0.061	-0.012	0.122	-0.036	-0.101	0.004	0.056	-0.031	-0.134	-0.181	0.043	-0.161	0.208	0.032	-0.019	-0.064	0.007	0.035	0.1	0.152	-0.034	0.135	0.002	0.033	0.091	-0.033	0.035
	Sig. (2-tailed)	0.77	0.052	0.41	0.404	0.005	0.598	0.224	<.001	0.031	0.94	0.766	0.1	0.68	0.004	0.602	0.976	0.967	0.904	0.735	0.015	0.111	0.619	0.923	0.323	0.77	0.411	0.976	0.649	0.801	0.275	0.139	0.73	0.19	0.089	0.794	0.876	0.603	0.958	0.778	0.418	0.215	0.781	0.273	0.985	0.79	0.459	0.787	0.778
	N	68	68	68	68	68	68	68	68	68	68	68	68	68	68	68	68	68	68	68	68	68	68	68	68	68	68	68	68	68	68	68	68	68	68	68	68	68	68	68	68	68	68	68	68	68	68	68	68
CH25H	Pearson Correlation	-.239*	0.06	0.159	0.016	-.390**	-0.092	-.240*	-0.056	0.148	-0.123	0.145	0.103	-0.196	-0.052	-.290*	0.033	0.027	.305*	-0.082	-0.019	0.031	0.067	0.209	-0.052	0.034	-0.077	0.087	-0.013	-0.221	0.015	-.253*	-0.158	0.075	-0.106	0.002	0.01	-0.142	-0.156	0.002	-0.036	-0.002	0.093	-0.007	0.082	-0.124	0.163	-0.054	-0.014
	Sig. (2-tailed)	0.05	0.625	0.194	0.896	<.001	0.454	0.048	0.652	0.23	0.316	0.237	0.403	0.109	0.672	0.016	0.792	0.829	0.011	0.504	0.876	0.801	0.586	0.087	0.672	0.781	0.532	0.481	0.917	0.07	0.901	0.037	0.197	0.541	0.388	0.985	0.936	0.247	0.205	0.986	0.769	0.986	0.449	0.957	0.506	0.313	0.183	0.664	0.912
	N	68	68	68	68	68	68	68	68	68	68	68	68	68	68	68	68	68	68	68	68	68	68	68	68	68	68	68	68	68	68	68	68	68	68	68	68	68	68	68	68	68	68	68	68	68	68	68	68
CIR1	Pearson Correlation	0.111	0.136	-.443**	.267*	0.023	0.064	-.321**	.391**	0.058	0.064	-0.008	-0.154	0.21	-0.12	-0.017	-0.015	0.118	.265*	0.051	0.118	-0.159	0.049	0.02	-0.017	-0.072	-0.01	0.103	0.009	0.153	-0.001	0.005	0.038	-0.031	0.086	-0.104	0.165	0.022	0.026	-0.201	0.061	0.031	0.032	-0.019	0.125	-0.021	-0.123	0.031	-0.059
	Sig. (2-tailed)	0.367	0.269	<.001	0.028	0.851	0.603	0.008	<.001	0.637	0.603	0.947	0.211	0.086	0.329	0.892	0.905	0.338	0.029	0.681	0.339	0.195	0.69	0.869	0.892	0.558	0.934	0.403	0.944	0.214	0.992	0.965	0.759	0.805	0.484	0.398	0.178	0.857	0.835	0.101	0.622	0.801	0.797	0.879	0.31	0.866	0.316	0.801	0.633
	N	68	68	68	68	68	68	68	68	68	68	68	68	68	68	68	68	68	68	68	68	68	68	68	68	68	68	68	68	68	68	68	68	68	68	68	68	68	68	68	68	68	68	68	68	68	68	68	68
CLCN3	Pearson Correlation	0.049	-.277*	.285*	.501**	.254*	-0.126	0.191	-0.075	-0.035	-0.017	0.018	0.033	-0.155	0.051	0.028	0.038	.318**	0.069	0.114	0.082	0.07	0.104	-0.025	-0.004	0.017	0.001	0.077	0.095	-0.093	0.064	-0.1	-0.11	0.16	0.139	0.067	-0.021	-0.144	-0.165	0.025	-0.019	0.124	-0.093	-0.059	-0.033	0.087	-0.134	0.025	0.113
	Sig. (2-tailed)	0.693	0.022	0.019	<.001	0.037	0.307	0.119	0.542	0.776	0.891	0.884	0.792	0.207	0.682	0.82	0.76	0.008	0.577	0.356	0.506	0.572	0.398	0.842	0.972	0.893	0.997	0.532	0.44	0.451	0.602	0.416	0.374	0.193	0.257	0.586	0.865	0.241	0.177	0.838	0.881	0.314	0.453	0.634	0.79	0.48	0.277	0.838	0.357
	N	68	68	68	68	68	68	68	68	68	68	68	68	68	68	68	68	68	68	68	68	68	68	68	68	68	68	68	68	68	68	68	68	68	68	68	68	68	68	68	68	68	68	68	68	68	68	68	68
CLIC2	Pearson Correlation	-0.107	-0.118	-0.226	-0.065	0.154	0.076	-.293*	-0.059	-0.176	-0.055	-0.081	.251*	-0.22	0.033	0.121	0.115	-.355**	-0.049	0.122	-0.061	0.174	0.212	0.011	-0.012	-0.034	-0.194	-0.028	-0.187	-0.154	-0.165	0.102	0.057	-0.026	0.073	-0.007	0.044	0.175	-0.01	-0.007	0.18	0.069	0.129	-0.182	0.003	0.141	-0.031	-0.171	-0.196
	Sig. (2-tailed)	0.385	0.338	0.063	0.596	0.21	0.539	0.015	0.632	0.15	0.656	0.512	0.039	0.071	0.789	0.324	0.349	0.003	0.689	0.322	0.622	0.156	0.083	0.928	0.922	0.781	0.113	0.821	0.126	0.21	0.177	0.407	0.644	0.831	0.551	0.952	0.724	0.154	0.935	0.953	0.143	0.578	0.296	0.137	0.984	0.251	0.802	0.163	0.109
	N	68	68	68	68	68	68	68	68	68	68	68	68	68	68	68	68	68	68	68	68	68	68	68	68	68	68	68	68	68	68	68	68	68	68	68	68	68	68	68	68	68	68	68	68	68	68	68	68
CLPX	Pearson Correlation	-0.011	-0.123	0.199	0.133	.460**	0.211	-0.129	0.056	0.042	0.011	-0.228	-0.205	0.094	-0.104	0.055	-0.014	0.088	0.019	-0.185	-0.205	.245*	-0.224	0.143	0.034	-0.114	-0.153	0.052	-0.069	0.085	0.158	-0.022	0.045	-0.122	0.124	0.075	0.096	-0.077	-0.15	-0.023	0.137	0.053	-0.13	0.017	0.091	0.046	-0.029	-0.051	0.01
	Sig. (2-tailed)	0.927	0.316	0.103	0.281	<.001	0.084	0.293	0.652	0.731	0.931	0.062	0.093	0.447	0.4	0.655	0.91	0.475	0.876	0.132	0.093	0.044	0.067	0.244	0.786	0.355	0.212	0.675	0.573	0.489	0.199	0.859	0.716	0.322	0.314	0.543	0.435	0.535	0.221	0.852	0.264	0.668	0.29	0.893	0.46	0.709	0.814	0.677	0.934
	N	68	68	68	68	68	68	68	68	68	68	68	68	68	68	68	68	68	68	68	68	68	68	68	68	68	68	68	68	68	68	68	68	68	68	68	68	68	68	68	68	68	68	68	68	68	68	68	68
CLTC	Pearson Correlation	-.319**	-0.067	.542**	-0.101	.394**	0.113	0.079	-0.132	-0.117	0.159	0.087	-0.093	0.053	0.087	-0.029	-0.125	0.046	-0.003	0.138	-0.149	0.055	-0.2	-0.169	0.036	-0.06	0.063	-0.043	-0.157	-0.027	0.117	0.001	-0.1	-0.03	-0.142	-0.027	-0.021	-0.03	-0.024	-0.035	-0.055	0.039	0.011	0.097	0.048	-0.055	0.03	-0.111	0.159
	Sig. (2-tailed)	0.008	0.589	<.001	0.411	<.001	0.359	0.52	0.283	0.343	0.196	0.479	0.449	0.668	0.482	0.812	0.309	0.712	0.984	0.263	0.225	0.657	0.103	0.169	0.772	0.628	0.607	0.727	0.2	0.829	0.34	0.99	0.417	0.808	0.249	0.826	0.868	0.806	0.843	0.775	0.655	0.754	0.926	0.431	0.699	0.655	0.809	0.368	0.196
	N	68	68	68	68	68	68	68	68	68	68	68	68	68	68	68	68	68	68	68	68	68	68	68	68	68	68	68	68	68	68	68	68	68	68	68	68	68	68	68	68	68	68	68	68	68	68	68	68
COL2A1	Pearson Correlation	-0.024	0.137	0.077	-.401**	0.128	-0.171	0.019	0.223	0.116	-0.037	-.257*	.304*	0.057	-0.167	-0.194	-0.144	0.006	0.13	0.005	0.005	-0.064	.245*	0.163	0.054	.275*	-0.074	0.037	-0.173	-0.171	-0.012	-0.061	0.037	0.126	-0.165	0.045	0.05	-0.006	-0.06	-0.029	0.074	-0.125	-0.139	0.084	0.048	0.11	0.063	0.139	-0.032
	Sig. (2-tailed)	0.844	0.266	0.53	<.001	0.297	0.163	0.875	0.067	0.345	0.765	0.034	0.012	0.642	0.174	0.113	0.242	0.964	0.29	0.967	0.965	0.604	0.044	0.185	0.66	0.023	0.549	0.767	0.158	0.163	0.921	0.619	0.768	0.308	0.179	0.713	0.684	0.962	0.63	0.812	0.549	0.309	0.259	0.494	0.697	0.373	0.611	0.26	0.793
	N	68	68	68	68	68	68	68	68	68	68	68	68	68	68	68	68	68	68	68	68	68	68	68	68	68	68	68	68	68	68	68	68	68	68	68	68	68	68	68	68	68	68	68	68	68	68	68	68
COL7A1	Pearson Correlation	0.014	-0.048	0.067	-.386**	-0.069	-.298*	0.133	.551**	0.146	0.027	-.264*	-0.122	0.094	-0.045	0.003	-0.073	-0.002	-0.111	-0.049	-0.029	0.066	0.039	0.081	-0.18	0.067	0.117	-0.058	-0.2	-0.072	-0.153	0.022	-0.029	0.014	-0.019	0.127	0.056	0.016	-0.06	-0.136	0.066	0.069	0.017	0.119	0.062	-0.039	0.135	-0.027	0.035
	Sig. (2-tailed)	0.907	0.695	0.587	0.001	0.576	0.014	0.281	<.001	0.233	0.827	0.03	0.322	0.444	0.717	0.98	0.552	0.985	0.366	0.692	0.814	0.592	0.754	0.513	0.142	0.59	0.343	0.64	0.102	0.562	0.214	0.857	0.817	0.91	0.877	0.302	0.652	0.896	0.625	0.27	0.593	0.574	0.889	0.334	0.616	0.755	0.273	0.826	0.776
	N	68	68	68	68	68	68	68	68	68	68	68	68	68	68	68	68	68	68	68	68	68	68	68	68	68	68	68	68	68	68	68	68	68	68	68	68	68	68	68	68	68	68	68	68	68	68	68	68
COX10	Pearson Correlation	-.248*	-0.026	.268*	-0.169	0.218	-0.002	-0.09	-0.083	0.08	-0.135	.432**	-0.04	0.058	-.308*	0.037	0.093	-0.069	-0.01	-0.055	-0.129	-0.107	-0.117	0.106	-0.112	-0.025	-0.019	0.177	-0.111	0.088	.256*	-0.016	0.077	0.046	-0.001	0.102	-0.216	0.051	0.158	-0.034	-0.167	0.108	0.065	0.074	0.162	-0.072	-0.028	0.128	0.04
	Sig. (2-tailed)	0.041	0.836	0.027	0.169	0.074	0.985	0.466	0.503	0.515	0.272	<.001	0.746	0.639	0.011	0.764	0.451	0.574	0.934	0.655	0.296	0.384	0.343	0.392	0.365	0.839	0.876	0.149	0.367	0.475	0.035	0.896	0.534	0.71	0.992	0.406	0.077	0.679	0.199	0.785	0.174	0.379	0.598	0.546	0.188	0.558	0.819	0.296	0.747
	N	68	68	68	68	68	68	68	68	68	68	68	68	68	68	68	68	68	68	68	68	68	68	68	68	68	68	68	68	68	68	68	68	68	68	68	68	68	68	68	68	68	68	68	68	68	68	68	68
COX15	Pearson Correlation	0.116	-0.072	-0.188	-0.009	.367**	0.086	0.183	0.131	0.036	-.416**	0.062	0.053	0.236	0.202	-0.208	-0.07	-0.034	0.051	0.036	0.049	0.046	0.058	-0.036	-0.057	0.128	.298*	0.039	0.111	0.032	0.109	-0.065	0.101	0.199	-0.147	-0.076	-0.07	0.004	-.263*	0.114	0.154	0.025	0.092	-0.044	-0.032	0.039	0.025	-0.157	0.043
	Sig. (2-tailed)	0.346	0.558	0.125	0.942	0.002	0.484	0.135	0.286	0.773	<.001	0.615	0.667	0.053	0.099	0.089	0.572	0.785	0.682	0.772	0.694	0.712	0.641	0.768	0.642	0.297	0.013	0.75	0.367	0.796	0.375	0.598	0.413	0.105	0.231	0.537	0.572	0.974	0.03	0.353	0.209	0.837	0.453	0.721	0.794	0.75	0.837	0.2	0.725
	N	68	68	68	68	68	68	68	68	68	68	68	68	68	68	68	68	68	68	68	68	68	68	68	68	68	68	68	68	68	68	68	68	68	68	68	68	68	68	68	68	68	68	68	68	68	68	68	68
CP	Pearson Correlation	0.002	0.101	0.127	.343**	-0.237	-0.14	0.158	-0.13	-0.072	0.164	-0.195	0	-0.05	0.089	0.021	0.107	-0.233	0.078	.419**	-0.085	0.091	0.091	-0.137	0.05	0.122	0.113	-0.189	0	-0.127	-0.037	-0.188	-.288*	-0.104	-0.052	0.065	0.104	0.153	0.073	0.056	0.038	0.05	0.104	0.029	0.046	-0.111	-0.064	-0.088	0.126
	Sig. (2-tailed)	0.989	0.413	0.302	0.004	0.052	0.254	0.197	0.291	0.557	0.18	0.11	0.997	0.688	0.473	0.867	0.387	0.055	0.529	<.001	0.493	0.462	0.46	0.267	0.686	0.321	0.361	0.123	0.998	0.301	0.765	0.126	0.017	0.397	0.674	0.597	0.399	0.212	0.553	0.648	0.759	0.684	0.398	0.813	0.713	0.369	0.606	0.477	0.306
	N	68	68	68	68	68	68	68	68	68	68	68	68	68	68	68	68	68	68	68	68	68	68	68	68	68	68	68	68	68	68	68	68	68	68	68	68	68	68	68	68	68	68	68	68	68	68	68	68
CPOX	Pearson Correlation	0.015	0.013	-0.008	-.256*	0.039	-0.21	0.112	-.347**	-0.104	.337**	0.051	-0.216	-0.053	0.127	0.098	0.13	0.017	0.118	-0.234	-0.097	-0.154	0.016	-0.023	-.280*	-0.108	-0.023	-0.163	-0.062	0.185	0.021	-0.067	0.102	0.129	0.001	-0.19	-0.042	0.081	0.155	-0.057	-0.119	0.045	-0.208	-0.11	0.039	-0.131	-0.035	-0.083	-0.105
	Sig. (2-tailed)	0.903	0.919	0.951	0.035	0.752	0.085	0.365	0.004	0.398	0.005	0.679	0.078	0.666	0.302	0.424	0.291	0.893	0.34	0.055	0.43	0.21	0.9	0.852	0.021	0.38	0.852	0.185	0.617	0.131	0.868	0.588	0.407	0.294	0.995	0.121	0.731	0.511	0.206	0.645	0.335	0.718	0.089	0.371	0.75	0.286	0.774	0.502	0.392
	N	68	68	68	68	68	68	68	68	68	68	68	68	68	68	68	68	68	68	68	68	68	68	68	68	68	68	68	68	68	68	68	68	68	68	68	68	68	68	68	68	68	68	68	68	68	68	68	68
CTNS	Pearson Correlation	-.310**	0.138	0.184	-.320**	-0.076	0.106	0.16	-0.18	-.327**	0.132	0.176	-0.035	-0.15	-0.049	0.049	-0.217	-0.053	-0.016	0.196	0.052	-0.132	0.045	0.031	0.134	-0.085	0.044	0.064	0.07	-0.088	-0.102	-0.063	0.005	-0.059	0.007	0.105	-0.094	0.019	-0.159	0.058	0.232	-0.07	-0.033	0.045	-0.06	0.113	-0.045	-0.218	0.097
	Sig. (2-tailed)	0.01	0.263	0.132	0.008	0.539	0.388	0.194	0.142	0.007	0.283	0.152	0.778	0.222	0.694	0.693	0.075	0.665	0.897	0.11	0.672	0.282	0.717	0.804	0.278	0.493	0.725	0.603	0.569	0.475	0.408	0.611	0.968	0.633	0.952	0.394	0.447	0.88	0.197	0.637	0.057	0.57	0.787	0.717	0.628	0.36	0.718	0.074	0.433
	N	68	68	68	68	68	68	68	68	68	68	68	68	68	68	68	68	68	68	68	68	68	68	68	68	68	68	68	68	68	68	68	68	68	68	68	68	68	68	68	68	68	68	68	68	68	68	68	68
CTSB	Pearson Correlation	-.454**	.401**	.599**	0.012	-0.059	0.134	0.058	0.028	0.075	0.161	-0.197	0.071	-0.002	0.088	0.038	-0.025	-0.11	-0.025	0.11	-0.068	-0.038	-0.058	0.096	-0.087	0.028	-0.059	-0.028	0.04	-0.043	0.057	-0.015	-0.025	0.059	-0.095	-0.024	0.071	-0.028	-0.003	-0.059	-0.016	0.051	0.073	-0.028	0.007	-0.104	0.047	-0.063	0.11
	Sig. (2-tailed)	<.001	<.001	<.001	0.925	0.635	0.274	0.636	0.82	0.543	0.189	0.107	0.565	0.988	0.474	0.76	0.842	0.37	0.84	0.373	0.584	0.758	0.638	0.438	0.482	0.823	0.632	0.823	0.744	0.73	0.644	0.906	0.839	0.634	0.441	0.848	0.567	0.822	0.982	0.634	0.895	0.679	0.555	0.82	0.952	0.4	0.705	0.609	0.37
	N	68	68	68	68	68	68	68	68	68	68	68	68	68	68	68	68	68	68	68	68	68	68	68	68	68	68	68	68	68	68	68	68	68	68	68	68	68	68	68	68	68	68	68	68	68	68	68	68
CUL1	Pearson Correlation	-0.038	0.07	.270*	0.093	-0.039	0.018	-0.079	-0.187	-0.042	0.071	.340**	-.315**	0.054	-.283*	-.268*	-0.019	-0.189	.268*	-0.079	0.042	0.02	0.196	0.045	-0.196	-0.019	-.259*	0.102	-0.152	0.038	0.033	-0.044	-0.153	-0.002	-0.067	-0.03	-0.194	0.042	0	0.06	0.057	0.152	0.005	0.082	0.154	0.003	-0.028	0.136	-0.048
	Sig. (2-tailed)	0.761	0.571	0.026	0.453	0.754	0.885	0.522	0.127	0.734	0.563	0.005	0.009	0.663	0.02	0.027	0.877	0.122	0.027	0.521	0.731	0.869	0.109	0.717	0.109	0.878	0.033	0.408	0.217	0.756	0.788	0.719	0.214	0.985	0.586	0.81	0.112	0.736	0.998	0.626	0.645	0.216	0.97	0.505	0.21	0.983	0.822	0.268	0.7
	N	68	68	68	68	68	68	68	68	68	68	68	68	68	68	68	68	68	68	68	68	68	68	68	68	68	68	68	68	68	68	68	68	68	68	68	68	68	68	68	68	68	68	68	68	68	68	68	68
CYB561	Pearson Correlation	-0.029	-0.055	.450**	.365**	-0.12	-0.096	0.161	0.124	-.251*	0.136	-0.031	-.274*	-0.081	0.038	0.126	.280*	0.101	0.21	-0.037	-0.113	-0.126	0.033	-0.037	-0.033	-0.096	-0.073	0.036	-0.067	-0.184	-0.01	-0.097	-0.036	-0.106	-0.065	-0.139	0.002	-0.093	-0.181	-0.055	-0.029	0.152	-0.049	0.023	-0.003	0.009	0.039	0.166	-0.077
	Sig. (2-tailed)	0.816	0.656	<.001	0.002	0.329	0.437	0.19	0.315	0.039	0.267	0.801	0.024	0.511	0.76	0.307	0.021	0.414	0.086	0.764	0.359	0.307	0.787	0.763	0.79	0.434	0.554	0.77	0.587	0.134	0.934	0.431	0.771	0.39	0.599	0.258	0.986	0.45	0.14	0.659	0.815	0.215	0.693	0.855	0.979	0.941	0.75	0.176	0.533
	N	68	68	68	68	68	68	68	68	68	68	68	68	68	68	68	68	68	68	68	68	68	68	68	68	68	68	68	68	68	68	68	68	68	68	68	68	68	68	68	68	68	68	68	68	68	68	68	68
CYB561A3	Pearson Correlation	-0.129	0.153	0.154	.355**	-0.052	.280*	0.203	0.164	0.033	-0.034	-0.053	0.135	0.048	0.056	-0.07	0.123	.363**	-0.078	-0.205	0.067	0.14	-0.029	0.025	-.252*	-0.008	0.087	-0.012	-0.046	-0.148	0.043	-0.065	-0.017	0.032	0.104	.281*	0.112	-0.008	-.246*	0.007	0.028	-0.169	0.145	-0.027	0.091	-0.093	0.068	0.025	0.141
	Sig. (2-tailed)	0.295	0.212	0.211	0.003	0.675	0.021	0.096	0.182	0.792	0.785	0.667	0.273	0.699	0.65	0.572	0.318	0.002	0.53	0.094	0.586	0.254	0.816	0.841	0.038	0.95	0.48	0.924	0.711	0.227	0.727	0.599	0.89	0.796	0.399	0.02	0.364	0.945	0.044	0.954	0.819	0.168	0.239	0.824	0.462	0.451	0.583	0.842	0.251
	N	68	68	68	68	68	68	68	68	68	68	68	68	68	68	68	68	68	68	68	68	68	68	68	68	68	68	68	68	68	68	68	68	68	68	68	68	68	68	68	68	68	68	68	68	68	68	68	68
CYBRD1	Pearson Correlation	-0.003	0.096	0.095	-.316**	0.094	.401**	-0.226	-.301*	-0.187	-0.117	-0.044	-0.029	-0.109	0.08	-0.044	0.06	.416**	0.065	0.05	-0.12	0.121	-0.231	-0.054	-0.056	0.163	0.091	-0.069	-0.073	-0.112	-0.072	0.121	-0.006	-0.051	0.048	-0.038	-0.095	-0.104	0.123	-0.082	0.067	-0.108	-0.044	0.078	-0.062	0.029	-0.024	0.095	0.115
	Sig. (2-tailed)	0.982	0.438	0.439	0.009	0.447	<.001	0.064	0.013	0.127	0.341	0.721	0.813	0.377	0.514	0.724	0.629	<.001	0.6	0.686	0.332	0.326	0.058	0.664	0.648	0.184	0.461	0.577	0.552	0.362	0.56	0.324	0.959	0.677	0.699	0.756	0.44	0.399	0.317	0.506	0.587	0.381	0.722	0.526	0.613	0.817	0.848	0.442	0.35
	N	68	68	68	68	68	68	68	68	68	68	68	68	68	68	68	68	68	68	68	68	68	68	68	68	68	68	68	68	68	68	68	68	68	68	68	68	68	68	68	68	68	68	68	68	68	68	68	68
CYGB	Pearson Correlation	-0.157	0.208	-0.194	-0.099	.321**	-0.051	-.360**	0.067	0.006	-0.181	-0.059	-0.091	0.199	0.034	0.012	0.126	0.135	0.144	0.123	.344**	0.086	-0.094	0.051	0.021	-0.102	0.085	0.036	0.199	0.159	-0.182	-0.206	0.093	0.064	0.078	0.142	0.055	-0.06	0.113	0.1	0.009	0.099	0.053	-0.117	0.004	0.108	-0.101	-0.022	0.113
	Sig. (2-tailed)	0.202	0.088	0.113	0.423	0.008	0.679	0.003	0.588	0.96	0.139	0.632	0.461	0.104	0.784	0.92	0.307	0.272	0.243	0.319	0.004	0.485	0.447	0.683	0.863	0.409	0.493	0.773	0.104	0.196	0.138	0.091	0.451	0.606	0.527	0.248	0.659	0.628	0.361	0.418	0.941	0.42	0.67	0.344	0.976	0.382	0.413	0.86	0.36
	N	68	68	68	68	68	68	68	68	68	68	68	68	68	68	68	68	68	68	68	68	68	68	68	68	68	68	68	68	68	68	68	68	68	68	68	68	68	68	68	68	68	68	68	68	68	68	68	68
CYP11A1	Pearson Correlation	-0.065	.289*	-0.211	-0.098	-0.116	-.271*	-0.146	-0.18	0.141	-0.053	-.343**	-0.088	.243*	0.083	-0.049	0.031	-0.069	0.219	0.132	0.138	0.177	0.087	-.310*	0.165	0.035	-0.11	-0.226	0.028	-0.02	0.066	0.05	0.058	-0.001	-0.023	-0.007	-0.076	0.008	0	-0.067	0.096	0.175	-0.102	-0.099	0.007	0.006	-0.209	0.045	0.128
	Sig. (2-tailed)	0.601	0.017	0.084	0.427	0.347	0.025	0.236	0.143	0.252	0.667	0.004	0.476	0.046	0.501	0.69	0.803	0.579	0.073	0.285	0.26	0.148	0.48	0.01	0.179	0.78	0.371	0.063	0.818	0.875	0.595	0.683	0.639	0.994	0.85	0.955	0.535	0.948	0.998	0.588	0.438	0.154	0.408	0.423	0.952	0.961	0.088	0.718	0.3
	N	68	68	68	68	68	68	68	68	68	68	68	68	68	68	68	68	68	68	68	68	68	68	68	68	68	68	68	68	68	68	68	68	68	68	68	68	68	68	68	68	68	68	68	68	68	68	68	68
CYP19A1	Pearson Correlation	-0.147	0.062	-0.011	-0.008	0.185	-0.09	0.109	0.011	0.165	.442**	-0.139	-0.083	-0.055	0.059	-0.045	0.215	0.083	.366**	0.034	0.082	0.103	-0.132	-0.228	0.088	0.199	-0.221	-0.011	0.021	-0.227	-0.041	0.001	0.222	0.118	-0.118	-0.055	-0.052	-0.162	-0.105	0.007	0.117	0.02	0.049	-0.058	0.013	0.027	-0.092	0.132	0.016
	Sig. (2-tailed)	0.231	0.618	0.927	0.947	0.13	0.468	0.374	0.93	0.18	<.001	0.259	0.501	0.653	0.635	0.715	0.078	0.501	0.002	0.782	0.509	0.402	0.282	0.062	0.474	0.103	0.07	0.928	0.865	0.062	0.74	0.994	0.069	0.337	0.336	0.657	0.672	0.186	0.395	0.958	0.343	0.873	0.692	0.64	0.915	0.828	0.454	0.285	0.899
	N	68	68	68	68	68	68	68	68	68	68	68	68	68	68	68	68	68	68	68	68	68	68	68	68	68	68	68	68	68	68	68	68	68	68	68	68	68	68	68	68	68	68	68	68	68	68	68	68
CYP1A1	Pearson Correlation	-0.133	0.107	-0.118	0.148	-0.08	-0.105	0.039	0.062	-.358**	-0.12	-0.124	0.048	-0.01	0.223	-0.084	-0.037	0.014	-0.052	-0.227	-.316**	-0.12	0.065	-.251*	-0.039	.315**	-0.046	-0.205	0.225	0.013	0.154	-0.022	-0.191	-0.061	0.076	-0.047	-0.048	0.058	0.039	-0.18	-0.197	0.024	0.022	-0.056	0.002	0.038	0.052	-0.018	-0.013
	Sig. (2-tailed)	0.278	0.387	0.338	0.227	0.519	0.396	0.754	0.614	0.003	0.329	0.312	0.7	0.933	0.067	0.495	0.763	0.908	0.673	0.063	0.009	0.328	0.598	0.039	0.754	0.009	0.707	0.094	0.065	0.916	0.209	0.861	0.119	0.622	0.535	0.701	0.698	0.639	0.754	0.141	0.107	0.846	0.858	0.648	0.987	0.756	0.676	0.881	0.919
	N	68	68	68	68	68	68	68	68	68	68	68	68	68	68	68	68	68	68	68	68	68	68	68	68	68	68	68	68	68	68	68	68	68	68	68	68	68	68	68	68	68	68	68	68	68	68	68	68
CYP1A2	Pearson Correlation	-0.173	0.098	-0.161	-0.1	0.024	0.145	0.013	0.112	-.266*	-0.112	-0.02	-.278*	-0.009	0.2	-.244*	0.076	-0.028	0.103	-.313**	-.287*	0.101	-0.032	-0.053	0.208	0.133	-0.089	-0.077	0.159	-0.089	0.18	0.015	-0.077	-0.175	0.124	0.071	0.133	-0.04	0.111	0.041	-0.091	-0.156	0.033	-0.051	0.075	-0.022	0.094	-0.151	0.043
	Sig. (2-tailed)	0.158	0.427	0.189	0.416	0.848	0.237	0.914	0.362	0.028	0.362	0.869	0.022	0.944	0.103	0.045	0.537	0.821	0.405	0.009	0.017	0.414	0.794	0.671	0.089	0.279	0.47	0.533	0.196	0.469	0.142	0.903	0.532	0.154	0.313	0.567	0.28	0.748	0.366	0.74	0.458	0.204	0.792	0.679	0.546	0.856	0.446	0.22	0.731
	N	68	68	68	68	68	68	68	68	68	68	68	68	68	68	68	68	68	68	68	68	68	68	68	68	68	68	68	68	68	68	68	68	68	68	68	68	68	68	68	68	68	68	68	68	68	68	68	68
CYP1B1	Pearson Correlation	0.111	0.18	0.038	-0.073	0.134	-0.171	-0.045	0.009	-.527**	-0.108	-0.18	0.104	0.136	.257*	0.013	-0.072	0.043	0.04	-0.164	-0.177	0.005	0.224	-.354**	0.073	0.209	-0.014	-0.074	0.076	0.073	0.155	0.024	-0.075	-0.075	-0.003	0.031	-0.066	0.064	-0.048	-0.065	0.036	-0.053	0.003	-0.02	-0.049	-0.139	0.032	-0.109	0.041
	Sig. (2-tailed)	0.369	0.142	0.76	0.552	0.275	0.163	0.714	0.944	<.001	0.382	0.143	0.399	0.27	0.034	0.914	0.562	0.73	0.744	0.183	0.148	0.966	0.067	0.003	0.556	0.088	0.908	0.548	0.537	0.557	0.208	0.844	0.541	0.541	0.983	0.804	0.591	0.605	0.699	0.596	0.768	0.668	0.981	0.874	0.692	0.26	0.799	0.378	0.74
	N	68	68	68	68	68	68	68	68	68	68	68	68	68	68	68	68	68	68	68	68	68	68	68	68	68	68	68	68	68	68	68	68	68	68	68	68	68	68	68	68	68	68	68	68	68	68	68	68
CYP20A1	Pearson Correlation	0.201	0.133	0.237	-0.035	-0.061	-0.036	-0.099	.292*	.285*	-0.172	0.047	-0.05	.253*	0.039	-.312**	-0.178	0.12	0.162	0.028	-0.201	-0.098	0.09	0.205	0.013	0.144	0.179	-0.044	-0.158	-0.086	0.017	-0.112	0.019	-.251*	0.02	-0.036	-0.022	0.071	0.112	-0.057	-0.004	-0.123	0.116	0.105	-0.062	0.063	-0.096	0.083	-0.107
	Sig. (2-tailed)	0.1	0.28	0.052	0.779	0.621	0.772	0.422	0.016	0.018	0.16	0.703	0.686	0.037	0.754	0.01	0.147	0.329	0.186	0.822	0.1	0.425	0.464	0.094	0.918	0.24	0.144	0.721	0.197	0.487	0.893	0.364	0.876	0.039	0.873	0.772	0.859	0.566	0.364	0.642	0.971	0.319	0.346	0.395	0.618	0.61	0.436	0.501	0.387
	N	68	68	68	68	68	68	68	68	68	68	68	68	68	68	68	68	68	68	68	68	68	68	68	68	68	68	68	68	68	68	68	68	68	68	68	68	68	68	68	68	68	68	68	68	68	68	68	68
CYP24A1	Pearson Correlation	0.023	-0.16	-0.001	0.11	-0.141	.287*	-0.169	-0.104	.253*	-.242*	0.011	-0.184	-0.123	-0.062	0.213	-0.093	-0.122	0.094	-0.068	.383**	.308*	-0.155	-0.035	-0.111	-0.036	0.074	-.281*	-0.128	-0.037	0.086	0.015	0.19	0.162	0.07	0.071	0.031	0.045	0.021	0	-0.05	0.019	0.071	0.003	0	0	-0.146	0.055	0.052
	Sig. (2-tailed)	0.851	0.192	0.994	0.374	0.25	0.017	0.169	0.4	0.037	0.047	0.932	0.134	0.316	0.615	0.081	0.451	0.321	0.445	0.582	0.001	0.011	0.208	0.78	0.369	0.769	0.551	0.02	0.299	0.763	0.483	0.902	0.121	0.187	0.573	0.565	0.802	0.718	0.864	1	0.687	0.878	0.564	0.981	0.997	0.998	0.235	0.654	0.671
	N	68	68	68	68	68	68	68	68	68	68	68	68	68	68	68	68	68	68	68	68	68	68	68	68	68	68	68	68	68	68	68	68	68	68	68	68	68	68	68	68	68	68	68	68	68	68	68	68
CYP26A1	Pearson Correlation	0.115	-0.219	0.04	.324**	-0.033	0.073	.299*	-0.147	0.003	-0.079	-.248*	0.07	-0.065	-0.107	.255*	0.193	0.11	0.116	-0.098	-0.119	0.162	0.045	-0.168	0.019	0.204	-0.074	-0.071	0.144	.274*	-0.087	-0.204	-0.041	-0.201	0.062	-0.012	-0.009	-0.134	0.134	0.068	-0.038	0.112	0.077	-0.008	-0.052	-0.124	-0.057	0.124	-0.003
	Sig. (2-tailed)	0.351	0.073	0.744	0.007	0.788	0.552	0.013	0.232	0.979	0.523	0.042	0.569	0.597	0.383	0.036	0.115	0.372	0.348	0.426	0.335	0.188	0.715	0.172	0.877	0.094	0.547	0.563	0.241	0.023	0.48	0.096	0.742	0.1	0.617	0.922	0.939	0.277	0.276	0.58	0.758	0.362	0.534	0.948	0.675	0.314	0.646	0.315	0.981
	N	68	68	68	68	68	68	68	68	68	68	68	68	68	68	68	68	68	68	68	68	68	68	68	68	68	68	68	68	68	68	68	68	68	68	68	68	68	68	68	68	68	68	68	68	68	68	68	68
CYP26B1	Pearson Correlation	0.101	-0.237	-0.068	0.199	-0.176	.477**	0.04	0.007	0.19	-0.008	-.277*	0.203	0.029	-0.161	0.234	-.258*	0.182	-0.081	0.041	-0.214	-0.021	0.188	0.095	-0.053	0.017	-0.054	-0.006	0.148	-0.089	0.066	0.137	0.038	0.157	0.017	0.01	0.037	-0.102	0.045	0.058	-0.094	-0.046	-0.024	-0.057	-0.048	0.182	-0.05	0.07	-0.019
	Sig. (2-tailed)	0.411	0.052	0.582	0.103	0.151	<.001	0.748	0.958	0.121	0.951	0.022	0.096	0.817	0.191	0.055	0.034	0.138	0.511	0.741	0.079	0.866	0.125	0.44	0.667	0.889	0.664	0.961	0.228	0.472	0.59	0.266	0.756	0.201	0.892	0.939	0.764	0.409	0.716	0.64	0.446	0.71	0.843	0.642	0.698	0.137	0.685	0.571	0.879
	N	68	68	68	68	68	68	68	68	68	68	68	68	68	68	68	68	68	68	68	68	68	68	68	68	68	68	68	68	68	68	68	68	68	68	68	68	68	68	68	68	68	68	68	68	68	68	68	68
CYP27A1	Pearson Correlation	-0.061	.253*	-.297*	-.258*	-0.149	.387**	-0.177	-0.129	0.044	0.01	0.191	-0.041	-0.129	0.166	-0.108	-0.048	0.089	0.055	0.036	-0.189	-0.052	0.128	0.147	.244*	0.168	-0.054	-0.118	0.097	-0.041	-0.021	0.032	-0.086	0.197	0.053	0.134	-0.001	0.01	0.188	0.029	0.113	0.107	-0.088	0.011	-0.05	0.086	-0.012	0.181	-0.001
	Sig. (2-tailed)	0.622	0.038	0.014	0.034	0.226	0.001	0.15	0.295	0.721	0.936	0.118	0.737	0.296	0.175	0.382	0.699	0.469	0.653	0.771	0.122	0.671	0.299	0.23	0.045	0.171	0.661	0.337	0.429	0.74	0.864	0.795	0.487	0.108	0.668	0.275	0.991	0.934	0.124	0.814	0.359	0.383	0.477	0.928	0.687	0.485	0.921	0.14	0.995
	N	68	68	68	68	68	68	68	68	68	68	68	68	68	68	68	68	68	68	68	68	68	68	68	68	68	68	68	68	68	68	68	68	68	68	68	68	68	68	68	68	68	68	68	68	68	68	68	68
CYP2J2	Pearson Correlation	-0.03	0.224	-.245*	-0.097	-0.057	0.054	-0.03	-0.19	-0.081	0.216	.385**	-0.008	0.167	0.103	0.11	0.063	0.192	0.181	0.076	0.047	0.125	.241*	-0.231	-0.008	0.127	-0.085	0.029	-0.139	-0.106	-.295*	-0.084	0.023	-.278*	0.005	0.099	0.037	0.061	-0.2	-0.035	0.047	-0.061	0.068	0.06	-0.048	-0.017	0.138	0.102	-0.056
	Sig. (2-tailed)	0.81	0.067	0.044	0.43	0.647	0.662	0.809	0.121	0.513	0.077	0.001	0.948	0.172	0.403	0.37	0.611	0.116	0.139	0.537	0.704	0.312	0.048	0.058	0.946	0.303	0.489	0.811	0.26	0.391	0.015	0.496	0.851	0.022	0.968	0.424	0.765	0.623	0.102	0.779	0.704	0.62	0.582	0.628	0.697	0.892	0.263	0.407	0.65
	N	68	68	68	68	68	68	68	68	68	68	68	68	68	68	68	68	68	68	68	68	68	68	68	68	68	68	68	68	68	68	68	68	68	68	68	68	68	68	68	68	68	68	68	68	68	68	68	68
CYP2R1	Pearson Correlation	-0.003	0.058	-.239*	0.074	0.092	.356**	0.21	-0.119	-0.026	-0.18	0.079	-0.132	.314**	-0.176	-0.067	0.211	0.102	-0.053	0.071	.248*	-0.154	0.062	-0.08	0.1	0.198	0.065	-0.002	-0.05	0.153	-0.042	-0.003	0.025	0.163	0.079	-0.206	-0.046	0.102	-0.048	0.022	-0.224	-0.113	-0.162	.240*	-0.083	0.073	-0.052	0.015	0.006
	Sig. (2-tailed)	0.981	0.641	0.05	0.546	0.457	0.003	0.086	0.336	0.835	0.141	0.524	0.282	0.009	0.152	0.586	0.084	0.407	0.667	0.565	0.042	0.211	0.614	0.519	0.416	0.105	0.599	0.989	0.687	0.213	0.736	0.978	0.837	0.183	0.523	0.092	0.712	0.406	0.696	0.857	0.066	0.36	0.188	0.049	0.503	0.552	0.673	0.904	0.96
	N	68	68	68	68	68	68	68	68	68	68	68	68	68	68	68	68	68	68	68	68	68	68	68	68	68	68	68	68	68	68	68	68	68	68	68	68	68	68	68	68	68	68	68	68	68	68	68	68
CYP2S1	Pearson Correlation	0.074	0.181	-0.164	-0.188	-0.049	0.224	.257*	-0.027	0.098	0.136	0.082	.307*	-0.084	0.211	0.089	0.086	0.184	0.111	.285*	0.057	-.324**	-0.062	.244*	-0.139	0.058	-0.051	0.08	0.025	-0.004	0.032	0.117	-0.118	-0.135	0.078	-0.043	0.092	0.098	-0.01	0.026	-0.13	-0.071	-0.035	-0.137	0.059	-0.237	0.066	0.109	-0.011
	Sig. (2-tailed)	0.547	0.139	0.181	0.124	0.691	0.066	0.035	0.829	0.429	0.27	0.508	0.011	0.498	0.085	0.471	0.486	0.132	0.369	0.018	0.647	0.007	0.618	0.045	0.257	0.637	0.68	0.518	0.839	0.974	0.797	0.344	0.336	0.272	0.53	0.729	0.453	0.428	0.937	0.834	0.289	0.567	0.779	0.264	0.634	0.052	0.594	0.376	0.927
	N	68	68	68	68	68	68	68	68	68	68	68	68	68	68	68	68	68	68	68	68	68	68	68	68	68	68	68	68	68	68	68	68	68	68	68	68	68	68	68	68	68	68	68	68	68	68	68	68
CYP2U1	Pearson Correlation	-.283*	-0.164	0.069	-.300*	.254*	0.097	0.061	-0.072	.245*	-0.195	0.061	0.048	-0.012	0.131	.287*	-0.124	0.156	-0.159	-0.165	0.145	-0.119	-0.118	0.007	-0.135	0.178	-0.068	0.069	0.233	0.053	0.075	0.004	0.093	-0.138	0.039	-0.081	0.096	-0.157	0.032	0.048	-0.071	0.033	.294*	-0.079	0.134	0.133	0.067	-0.067	-0.008
	Sig. (2-tailed)	0.019	0.182	0.574	0.013	0.037	0.432	0.618	0.561	0.044	0.111	0.623	0.695	0.921	0.287	0.018	0.315	0.205	0.196	0.18	0.238	0.335	0.339	0.956	0.273	0.147	0.584	0.575	0.056	0.666	0.545	0.971	0.45	0.26	0.749	0.511	0.434	0.201	0.798	0.695	0.566	0.787	0.015	0.52	0.276	0.281	0.586	0.588	0.951
	N	68	68	68	68	68	68	68	68	68	68	68	68	68	68	68	68	68	68	68	68	68	68	68	68	68	68	68	68	68	68	68	68	68	68	68	68	68	68	68	68	68	68	68	68	68	68	68	68
CYP2W1	Pearson Correlation	0.036	-0.004	-.347**	0.034	-0.072	0.121	0.09	-.293*	-0.08	-0.074	0.184	0.182	0.135	0.007	-0.155	0.028	0.113	-0.235	0.059	0	.297*	0.142	-0.123	0.009	-0.086	-0.05	0.222	0.019	-.267*	0.096	-0.05	0.095	-0.143	-0.043	0.034	-0.219	-0.045	0.177	-0.164	-0.035	-0.077	0.027	0.056	0.174	0.131	0.13	-0.14	-0.005
	Sig. (2-tailed)	0.772	0.976	0.004	0.783	0.561	0.327	0.465	0.015	0.518	0.548	0.133	0.137	0.273	0.956	0.208	0.823	0.357	0.054	0.631	0.997	0.014	0.246	0.318	0.941	0.484	0.688	0.069	0.876	0.028	0.434	0.686	0.439	0.245	0.726	0.783	0.073	0.713	0.15	0.181	0.778	0.533	0.826	0.649	0.156	0.286	0.291	0.254	0.967
	N	68	68	68	68	68	68	68	68	68	68	68	68	68	68	68	68	68	68	68	68	68	68	68	68	68	68	68	68	68	68	68	68	68	68	68	68	68	68	68	68	68	68	68	68	68	68	68	68
CYP4F3	Pearson Correlation	0.12	0.154	0.149	-.243*	.273*	-0.043	-0.044	0.057	-0.109	.385**	0.049	-0.045	-0.016	0.05	.464**	-0.004	-0.073	-0.088	-0.023	-0.035	0.125	0.207	0.095	0.233	-0.151	0.04	0.104	0.183	-0.111	-0.067	-0.222	-0.077	-0.046	0.071	0.01	-0.059	-0.046	0.003	0.067	0.02	0.156	0.055	0.044	0.027	-0.093	-0.083	0.009	-0.033
	Sig. (2-tailed)	0.33	0.211	0.225	0.046	0.024	0.725	0.72	0.642	0.376	0.001	0.694	0.714	0.896	0.683	<.001	0.977	0.556	0.477	0.85	0.78	0.308	0.09	0.441	0.056	0.218	0.744	0.397	0.136	0.367	0.588	0.069	0.531	0.709	0.564	0.936	0.635	0.71	0.983	0.587	0.87	0.205	0.657	0.719	0.828	0.451	0.5	0.943	0.788
	N	68	68	68	68	68	68	68	68	68	68	68	68	68	68	68	68	68	68	68	68	68	68	68	68	68	68	68	68	68	68	68	68	68	68	68	68	68	68	68	68	68	68	68	68	68	68	68	68
CYP4V2	Pearson Correlation	-0.049	-0.063	0.055	0.138	0.166	0.02	0.124	-0.169	0.01	0.072	-.281*	-0.213	-0.2	-0.198	-0.017	0.086	0.069	-0.109	.240*	-0.094	-0.001	0.229	-0.053	0.17	-0.172	0.064	0.089	-0.002	0.012	-0.125	.368**	-0.214	0.019	-0.178	0.195	-0.02	0.085	-0.097	-0.053	-0.066	-0.123	-0.12	-0.11	0.058	-0.146	-0.094	-0.012	-0.227
	Sig. (2-tailed)	0.693	0.612	0.655	0.26	0.176	0.869	0.315	0.168	0.938	0.559	0.02	0.081	0.101	0.106	0.89	0.484	0.577	0.375	0.048	0.446	0.994	0.061	0.668	0.166	0.162	0.604	0.473	0.985	0.925	0.311	0.002	0.08	0.88	0.146	0.111	0.873	0.492	0.43	0.668	0.591	0.318	0.331	0.372	0.639	0.235	0.446	0.921	0.063
	N	68	68	68	68	68	68	68	68	68	68	68	68	68	68	68	68	68	68	68	68	68	68	68	68	68	68	68	68	68	68	68	68	68	68	68	68	68	68	68	68	68	68	68	68	68	68	68	68
CYP51A1	Pearson Correlation	-0.044	-0.121	.468**	-0.163	-0.167	-.392**	.248*	-0.026	0.117	-0.024	0.047	-0.07	-0.101	0.075	-0.103	-0.116	.265*	0.104	0.022	0.023	0.082	-0.146	.246*	0.019	0.03	-0.127	0.175	0.043	0.011	-0.072	.297*	-0.073	-0.191	-0.025	0.018	-0.018	-0.103	0.041	0.021	-0.085	0.006	0.027	0.055	0.093	-0.055	0.025	0.018	0.012
	Sig. (2-tailed)	0.722	0.325	<.001	0.184	0.175	<.001	0.041	0.831	0.341	0.843	0.701	0.57	0.411	0.543	0.402	0.346	0.029	0.399	0.86	0.849	0.507	0.235	0.043	0.878	0.809	0.303	0.154	0.729	0.929	0.557	0.014	0.554	0.118	0.839	0.883	0.887	0.403	0.74	0.865	0.49	0.963	0.827	0.657	0.45	0.658	0.838	0.886	0.923
	N	68	68	68	68	68	68	68	68	68	68	68	68	68	68	68	68	68	68	68	68	68	68	68	68	68	68	68	68	68	68	68	68	68	68	68	68	68	68	68	68	68	68	68	68	68	68	68	68
DAAM1	Pearson Correlation	-0.004	-.429**	.299*	0.055	-0.037	-0.122	-0.083	0.097	0.127	0.06	0.078	.254*	0.083	0.027	-0.067	0.122	0.149	0.15	0.008	-0.226	0.054	0.075	0.063	.267*	-0.005	0.002	0.212	-0.091	-.296*	-0.059	-0.153	0.008	0.029	0.137	0.127	0.162	0.051	0.11	-0.015	-0.042	0.105	-0.019	0.101	0.072	-0.018	-0.045	0.028	-0.103
	Sig. (2-tailed)	0.975	<.001	0.013	0.656	0.767	0.324	0.499	0.433	0.301	0.627	0.527	0.037	0.503	0.824	0.587	0.322	0.225	0.221	0.946	0.063	0.661	0.542	0.611	0.028	0.97	0.985	0.082	0.462	0.014	0.634	0.214	0.948	0.817	0.264	0.304	0.188	0.68	0.373	0.905	0.732	0.396	0.879	0.414	0.562	0.887	0.715	0.822	0.404
	N	68	68	68	68	68	68	68	68	68	68	68	68	68	68	68	68	68	68	68	68	68	68	68	68	68	68	68	68	68	68	68	68	68	68	68	68	68	68	68	68	68	68	68	68	68	68	68	68
DAXX	Pearson Correlation	0.01	0.06	.263*	0.236	-.342**	0.065	-0.035	-0.14	-0.206	-0.146	-0.093	.305*	-0.06	-0.014	-.290*	-0.125	0.02	-0.029	-0.176	.348**	0.044	0.126	0.028	0.021	-0.092	0.064	0.059	-0.011	-0.104	-0.091	0.136	-0.135	-0.102	0.005	0.125	-0.061	-0.049	-0.019	0.084	0.089	0.06	0.097	0.059	0.225	-0.136	-0.034	0.029	-0.217
	Sig. (2-tailed)	0.938	0.628	0.03	0.053	0.004	0.597	0.78	0.254	0.092	0.236	0.452	0.011	0.625	0.909	0.016	0.311	0.874	0.816	0.152	0.004	0.724	0.306	0.823	0.866	0.455	0.602	0.635	0.93	0.4	0.462	0.269	0.271	0.408	0.966	0.308	0.622	0.69	0.875	0.495	0.472	0.629	0.434	0.63	0.065	0.268	0.782	0.815	0.075
	N	68	68	68	68	68	68	68	68	68	68	68	68	68	68	68	68	68	68	68	68	68	68	68	68	68	68	68	68	68	68	68	68	68	68	68	68	68	68	68	68	68	68	68	68	68	68	68	68
DCAF10	Pearson Correlation	-0.002	-.294*	.349**	-0.065	0.115	0.127	0.222	.283*	-0.212	-0.065	0.213	0.089	0.157	0.075	0.026	-0.08	-0.156	-0.008	-0.175	-0.06	0.175	0	0.147	0.113	0.061	-0.123	-.292*	-0.134	0.095	-0.108	-0.035	0.105	-0.101	-0.162	0.076	-0.019	-0.062	0.112	-0.098	-0.06	-0.073	0.08	-0.075	0.205	-0.076	0.057	-0.11	-0.054
	Sig. (2-tailed)	0.985	0.015	0.004	0.599	0.35	0.302	0.069	0.019	0.083	0.6	0.081	0.469	0.2	0.544	0.834	0.517	0.203	0.947	0.154	0.628	0.153	1	0.233	0.36	0.621	0.319	0.016	0.277	0.44	0.38	0.775	0.392	0.411	0.186	0.536	0.877	0.616	0.361	0.429	0.629	0.554	0.516	0.541	0.094	0.536	0.645	0.37	0.664
	N	68	68	68	68	68	68	68	68	68	68	68	68	68	68	68	68	68	68	68	68	68	68	68	68	68	68	68	68	68	68	68	68	68	68	68	68	68	68	68	68	68	68	68	68	68	68	68	68
DCAF11	Pearson Correlation	0.161	0.226	0.066	0.139	0.195	0.041	.409**	-.248*	-0.165	0.131	-0.171	0.183	0.039	-0.022	-0.005	-0.078	-.251*	-0.046	0.081	0.097	0.048	0.171	0.017	0.149	.271*	0.231	0.036	-0.107	0.003	0.141	0.133	0.217	0.04	-0.004	-0.066	0.21	-0.062	-0.071	-0.109	-0.027	0.024	0.056	0.02	0.126	0.023	0.026	0.127	0.051
	Sig. (2-tailed)	0.189	0.064	0.594	0.258	0.112	0.739	<.001	0.041	0.178	0.288	0.163	0.135	0.752	0.859	0.97	0.527	0.039	0.711	0.509	0.433	0.697	0.162	0.889	0.226	0.025	0.058	0.772	0.384	0.982	0.252	0.278	0.075	0.744	0.973	0.593	0.086	0.618	0.563	0.377	0.826	0.843	0.651	0.868	0.305	0.855	0.833	0.301	0.679
	N	68	68	68	68	68	68	68	68	68	68	68	68	68	68	68	68	68	68	68	68	68	68	68	68	68	68	68	68	68	68	68	68	68	68	68	68	68	68	68	68	68	68	68	68	68	68	68	68
DCUN1D1	Pearson Correlation	0.107	-0.2	0.2	0.168	0.161	-0.078	-0.194	-0.15	-0.128	0.039	-0.018	0.168	0.121	.293*	0.182	0.126	0.068	0.108	-0.077	0.15	0.106	0.024	0.032	-0.177	-0.144	0.18	-0.08	-0.02	0.087	-0.222	0.023	0.08	-0.148	-0.127	-0.013	-0.002	0.037	-0.082	.278*	-0.114	-0.052	-0.17	.267*	0.114	0.062	-0.071	0.093	0.151
	Sig. (2-tailed)	0.383	0.103	0.102	0.171	0.19	0.529	0.113	0.223	0.3	0.753	0.884	0.171	0.326	0.015	0.137	0.305	0.579	0.379	0.53	0.222	0.389	0.844	0.794	0.148	0.241	0.141	0.515	0.872	0.483	0.068	0.854	0.514	0.228	0.303	0.918	0.986	0.764	0.505	0.022	0.356	0.673	0.166	0.028	0.353	0.614	0.564	0.45	0.22
	N	68	68	68	68	68	68	68	68	68	68	68	68	68	68	68	68	68	68	68	68	68	68	68	68	68	68	68	68	68	68	68	68	68	68	68	68	68	68	68	68	68	68	68	68	68	68	68	68
DMTN	Pearson Correlation	.856**	0.191	0.089	-0.022	0.051	-0.183	-0.101	-0.171	0.099	0.014	0.059	0.017	-0.036	0.045	0.048	-0.068	0.012	0.053	0.119	0.059	0.028	-0.043	0.015	0.102	0.068	-0.04	0.006	-0.013	-0.025	0.008	-0.043	0.03	-0.022	0.097	0.044	-0.069	0.026	-0.009	0.061	0.007	-0.01	-0.019	-0.011	-0.026	0.029	0.09	-0.055	-0.035
	Sig. (2-tailed)	<.001	0.119	0.47	0.859	0.678	0.136	0.414	0.162	0.42	0.911	0.634	0.892	0.771	0.713	0.697	0.579	0.925	0.668	0.334	0.631	0.819	0.73	0.903	0.41	0.583	0.748	0.961	0.914	0.84	0.949	0.726	0.807	0.861	0.433	0.722	0.574	0.832	0.944	0.621	0.953	0.938	0.878	0.932	0.836	0.815	0.465	0.657	0.779
	N	68	68	68	68	68	68	68	68	68	68	68	68	68	68	68	68	68	68	68	68	68	68	68	68	68	68	68	68	68	68	68	68	68	68	68	68	68	68	68	68	68	68	68	68	68	68	68	68
DNAJC24	Pearson Correlation	-0.231	-.247*	-0.046	-0.007	.343**	-0.198	.240*	0.146	0.111	0.139	0.005	-.305*	-0.008	-0.122	0.038	-0.171	.312**	0.031	0.04	0.021	0.048	-0.181	0.116	0.01	-0.145	0.155	0.135	0.104	-0.092	-0.086	-0.006	.280*	-0.108	0.066	-0.134	-0.191	0.021	0.057	-0.073	-0.015	-0.026	-0.008	-0.044	0.088	-0.004	-0.046	-0.002	-0.071
	Sig. (2-tailed)	0.058	0.042	0.709	0.955	0.004	0.105	0.048	0.236	0.367	0.257	0.966	0.011	0.947	0.323	0.759	0.164	0.01	0.803	0.748	0.864	0.698	0.141	0.345	0.937	0.239	0.206	0.272	0.397	0.457	0.483	0.962	0.021	0.383	0.595	0.276	0.118	0.868	0.644	0.553	0.901	0.833	0.951	0.722	0.478	0.971	0.71	0.988	0.568
	N	68	68	68	68	68	68	68	68	68	68	68	68	68	68	68	68	68	68	68	68	68	68	68	68	68	68	68	68	68	68	68	68	68	68	68	68	68	68	68	68	68	68	68	68	68	68	68	68
DNM2	Pearson Correlation	0.068	-0.07	0.094	-0.025	-.282*	-0.027	0.119	-0.078	-0.127	-0.181	-.383**	-0.123	.273*	0.146	0.171	0.085	-0.145	-0.094	0.025	0.208	-0.043	-0.08	0.043	-0.213	-0.035	-0.132	0.061	-0.197	0.091	0.05	-0.046	0.192	-0.104	0.047	.242*	0.056	0.117	-0.162	0.001	.247*	0.086	0.039	0.098	-0.005	0.005	0.091	-0.034	0.154
	Sig. (2-tailed)	0.581	0.57	0.445	0.84	0.02	0.825	0.334	0.529	0.3	0.141	0.001	0.319	0.024	0.236	0.164	0.49	0.238	0.447	0.837	0.089	0.73	0.518	0.728	0.082	0.775	0.282	0.623	0.108	0.462	0.686	0.712	0.118	0.397	0.705	0.047	0.65	0.344	0.186	0.996	0.043	0.484	0.75	0.427	0.967	0.971	0.462	0.785	0.209
	N	68	68	68	68	68	68	68	68	68	68	68	68	68	68	68	68	68	68	68	68	68	68	68	68	68	68	68	68	68	68	68	68	68	68	68	68	68	68	68	68	68	68	68	68	68	68	68	68
DOHH	Pearson Correlation	-0.177	.379**	-0.012	-0.009	-0.222	-0.06	0.177	0.14	0.1	-0.044	0.181	0.037	-0.109	-0.08	-0.08	0.179	0.076	0.089	0.117	0.004	0.205	0.083	0.101	.241*	0.133	.313**	-0.134	0.063	0.03	.329**	0.006	0.076	-0.144	0.015	0.201	0.001	0.015	-0.143	0.037	-0.068	0.15	-0.063	0.095	-0.019	0.034	-0.044	-0.002	-0.169
	Sig. (2-tailed)	0.149	0.001	0.923	0.94	0.069	0.63	0.149	0.256	0.415	0.721	0.14	0.765	0.377	0.515	0.516	0.144	0.536	0.468	0.341	0.971	0.093	0.503	0.413	0.048	0.28	0.009	0.277	0.612	0.807	0.006	0.959	0.539	0.241	0.901	0.101	0.99	0.904	0.244	0.763	0.583	0.222	0.611	0.441	0.877	0.78	0.722	0.987	0.169
	N	68	68	68	68	68	68	68	68	68	68	68	68	68	68	68	68	68	68	68	68	68	68	68	68	68	68	68	68	68	68	68	68	68	68	68	68	68	68	68	68	68	68	68	68	68	68	68	68
E2F2	Pearson Correlation	0.093	0.034	0.234	-0.237	-0.235	-.243*	0.107	0.001	0.042	0.207	0.153	-0.109	0.232	0.115	0.031	.419**	-0.209	-0.06	-0.06	0.11	-0.093	0.051	-0.131	0.001	-0.019	0.133	0.117	0.104	0.025	.306*	0.104	0.225	-0.037	0.103	0.106	-0.155	-0.019	0.034	-0.033	0.042	-0.023	-0.004	-0.104	0.038	0.042	0.132	0.064	-0.05
	Sig. (2-tailed)	0.451	0.783	0.055	0.051	0.054	0.045	0.387	0.994	0.736	0.09	0.214	0.374	0.057	0.351	0.802	<.001	0.087	0.628	0.628	0.374	0.453	0.678	0.287	0.993	0.878	0.278	0.342	0.398	0.837	0.011	0.4	0.065	0.763	0.404	0.388	0.207	0.876	0.78	0.79	0.735	0.855	0.976	0.399	0.761	0.732	0.284	0.602	0.687
	N	68	68	68	68	68	68	68	68	68	68	68	68	68	68	68	68	68	68	68	68	68	68	68	68	68	68	68	68	68	68	68	68	68	68	68	68	68	68	68	68	68	68	68	68	68	68	68	68
EGLN1	Pearson Correlation	0.069	-0.197	-0.047	0.168	-0.02	0.054	-0.152	-.425**	-0.228	.265*	-0.119	-.337**	0.141	0.106	.266*	-0.042	0.149	0.047	-0.081	0.034	-0.004	.256*	0.034	-0.002	-0.104	0.2	-0.154	-0.163	-0.016	0.102	-0.053	-0.002	-0.072	0.028	-0.107	0.12	0.062	-0.093	-0.047	-0.082	0.101	0.122	0.003	-0.081	0.077	0.019	0.028	0.089
	Sig. (2-tailed)	0.578	0.108	0.704	0.171	0.874	0.664	0.217	<.001	0.061	0.029	0.334	0.005	0.252	0.392	0.029	0.735	0.224	0.701	0.509	0.786	0.975	0.035	0.781	0.989	0.401	0.102	0.209	0.185	0.899	0.41	0.669	0.985	0.561	0.822	0.384	0.33	0.615	0.45	0.701	0.504	0.413	0.322	0.983	0.512	0.535	0.878	0.819	0.472
	N	68	68	68	68	68	68	68	68	68	68	68	68	68	68	68	68	68	68	68	68	68	68	68	68	68	68	68	68	68	68	68	68	68	68	68	68	68	68	68	68	68	68	68	68	68	68	68	68
EGLN2	Pearson Correlation	0.22	0.052	0.144	.250*	-.382**	-0.055	0.169	.320**	-.387**	0.196	-0.12	0.042	0.049	-0.093	-0.155	-0.066	-0.139	-0.131	0.049	0.021	0.155	-0.015	0.001	0.021	0.163	-0.066	.253*	0.025	0.067	0.12	0.039	0.022	0.117	-0.011	0.095	0.054	-0.033	-0.036	-0.079	-0.115	0.204	-0.012	0.054	-0.035	-0.055	-0.004	0.15	-0.067
	Sig. (2-tailed)	0.071	0.676	0.243	0.04	0.001	0.653	0.169	0.008	0.001	0.109	0.329	0.736	0.69	0.452	0.206	0.592	0.259	0.287	0.692	0.868	0.206	0.904	0.992	0.864	0.185	0.59	0.037	0.838	0.59	0.332	0.755	0.861	0.341	0.926	0.443	0.659	0.792	0.771	0.522	0.351	0.095	0.921	0.66	0.778	0.656	0.971	0.221	0.587
	N	68	68	68	68	68	68	68	68	68	68	68	68	68	68	68	68	68	68	68	68	68	68	68	68	68	68	68	68	68	68	68	68	68	68	68	68	68	68	68	68	68	68	68	68	68	68	68	68
EGLN3	Pearson Correlation	-0.139	0.048	-0.086	0.201	-0.162	0.013	0.048	-.284*	.303*	-.317**	-.329**	-0.017	.303*	-0.072	-0.052	0.119	-0.074	-0.061	0.099	0.044	-0.064	0.023	-0.047	-0.005	0.023	0.089	-0.035	0.031	-0.04	-0.075	-0.157	0.222	-0.169	-0.022	0.123	-0.081	0.142	0.135	0.12	0.196	-0.092	-0.177	-0.143	-0.054	0.044	0.156	-0.089	0.036
	Sig. (2-tailed)	0.258	0.698	0.485	0.1	0.188	0.914	0.7	0.019	0.012	0.008	0.006	0.888	0.012	0.559	0.676	0.335	0.546	0.62	0.423	0.722	0.602	0.852	0.701	0.965	0.852	0.47	0.776	0.8	0.744	0.546	0.201	0.069	0.167	0.86	0.317	0.51	0.249	0.273	0.328	0.108	0.453	0.149	0.244	0.664	0.722	0.205	0.469	0.772
	N	68	68	68	68	68	68	68	68	68	68	68	68	68	68	68	68	68	68	68	68	68	68	68	68	68	68	68	68	68	68	68	68	68	68	68	68	68	68	68	68	68	68	68	68	68	68	68	68
EIF2AK1	Pearson Correlation	.365**	0.201	-.301*	-0.091	0.15	-0.082	0.061	0.089	-0.11	.315**	0.074	0.092	.280*	0.105	0.234	-0.175	0.12	0.091	-0.087	0.144	0.009	0.005	-0.153	-0.169	0.1	-0.176	-0.103	-0.222	-0.028	-0.022	0.05	-0.08	-0.016	0.098	0.007	0.061	0.002	0.143	0.013	-0.007	-0.062	0.111	-0.176	0.099	0.073	0.054	-0.126	0.052
	Sig. (2-tailed)	0.002	0.099	0.013	0.459	0.222	0.508	0.62	0.472	0.374	0.009	0.547	0.454	0.021	0.393	0.055	0.153	0.328	0.459	0.479	0.241	0.944	0.969	0.214	0.169	0.415	0.152	0.404	0.069	0.821	0.857	0.687	0.518	0.899	0.428	0.954	0.621	0.985	0.244	0.916	0.954	0.617	0.369	0.152	0.423	0.554	0.66	0.305	0.675
	N	68	68	68	68	68	68	68	68	68	68	68	68	68	68	68	68	68	68	68	68	68	68	68	68	68	68	68	68	68	68	68	68	68	68	68	68	68	68	68	68	68	68	68	68	68	68	68	68
EIF2AK3	Pearson Correlation	0.155	-.341**	.327**	-0.012	-0.235	0.065	0.005	0.048	0.194	-0.109	-0.089	0.216	-0.094	-0.012	-0.01	0.022	-0.049	0.167	-0.071	.272*	-0.077	0.054	-0.025	-0.056	0.102	-0.083	-0.098	0.123	-.326**	.247*	-0.063	0.029	-0.172	0.044	-0.045	0.112	0.126	0.087	-0.091	-0.057	-0.035	-0.061	0.071	-0.054	-0.028	-0.152	0.135	-0.072
	Sig. (2-tailed)	0.206	0.004	0.006	0.925	0.054	0.601	0.965	0.695	0.113	0.378	0.471	0.077	0.448	0.924	0.936	0.858	0.691	0.174	0.563	0.025	0.531	0.665	0.838	0.653	0.406	0.503	0.427	0.319	0.007	0.042	0.609	0.814	0.162	0.72	0.716	0.365	0.307	0.478	0.459	0.646	0.774	0.623	0.565	0.662	0.821	0.215	0.273	0.557
	N	68	68	68	68	68	68	68	68	68	68	68	68	68	68	68	68	68	68	68	68	68	68	68	68	68	68	68	68	68	68	68	68	68	68	68	68	68	68	68	68	68	68	68	68	68	68	68	68
ELL2	Pearson Correlation	-0.022	0.093	.684**	-.253*	-0.148	-0.059	-0.047	0.228	-0.023	-0.12	-0.007	0.025	-0.089	-0.156	0.027	0.198	-0.074	-0.075	-0.196	-0.071	0.023	0.043	-0.069	-0.017	-0.139	-0.053	-0.02	0.109	-0.09	-0.131	-0.05	0.116	0.072	0.09	-0.018	0.11	-0.008	-0.028	-0.093	-0.006	0.026	-0.139	0.05	-0.006	0.082	0.054	-0.08	-0.123
	Sig. (2-tailed)	0.856	0.448	<.001	0.037	0.228	0.632	0.703	0.062	0.853	0.33	0.953	0.837	0.469	0.204	0.827	0.106	0.547	0.543	0.11	0.567	0.85	0.725	0.578	0.89	0.259	0.667	0.871	0.374	0.468	0.288	0.686	0.348	0.559	0.465	0.884	0.37	0.949	0.822	0.45	0.962	0.834	0.26	0.685	0.964	0.507	0.661	0.515	0.319
	N	68	68	68	68	68	68	68	68	68	68	68	68	68	68	68	68	68	68	68	68	68	68	68	68	68	68	68	68	68	68	68	68	68	68	68	68	68	68	68	68	68	68	68	68	68	68	68	68
ENDOD1	Pearson Correlation	0	-0.155	.274*	0.088	.360**	-.260*	-0.089	0.051	-0.121	-0.234	0.216	-0.122	0.051	-0.146	0.056	0.036	.322**	0.072	-0.046	0.005	-0.065	-0.042	0.016	0.238	-0.129	0.165	0.045	0.135	0.177	0.099	-0.089	-0.01	0.076	-0.13	0.036	0.221	-0.1	-0.062	0.076	-0.134	-0.13	0.005	-0.174	0.048	0	0.131	-0.081	-0.05
	Sig. (2-tailed)	1	0.207	0.024	0.477	0.003	0.032	0.473	0.68	0.326	0.055	0.076	0.321	0.682	0.235	0.647	0.769	0.007	0.559	0.709	0.967	0.596	0.732	0.9	0.051	0.296	0.178	0.717	0.272	0.148	0.423	0.472	0.938	0.539	0.292	0.772	0.07	0.416	0.618	0.535	0.275	0.291	0.965	0.157	0.7	0.999	0.288	0.512	0.688
	N	68	68	68	68	68	68	68	68	68	68	68	68	68	68	68	68	68	68	68	68	68	68	68	68	68	68	68	68	68	68	68	68	68	68	68	68	68	68	68	68	68	68	68	68	68	68	68	68
EPAS1	Pearson Correlation	-0.011	-0.138	.405**	.381**	.310*	-.305*	-0.084	-0.113	-.377**	0.014	0.113	.269*	-0.022	-0.072	0.036	0	0.12	-0.058	-0.025	0.181	-0.025	-0.002	0.139	0.077	0.081	-0.066	-0.076	-0.017	0.124	0.054	-0.059	-0.066	0.072	0.061	0.068	0.031	-0.009	0.045	0.043	0.06	0.081	-0.036	-0.107	-0.066	-0.094	-0.015	0.045	0.027
	Sig. (2-tailed)	0.928	0.262	<.001	0.001	0.01	0.011	0.494	0.36	0.002	0.912	0.358	0.026	0.859	0.562	0.768	0.999	0.331	0.637	0.843	0.139	0.838	0.985	0.258	0.531	0.512	0.595	0.536	0.888	0.316	0.661	0.63	0.595	0.558	0.621	0.583	0.802	0.941	0.718	0.726	0.63	0.511	0.771	0.385	0.59	0.448	0.904	0.717	0.826
	N	68	68	68	68	68	68	68	68	68	68	68	68	68	68	68	68	68	68	68	68	68	68	68	68	68	68	68	68	68	68	68	68	68	68	68	68	68	68	68	68	68	68	68	68	68	68	68	68
EPB41	Pearson Correlation	.651**	0.111	0.207	0.128	-0.082	.298*	-0.141	-0.124	0.105	0.025	-0.186	0.034	0.156	-0.14	-0.006	0.059	-0.092	-0.083	0.005	-0.027	-0.129	-0.064	0.088	-0.066	0.031	-0.052	0.152	-0.046	0.102	-0.052	-0.057	0.104	-0.132	-0.004	0.081	0	-0.044	-0.13	-0.023	0.028	-0.018	0.091	0.032	-0.022	0.058	-0.017	-0.076	-0.094
	Sig. (2-tailed)	<.001	0.367	0.09	0.299	0.507	0.014	0.252	0.314	0.396	0.842	0.129	0.783	0.203	0.254	0.963	0.632	0.455	0.5	0.965	0.824	0.294	0.604	0.476	0.593	0.799	0.671	0.217	0.713	0.406	0.675	0.645	0.4	0.284	0.977	0.511	0.999	0.724	0.291	0.855	0.818	0.884	0.462	0.798	0.859	0.639	0.888	0.538	0.447
	N	68	68	68	68	68	68	68	68	68	68	68	68	68	68	68	68	68	68	68	68	68	68	68	68	68	68	68	68	68	68	68	68	68	68	68	68	68	68	68	68	68	68	68	68	68	68	68	68
EPB42	Pearson Correlation	.889**	0.073	0.172	0.034	-0.06	-0.08	0.055	-0.141	0.143	0.077	0.051	-0.108	-0.039	-0.009	0.002	-0.013	-0.007	-0.01	-0.055	0.023	-0.031	0.011	0.021	-0.042	0.02	0.134	0.027	0.045	-0.058	-0.042	-0.064	-0.078	-0.037	-0.027	-0.014	0.021	0.074	-0.001	-0.004	0.025	0.066	0.032	0.005	0.032	0.068	-0.035	0.046	0.091
	Sig. (2-tailed)	<.001	0.554	0.16	0.783	0.629	0.518	0.655	0.252	0.244	0.531	0.681	0.383	0.754	0.943	0.989	0.918	0.952	0.937	0.657	0.854	0.8	0.927	0.868	0.731	0.872	0.275	0.827	0.717	0.638	0.733	0.603	0.528	0.762	0.83	0.912	0.868	0.551	0.991	0.971	0.842	0.594	0.793	0.97	0.794	0.584	0.779	0.709	0.458
	N	68	68	68	68	68	68	68	68	68	68	68	68	68	68	68	68	68	68	68	68	68	68	68	68	68	68	68	68	68	68	68	68	68	68	68	68	68	68	68	68	68	68	68	68	68	68	68	68
EPOR	Pearson Correlation	.256*	0.149	-.396**	-0.22	-0.074	.321**	0.173	-0.18	-0.087	-.249*	-0.197	0.003	0.183	-.273*	0.017	0.15	0.147	-0.128	-0.031	0.043	0.14	0.018	-0.023	0.046	0.05	-0.064	-0.005	-0.072	-0.138	-0.033	-0.095	-0.11	-0.064	-0.047	-0.071	-0.029	-.248*	-0.062	-0.041	-0.004	-0.105	0.09	0.017	-0.106	0.061	-0.14	0.115	0.053
	Sig. (2-tailed)	0.035	0.226	<.001	0.071	0.548	0.008	0.158	0.142	0.48	0.041	0.108	0.979	0.134	0.024	0.887	0.222	0.231	0.299	0.8	0.727	0.254	0.887	0.852	0.707	0.685	0.603	0.971	0.562	0.261	0.788	0.439	0.372	0.607	0.705	0.563	0.816	0.041	0.618	0.742	0.972	0.393	0.466	0.888	0.388	0.619	0.256	0.351	0.665
	N	68	68	68	68	68	68	68	68	68	68	68	68	68	68	68	68	68	68	68	68	68	68	68	68	68	68	68	68	68	68	68	68	68	68	68	68	68	68	68	68	68	68	68	68	68	68	68	68
ERFE	Pearson Correlation	-0.151	-0.037	0.225	-0.169	-.296*	0.069	.328**	-0.015	.300*	-0.079	-0.018	-0.04	-0.118	0.205	-0.119	-0.109	.316**	-.277*	-0.022	0.002	-0.121	0.139	0.026	0.096	0.212	-0.018	0.004	-0.182	-0.024	-0.186	-0.11	-0.01	0.043	-0.107	0.076	-0.018	0.055	0.088	-0.122	-0.106	-0.06	-0.116	-0.136	0.08	0.154	0.129	-0.026	0.073
	Sig. (2-tailed)	0.22	0.762	0.066	0.167	0.014	0.575	0.006	0.901	0.013	0.523	0.882	0.749	0.338	0.093	0.335	0.378	0.009	0.022	0.857	0.986	0.324	0.259	0.835	0.438	0.083	0.884	0.976	0.138	0.846	0.129	0.372	0.937	0.727	0.387	0.538	0.886	0.657	0.476	0.323	0.39	0.625	0.347	0.268	0.516	0.21	0.293	0.833	0.555
	N	68	68	68	68	68	68	68	68	68	68	68	68	68	68	68	68	68	68	68	68	68	68	68	68	68	68	68	68	68	68	68	68	68	68	68	68	68	68	68	68	68	68	68	68	68	68	68	68
ERMAP	Pearson Correlation	.336**	-.274*	.309*	0.151	-0.012	0.091	.308*	0.149	-.289*	-0.09	-0.217	0.07	-0.221	0.091	-0.076	0.004	-0.085	-0.014	-0.031	-0.078	-0.125	0.032	0.037	0.068	-0.135	-0.143	-0.083	0.003	-0.032	0.012	0.202	-0.029	0.058	0.136	0.101	0.073	0.234	0.063	0.109	-0.016	-0.178	-0.041	0.07	-0.034	-0.001	0.103	-0.034	0.014
	Sig. (2-tailed)	0.005	0.024	0.01	0.218	0.921	0.459	0.011	0.226	0.017	0.465	0.075	0.572	0.07	0.459	0.54	0.973	0.492	0.911	0.799	0.526	0.309	0.798	0.763	0.582	0.271	0.245	0.499	0.98	0.798	0.923	0.099	0.816	0.636	0.27	0.412	0.551	0.055	0.612	0.376	0.896	0.148	0.742	0.573	0.782	0.995	0.403	0.78	0.911
	N	68	68	68	68	68	68	68	68	68	68	68	68	68	68	68	68	68	68	68	68	68	68	68	68	68	68	68	68	68	68	68	68	68	68	68	68	68	68	68	68	68	68	68	68	68	68	68	68
ETHE1	Pearson Correlation	-.256*	.546**	-0.014	-0.033	-0.032	0.051	0.129	-.301*	-0.048	0.095	-0.045	0.063	0.011	-.253*	0.127	0.007	-0.166	-0.054	0.161	-0.017	-0.04	0.111	-0.008	-0.139	0.15	0.171	-0.006	0.009	0.123	-0.082	-0.062	0.032	0.159	-0.035	0.074	0.102	-0.106	0.163	-0.042	-0.097	0.102	-0.045	0.194	-0.027	0.055	0.041	-0.014	-0.015
	Sig. (2-tailed)	0.035	<.001	0.909	0.792	0.797	0.678	0.295	0.013	0.697	0.441	0.713	0.611	0.931	0.038	0.301	0.952	0.176	0.659	0.189	0.892	0.746	0.367	0.95	0.258	0.221	0.163	0.964	0.943	0.318	0.509	0.614	0.794	0.196	0.778	0.548	0.41	0.391	0.185	0.735	0.431	0.409	0.713	0.114	0.825	0.655	0.738	0.91	0.904
	N	68	68	68	68	68	68	68	68	68	68	68	68	68	68	68	68	68	68	68	68	68	68	68	68	68	68	68	68	68	68	68	68	68	68	68	68	68	68	68	68	68	68	68	68	68	68	68	68
EZH1	Pearson Correlation	.372**	-0.129	0.014	0.165	0.039	0.192	-0.017	.271*	-.265*	-0.035	-0.189	-0.033	-0.068	-0.097	-0.019	0.07	0.091	0.1	0.106	0.16	-.433**	0.025	-.255*	0.105	0.026	-0.071	0.043	-0.017	-0.165	0.056	0.049	0.036	-0.079	-0.158	-0.131	0.087	0.023	0.062	-0.091	0.178	0.106	-0.068	-0.072	0.113	-0.15	-0.023	-0.061	-0.042
	Sig. (2-tailed)	0.002	0.294	0.912	0.179	0.752	0.116	0.894	0.026	0.029	0.774	0.123	0.789	0.58	0.432	0.879	0.57	0.463	0.416	0.39	0.191	<.001	0.84	0.036	0.394	0.833	0.566	0.729	0.893	0.179	0.653	0.691	0.771	0.519	0.2	0.287	0.478	0.854	0.615	0.462	0.146	0.39	0.58	0.561	0.358	0.221	0.855	0.622	0.732
	N	68	68	68	68	68	68	68	68	68	68	68	68	68	68	68	68	68	68	68	68	68	68	68	68	68	68	68	68	68	68	68	68	68	68	68	68	68	68	68	68	68	68	68	68	68	68	68	68
FA2H	Pearson Correlation	-0.124	0	-0.051	-0.143	0.045	-0.094	0.053	-0.222	.337**	-0.187	-.410**	0.091	0.004	-0.045	0.165	-0.034	.437**	0.072	-0.063	0.119	0.002	0.222	-0.083	0.049	-0.174	-0.098	0.046	-0.026	0.139	0.121	-0.193	-0.025	0.052	0.084	-0.185	0.156	-0.012	-0.042	0.123	-0.033	-0.053	-0.047	0.095	0.119	0.048	0.051	-0.008	-0.068
	Sig. (2-tailed)	0.312	0.997	0.681	0.244	0.716	0.445	0.666	0.069	0.005	0.126	<.001	0.462	0.976	0.714	0.178	0.782	<.001	0.558	0.609	0.335	0.987	0.069	0.502	0.69	0.157	0.426	0.71	0.836	0.26	0.325	0.114	0.839	0.672	0.497	0.131	0.204	0.925	0.735	0.318	0.789	0.67	0.705	0.441	0.334	0.696	0.682	0.95	0.581
	N	68	68	68	68	68	68	68	68	68	68	68	68	68	68	68	68	68	68	68	68	68	68	68	68	68	68	68	68	68	68	68	68	68	68	68	68	68	68	68	68	68	68	68	68	68	68	68	68
FAS	Pearson Correlation	-0.124	0.17	0.187	-0.15	-0.202	0.097	-0.064	-0.088	0.112	-0.185	.246*	-0.118	0.055	-0.18	0.105	0.237	0.229	0.057	0.183	-0.132	0.111	-0.202	-.253*	-0.095	0.216	-0.109	0.065	-0.11	-0.033	-0.044	-0.147	0.122	-0.107	-0.099	-0.236	-0.081	0.026	0.09	0.096	-0.027	-0.043	0.166	0.118	-0.115	-0.081	-0.03	-0.177	-0.086
	Sig. (2-tailed)	0.314	0.167	0.127	0.221	0.099	0.432	0.606	0.475	0.365	0.131	0.043	0.338	0.655	0.142	0.394	0.051	0.06	0.642	0.135	0.285	0.366	0.099	0.037	0.442	0.076	0.378	0.6	0.372	0.787	0.72	0.232	0.32	0.387	0.424	0.053	0.513	0.834	0.465	0.437	0.829	0.726	0.175	0.338	0.352	0.514	0.809	0.149	0.485
	N	68	68	68	68	68	68	68	68	68	68	68	68	68	68	68	68	68	68	68	68	68	68	68	68	68	68	68	68	68	68	68	68	68	68	68	68	68	68	68	68	68	68	68	68	68	68	68	68
FAXDC2	Pearson Correlation	.328**	-0.099	-.371**	0.019	.339**	.572**	-0.151	0.008	0.095	-0.008	0.019	0.081	-0.056	0.087	-0.027	0.115	0.018	-0.068	-0.119	0.192	0.091	0.143	0.05	-0.097	0.057	0.159	0.068	0.12	0.134	0.046	-0.024	0.015	-0.029	-0.051	-0.047	0.017	-0.097	-0.015	0.012	0.075	-0.016	-0.067	0.045	-0.094	-0.048	-0.03	-0.017	0.042
	Sig. (2-tailed)	0.006	0.423	0.002	0.879	0.005	<.001	0.22	0.952	0.442	0.951	0.879	0.509	0.651	0.48	0.827	0.351	0.883	0.582	0.332	0.117	0.46	0.245	0.686	0.43	0.642	0.195	0.579	0.331	0.275	0.709	0.845	0.903	0.813	0.683	0.705	0.89	0.433	0.904	0.925	0.542	0.895	0.586	0.714	0.446	0.695	0.807	0.892	0.735
	N	68	68	68	68	68	68	68	68	68	68	68	68	68	68	68	68	68	68	68	68	68	68	68	68	68	68	68	68	68	68	68	68	68	68	68	68	68	68	68	68	68	68	68	68	68	68	68	68
FBXL5	Pearson Correlation	-0.035	0.069	0.037	-.405**	.341**	.291*	-0.107	0.015	.334**	0.126	-0.156	-0.162	-0.078	0.122	0.063	-0.1	-0.084	0.106	-0.123	0.157	0.19	0.16	-0.134	0.064	0.088	-0.001	0.093	0.168	0.075	-0.11	0.044	0.068	0.074	-0.128	0.212	-0.079	0.046	0.051	0.061	-0.088	-0.089	0.069	0.079	0.019	-0.153	-0.058	-0.013	-0.094
	Sig. (2-tailed)	0.775	0.573	0.766	<.001	0.004	0.016	0.386	0.903	0.005	0.306	0.205	0.186	0.526	0.322	0.611	0.415	0.496	0.388	0.316	0.2	0.12	0.191	0.276	0.603	0.475	0.997	0.448	0.172	0.546	0.371	0.724	0.579	0.551	0.298	0.082	0.52	0.71	0.677	0.618	0.476	0.473	0.575	0.52	0.878	0.214	0.64	0.919	0.443
	N	68	68	68	68	68	68	68	68	68	68	68	68	68	68	68	68	68	68	68	68	68	68	68	68	68	68	68	68	68	68	68	68	68	68	68	68	68	68	68	68	68	68	68	68	68	68	68	68
FBXO34	Pearson Correlation	0.179	0.151	0.145	-.362**	-0.085	.280*	-0.214	0.032	-0.019	0.129	-0.101	-0.076	-0.091	0.212	-0.062	-0.221	0.157	.254*	0.128	-0.114	0.045	-0.111	0.12	0.084	-0.092	0.055	0.012	-0.063	-0.149	0.088	0.142	0.176	-0.058	-0.063	-0.03	0.033	0.165	0.015	0.003	0.08	0.002	-0.199	.279*	-0.038	-0.054	0.171	-0.008	-0.005
	Sig. (2-tailed)	0.143	0.218	0.237	0.002	0.489	0.021	0.08	0.793	0.881	0.296	0.414	0.538	0.462	0.083	0.618	0.07	0.202	0.037	0.297	0.357	0.715	0.368	0.33	0.497	0.455	0.658	0.925	0.61	0.225	0.474	0.247	0.151	0.638	0.61	0.809	0.79	0.18	0.902	0.979	0.515	0.987	0.104	0.021	0.76	0.661	0.163	0.946	0.965
	N	68	68	68	68	68	68	68	68	68	68	68	68	68	68	68	68	68	68	68	68	68	68	68	68	68	68	68	68	68	68	68	68	68	68	68	68	68	68	68	68	68	68	68	68	68	68	68	68
FBXO7	Pearson Correlation	.762**	.265*	0.134	-0.006	0.104	-0.001	0.001	-0.207	0.085	-0.207	-0.033	0.171	0.041	-0.034	0.07	-0.053	-0.108	0.111	0.01	-0.023	0.063	0.008	0.01	-0.055	0.027	-0.091	0.039	-0.05	0.079	0.027	0.113	-0.071	0.04	0.026	0.089	0.011	-0.082	-0.02	0.115	0.159	0.029	0.035	-0.074	0.001	-0.007	0.004	-0.012	0.082
	Sig. (2-tailed)	<.001	0.029	0.277	0.963	0.4	0.991	0.991	0.09	0.491	0.091	0.788	0.162	0.741	0.781	0.572	0.668	0.383	0.369	0.935	0.849	0.61	0.95	0.935	0.657	0.829	0.46	0.75	0.688	0.521	0.83	0.36	0.562	0.748	0.833	0.468	0.928	0.507	0.87	0.352	0.194	0.812	0.776	0.55	0.992	0.953	0.975	0.922	0.506
	N	68	68	68	68	68	68	68	68	68	68	68	68	68	68	68	68	68	68	68	68	68	68	68	68	68	68	68	68	68	68	68	68	68	68	68	68	68	68	68	68	68	68	68	68	68	68	68	68
FBXO9	Pearson Correlation	0.201	0.041	0.032	0.196	.242*	0.067	-0.01	0.102	-.384**	-0.233	-.286*	0	0.128	.280*	-0.069	0.181	0.074	-0.043	0.112	0.04	0.039	-0.133	0.187	-0.016	-0.118	-0.029	-0.049	-0.084	-0.044	-0.131	0.07	0.015	-0.015	0.1	0.169	-0.131	-0.02	-0.085	0.079	0.039	0.235	-0.067	0.165	0.014	-0.174	-0.033	0.032	-0.237
	Sig. (2-tailed)	0.101	0.741	0.793	0.108	0.047	0.588	0.936	0.406	0.001	0.056	0.018	0.999	0.3	0.021	0.575	0.139	0.55	0.729	0.365	0.746	0.752	0.28	0.126	0.896	0.339	0.812	0.689	0.494	0.722	0.288	0.573	0.902	0.904	0.417	0.167	0.288	0.871	0.49	0.519	0.753	0.053	0.59	0.18	0.911	0.156	0.787	0.798	0.051
	N	68	68	68	68	68	68	68	68	68	68	68	68	68	68	68	68	68	68	68	68	68	68	68	68	68	68	68	68	68	68	68	68	68	68	68	68	68	68	68	68	68	68	68	68	68	68	68	68
FDX1	Pearson Correlation	0.079	.427**	.248*	0.048	0.176	-0.233	0.137	0.217	0.108	0.136	-0.129	0.15	-0.041	.244*	-0.047	-0.109	.260*	-.311**	-0.153	0.015	0.121	0.014	-0.113	0.048	-0.038	0	0.102	-0.065	0.059	0.16	-0.093	0.153	0.037	-0.034	-0.11	-0.178	0.013	-0.052	0.005	-0.116	0.103	-0.096	0.101	0.032	-0.008	-0.098	-0.025	0.102
	Sig. (2-tailed)	0.521	<.001	0.041	0.699	0.151	0.056	0.264	0.075	0.382	0.268	0.293	0.223	0.738	0.045	0.705	0.377	0.033	0.01	0.214	0.904	0.324	0.907	0.361	0.699	0.756	1	0.406	0.601	0.635	0.193	0.453	0.212	0.764	0.784	0.374	0.147	0.914	0.676	0.971	0.347	0.402	0.436	0.413	0.797	0.949	0.424	0.843	0.406
	N	68	68	68	68	68	68	68	68	68	68	68	68	68	68	68	68	68	68	68	68	68	68	68	68	68	68	68	68	68	68	68	68	68	68	68	68	68	68	68	68	68	68	68	68	68	68	68	68
FECH	Pearson Correlation	.495**	.249*	0.208	-0.114	.312**	-0.04	0.012	-0.014	0.173	-0.091	0.01	0.035	-0.211	0.013	-.428**	-0.05	0.048	-0.108	-0.101	-0.141	0.097	-0.046	-0.041	-0.134	0.009	0.162	0.115	0.02	0.163	0.013	0.028	-0.096	0.098	0.049	-0.149	0.056	-0.065	-0.051	0.065	0.101	0.018	0.011	0.072	-0.048	0.052	0.069	-0.067	0.014
	Sig. (2-tailed)	<.001	0.041	0.088	0.356	0.01	0.747	0.92	0.91	0.159	0.463	0.934	0.776	0.084	0.917	<.001	0.688	0.697	0.379	0.414	0.251	0.431	0.71	0.742	0.276	0.941	0.188	0.349	0.871	0.183	0.917	0.824	0.436	0.425	0.693	0.226	0.652	0.597	0.682	0.6	0.41	0.882	0.928	0.559	0.7	0.674	0.575	0.588	0.909
	N	68	68	68	68	68	68	68	68	68	68	68	68	68	68	68	68	68	68	68	68	68	68	68	68	68	68	68	68	68	68	68	68	68	68	68	68	68	68	68	68	68	68	68	68	68	68	68	68
FLVCR1	Pearson Correlation	-0.068	-0.136	0.055	-.313**	0.153	-.335**	-0.01	0.218	0.085	0.019	-0.146	-.286*	0.105	0.13	0.104	0.111	0.097	-0.029	-0.123	0.126	-0.157	0.031	-0.06	0.004	-0.119	0.14	-0.119	-0.12	0.054	-0.03	0.199	-0.119	0.11	-0.053	0.014	0.073	-0.078	-0.079	-0.099	.242*	-0.137	0.024	0.136	-0.049	-0.034	-0.087	.256*	-0.002
	Sig. (2-tailed)	0.584	0.267	0.658	0.009	0.213	0.005	0.936	0.074	0.492	0.876	0.235	0.018	0.394	0.291	0.398	0.369	0.434	0.816	0.318	0.307	0.2	0.804	0.629	0.973	0.334	0.255	0.334	0.331	0.662	0.811	0.103	0.333	0.372	0.668	0.911	0.552	0.529	0.522	0.42	0.047	0.264	0.843	0.27	0.692	0.782	0.478	0.035	0.984
	N	68	68	68	68	68	68	68	68	68	68	68	68	68	68	68	68	68	68	68	68	68	68	68	68	68	68	68	68	68	68	68	68	68	68	68	68	68	68	68	68	68	68	68	68	68	68	68	68
FLVCR2	Pearson Correlation	-0.13	0.175	0.09	0.171	-0.03	-0.04	0.192	0.178	-0.147	-0.024	-0.143	0.07	0.212	0.054	-0.224	-.244*	0.026	0.153	0.041	.252*	-0.015	-0.063	-.367**	-0.048	-0.013	0.019	-0.132	0.162	-0.204	-0.209	0.062	0.047	0.073	-0.068	0.001	-0.237	-.240*	0.088	0.006	-0.181	-0.028	-0.14	0.018	0.059	-0.011	0.125	-0.094	0.061
	Sig. (2-tailed)	0.292	0.153	0.464	0.163	0.809	0.745	0.118	0.146	0.232	0.846	0.243	0.572	0.083	0.662	0.066	0.045	0.836	0.212	0.737	0.038	0.903	0.613	0.002	0.696	0.919	0.879	0.284	0.187	0.096	0.088	0.613	0.702	0.554	0.583	0.996	0.051	0.049	0.478	0.959	0.14	0.818	0.253	0.887	0.635	0.931	0.309	0.447	0.623
	N	68	68	68	68	68	68	68	68	68	68	68	68	68	68	68	68	68	68	68	68	68	68	68	68	68	68	68	68	68	68	68	68	68	68	68	68	68	68	68	68	68	68	68	68	68	68	68	68
FN1	Pearson Correlation	0.027	-0.013	-0.131	.250*	-0.066	0.013	.314**	-.396**	.278*	-0.161	-.456**	-0.065	0.176	-0.133	0.174	0.122	-0.057	-0.088	-0.031	-0.155	-0.073	-0.053	-0.053	-0.001	-0.122	-0.127	-0.063	-0.019	-0.013	-0.052	0.023	0.08	0.03	-0.005	-0.054	-0.036	0.074	0.175	0.202	0.176	-0.037	-0.04	0	-0.073	0.095	0.002	-0.026	-0.063
	Sig. (2-tailed)	0.825	0.919	0.286	0.039	0.592	0.914	0.009	<.001	0.022	0.191	<.001	0.597	0.151	0.28	0.156	0.321	0.645	0.475	0.802	0.208	0.555	0.665	0.666	0.992	0.322	0.302	0.609	0.879	0.918	0.677	0.85	0.517	0.807	0.969	0.663	0.771	0.547	0.153	0.098	0.15	0.763	0.746	0.997	0.556	0.442	0.987	0.834	0.61
	N	68	68	68	68	68	68	68	68	68	68	68	68	68	68	68	68	68	68	68	68	68	68	68	68	68	68	68	68	68	68	68	68	68	68	68	68	68	68	68	68	68	68	68	68	68	68	68	68
FN3K	Pearson Correlation	0.218	0.02	-.330**	-.252*	-0.147	0.104	0.157	.271*	0.059	0.238	0.132	0	.283*	-0.057	0.141	0.082	0.191	0.032	-0.004	-0.1	0.07	-0.172	0.124	-0.043	0.104	-0.088	0.034	0.007	-0.024	-0.075	0.075	-0.207	0.049	-0.224	0.205	0.193	0.046	0.061	0.051	0.118	0.02	-0.102	0.228	0.045	0.095	0.007	0.008	0.02
	Sig. (2-tailed)	0.075	0.871	0.006	0.038	0.233	0.397	0.2	0.025	0.63	0.051	0.283	0.999	0.019	0.642	0.253	0.504	0.119	0.796	0.976	0.416	0.573	0.162	0.312	0.727	0.399	0.475	0.785	0.956	0.848	0.545	0.545	0.091	0.69	0.067	0.093	0.115	0.712	0.623	0.678	0.337	0.873	0.406	0.061	0.719	0.439	0.957	0.949	0.868
	N	68	68	68	68	68	68	68	68	68	68	68	68	68	68	68	68	68	68	68	68	68	68	68	68	68	68	68	68	68	68	68	68	68	68	68	68	68	68	68	68	68	68	68	68	68	68	68	68
FOXJ2	Pearson Correlation	0.144	-.340**	.244*	-0.209	-0.16	0.071	-.257*	-.498**	-0.127	-0.001	-0.039	0.215	0.176	0.09	0.056	0.026	-0.178	0.067	-0.075	0.056	-0.003	-0.149	0.156	0.162	0.013	0.01	-0.121	0.053	0.108	-0.073	-0.015	0.023	0.107	0.063	-0.172	-0.034	-0.008	-0.138	-0.076	0.084	0.044	-0.003	0.031	0.068	-0.006	-0.001	-0.012	-0.075
	Sig. (2-tailed)	0.24	0.005	0.045	0.086	0.191	0.564	0.034	<.001	0.303	0.994	0.753	0.078	0.152	0.466	0.649	0.834	0.147	0.589	0.545	0.651	0.982	0.226	0.205	0.186	0.915	0.937	0.327	0.666	0.38	0.551	0.901	0.85	0.383	0.61	0.162	0.781	0.946	0.261	0.537	0.497	0.721	0.981	0.804	0.581	0.964	0.991	0.922	0.546
	N	68	68	68	68	68	68	68	68	68	68	68	68	68	68	68	68	68	68	68	68	68	68	68	68	68	68	68	68	68	68	68	68	68	68	68	68	68	68	68	68	68	68	68	68	68	68	68	68
FOXO3	Pearson Correlation	0.183	0.062	.501**	-.541**	.386**	-0.096	-0.16	0.105	-0.07	-0.205	-0.215	0.07	0.107	0.002	-0.133	0.104	-0.003	-0.053	0.028	-0.155	-0.085	0.076	0.043	0.012	-0.016	-0.011	-0.028	0.019	-0.032	-0.026	-0.009	0.031	-0.089	0.037	0.026	0.053	0.003	0.023	0.035	-0.031	-0.005	-0.032	0.065	-0.046	0.005	-0.07	0.015	-0.026
	Sig. (2-tailed)	0.135	0.618	<.001	<.001	0.001	0.436	0.192	0.392	0.572	0.094	0.078	0.568	0.387	0.988	0.281	0.397	0.977	0.668	0.822	0.206	0.489	0.54	0.728	0.924	0.894	0.93	0.82	0.878	0.793	0.835	0.944	0.802	0.469	0.767	0.835	0.669	0.982	0.852	0.778	0.799	0.967	0.797	0.598	0.707	0.97	0.569	0.901	0.834
	N	68	68	68	68	68	68	68	68	68	68	68	68	68	68	68	68	68	68	68	68	68	68	68	68	68	68	68	68	68	68	68	68	68	68	68	68	68	68	68	68	68	68	68	68	68	68	68	68
FOXP1	Pearson Correlation	-0.016	-.372**	-0.159	.435**	-0.176	0.058	-0.146	-0.062	-0.061	0.197	0.053	0.203	-0.089	0.104	0.085	-0.15	0.058	-0.127	0.149	-0.229	-0.062	0.158	0.078	-0.13	0.039	-0.142	-0.07	-0.049	0.162	0.104	-0.038	0.212	0.063	0.22	-0.058	-0.008	-0.007	-0.093	-0.01	0.017	-0.046	0.054	-0.012	-0.181	0.062	-0.003	-0.024	0.026
	Sig. (2-tailed)	0.897	0.002	0.195	<.001	0.151	0.636	0.236	0.613	0.62	0.108	0.668	0.097	0.469	0.397	0.489	0.221	0.639	0.303	0.226	0.06	0.615	0.199	0.528	0.292	0.754	0.248	0.57	0.691	0.187	0.398	0.758	0.082	0.609	0.072	0.641	0.951	0.956	0.45	0.935	0.889	0.708	0.662	0.922	0.139	0.618	0.981	0.848	0.836
	N	68	68	68	68	68	68	68	68	68	68	68	68	68	68	68	68	68	68	68	68	68	68	68	68	68	68	68	68	68	68	68	68	68	68	68	68	68	68	68	68	68	68	68	68	68	68	68	68
FRRS1	Pearson Correlation	0.027	0.181	-0.163	-0.21	.348**	-0.063	-0.08	0.119	0.024	-.289*	0.189	-0.189	-0.065	0.075	-0.082	-0.072	-0.195	-0.03	0.059	-0.084	0.033	.373**	0.198	0.127	0.022	-.245*	-0.069	-0.104	-.255*	0.009	0.077	0.133	-0.118	-0.112	0.018	0.019	-0.167	-0.143	0.022	-0.149	-0.083	-0.144	0.035	-0.049	0.036	-0.006	0.001	0.015
	Sig. (2-tailed)	0.827	0.139	0.185	0.085	0.004	0.609	0.516	0.334	0.843	0.017	0.122	0.122	0.6	0.544	0.505	0.559	0.11	0.807	0.635	0.494	0.788	0.002	0.105	0.303	0.86	0.044	0.575	0.4	0.036	0.944	0.531	0.28	0.338	0.361	0.885	0.879	0.172	0.243	0.86	0.227	0.499	0.243	0.776	0.689	0.773	0.961	0.993	0.905
	N	68	68	68	68	68	68	68	68	68	68	68	68	68	68	68	68	68	68	68	68	68	68	68	68	68	68	68	68	68	68	68	68	68	68	68	68	68	68	68	68	68	68	68	68	68	68	68	68
FTH1	Pearson Correlation	-.277*	.638**	0.201	-0.093	-0.149	.251*	-.285*	-0.237	0.162	0.048	-0.097	0.197	0.069	0.056	0.059	0.051	-0.019	0.044	0.028	-0.068	-0.041	-0.07	0.061	-0.126	-0.007	0	-0.144	0.017	0.034	-0.113	0.027	0.036	0.007	-0.089	0.068	0.01	-0.048	-0.041	-0.082	-0.007	0.067	0.076	-0.061	0.035	0.021	-0.004	-0.042	0.084
	Sig. (2-tailed)	0.022	<.001	0.1	0.451	0.226	0.039	0.018	0.051	0.188	0.696	0.434	0.107	0.574	0.651	0.635	0.677	0.875	0.723	0.819	0.581	0.739	0.571	0.622	0.306	0.952	0.998	0.242	0.892	0.78	0.36	0.83	0.772	0.952	0.47	0.583	0.937	0.7	0.739	0.508	0.957	0.589	0.537	0.619	0.774	0.865	0.973	0.732	0.493
	N	68	68	68	68	68	68	68	68	68	68	68	68	68	68	68	68	68	68	68	68	68	68	68	68	68	68	68	68	68	68	68	68	68	68	68	68	68	68	68	68	68	68	68	68	68	68	68	68
FTL	Pearson Correlation	-.374**	.549**	.304*	-0.199	-0.221	.392**	0.05	-0.002	-0.008	0.066	-0.146	-0.085	0.114	-0.031	-0.148	-0.146	0.017	-0.124	-0.068	0.025	0.011	-0.054	0.075	0.08	-0.055	0.073	-0.016	0.028	0.007	0.025	0	0.049	0.098	0.018	0.003	0.079	0.034	0.109	-0.101	0.051	0.036	0.011	0.001	0.068	0.034	0.034	-0.101	0.033
	Sig. (2-tailed)	0.002	<.001	0.012	0.104	0.07	<.001	0.688	0.99	0.946	0.591	0.234	0.49	0.355	0.802	0.229	0.236	0.891	0.314	0.58	0.842	0.932	0.662	0.542	0.517	0.657	0.551	0.898	0.822	0.953	0.84	0.999	0.691	0.428	0.882	0.98	0.521	0.781	0.378	0.414	0.681	0.772	0.931	0.994	0.584	0.783	0.783	0.415	0.789
	N	68	68	68	68	68	68	68	68	68	68	68	68	68	68	68	68	68	68	68	68	68	68	68	68	68	68	68	68	68	68	68	68	68	68	68	68	68	68	68	68	68	68	68	68	68	68	68	68
FTO	Pearson Correlation	0.036	-0.066	.274*	0.064	.301*	-0.093	0.123	-0.149	-0.061	-.240*	.316**	-0.187	0.099	-.252*	0.043	0.178	0.15	0.085	0.165	-0.002	0.168	0.121	0.041	0.161	0.197	-0.181	-0.053	-0.128	0.046	-.266*	-0.003	0.081	.294*	0.039	-0.006	0.033	0.003	-0.001	0.018	-0.029	0.058	-0.183	-0.003	0.037	0.071	-0.011	-0.009	0.085
	Sig. (2-tailed)	0.772	0.594	0.024	0.604	0.013	0.452	0.32	0.224	0.624	0.049	0.009	0.128	0.421	0.038	0.727	0.145	0.224	0.49	0.177	0.988	0.171	0.327	0.739	0.19	0.108	0.141	0.665	0.298	0.711	0.028	0.979	0.51	0.015	0.751	0.964	0.788	0.984	0.991	0.883	0.814	0.638	0.135	0.983	0.762	0.566	0.929	0.943	0.491
	N	68	68	68	68	68	68	68	68	68	68	68	68	68	68	68	68	68	68	68	68	68	68	68	68	68	68	68	68	68	68	68	68	68	68	68	68	68	68	68	68	68	68	68	68	68	68	68	68
FXN	Pearson Correlation	-.276*	.309*	-0.044	0.088	.403**	-0.053	-0.064	-0.201	0.194	0.079	0.235	-0.106	-0.085	-0.195	0.045	-0.187	0.134	-0.185	-0.168	0.042	-0.135	0.119	0.085	-0.122	0.158	0.045	0.041	-0.042	-0.167	0.13	0.023	0.032	-0.13	0.051	0.139	0.076	-0.135	-0.076	-0.011	0.185	0.104	-0.007	-0.033	0.068	0.008	-0.101	0.059	-0.013
	Sig. (2-tailed)	0.023	0.01	0.725	0.474	<.001	0.667	0.601	0.101	0.113	0.522	0.054	0.389	0.49	0.11	0.714	0.127	0.278	0.131	0.172	0.735	0.273	0.336	0.489	0.322	0.198	0.718	0.742	0.734	0.173	0.29	0.851	0.799	0.292	0.679	0.26	0.536	0.271	0.538	0.926	0.131	0.399	0.955	0.791	0.581	0.946	0.412	0.633	0.919
	N	68	68	68	68	68	68	68	68	68	68	68	68	68	68	68	68	68	68	68	68	68	68	68	68	68	68	68	68	68	68	68	68	68	68	68	68	68	68	68	68	68	68	68	68	68	68	68	68
GALNT2	Pearson Correlation	-0.139	-.271*	0.136	0.07	-0.198	-.339**	.332**	-.296*	-0.197	-0.217	-.269*	0.006	0.16	-0.023	-0.013	-0.179	0.108	0.083	0.02	0.083	0.134	-0.075	0.189	-0.031	0.162	0.125	0.05	-0.082	0.112	0.1	0.091	-0.044	-0.036	0.154	-0.044	0.042	-0.062	0.096	-0.058	-0.008	-0.017	-0.069	-0.066	0.163	0.047	0.021	-0.006	0.003
	Sig. (2-tailed)	0.259	0.025	0.269	0.568	0.105	0.005	0.006	0.014	0.106	0.076	0.026	0.964	0.194	0.85	0.914	0.145	0.383	0.502	0.869	0.499	0.277	0.544	0.123	0.803	0.188	0.311	0.684	0.508	0.364	0.416	0.459	0.724	0.773	0.21	0.719	0.737	0.614	0.436	0.637	0.949	0.891	0.574	0.595	0.184	0.703	0.865	0.961	0.98
	N	68	68	68	68	68	68	68	68	68	68	68	68	68	68	68	68	68	68	68	68	68	68	68	68	68	68	68	68	68	68	68	68	68	68	68	68	68	68	68	68	68	68	68	68	68	68	68	68
GAPVD1	Pearson Correlation	0.066	-.374**	.451**	-0.147	0.207	0.137	-0.114	-0.055	-0.009	0.069	-0.102	-0.21	0.024	-0.071	-0.091	0.021	0.094	0.133	0.092	0.117	0.094	-.290*	-0.161	0.121	-0.065	-0.041	-0.118	-0.183	0.17	-0.018	0.093	-0.193	-0.035	0.123	0.126	0.113	0.063	0.124	-0.097	-0.056	0.045	0.007	0.011	0.016	0.094	0.044	-0.06	-0.038
	Sig. (2-tailed)	0.595	0.002	<.001	0.231	0.09	0.266	0.354	0.654	0.941	0.577	0.41	0.086	0.843	0.564	0.46	0.863	0.447	0.278	0.454	0.344	0.446	0.016	0.19	0.325	0.596	0.742	0.339	0.135	0.167	0.885	0.449	0.114	0.78	0.318	0.307	0.358	0.61	0.312	0.43	0.651	0.718	0.953	0.928	0.898	0.446	0.724	0.629	0.757
	N	68	68	68	68	68	68	68	68	68	68	68	68	68	68	68	68	68	68	68	68	68	68	68	68	68	68	68	68	68	68	68	68	68	68	68	68	68	68	68	68	68	68	68	68	68	68	68	68
GATA1	Pearson Correlation	.703**	.248*	0.121	0.004	-0.019	-0.017	0.08	-.282*	0.087	0.175	0.123	-0.029	0.145	-0.171	-0.106	0.035	-0.131	-0.023	0.034	0.063	0.043	0.182	-0.01	0.067	-0.089	-0.045	-0.069	0.027	0.144	0.035	-0.026	0.023	0.039	-0.106	0.093	0.068	0.044	0.168	-0.001	0.032	-0.048	0.032	-0.018	0.03	-0.06	0.032	0.104	-0.136
	Sig. (2-tailed)	<.001	0.041	0.327	0.975	0.881	0.893	0.516	0.02	0.479	0.154	0.317	0.814	0.239	0.163	0.388	0.777	0.288	0.854	0.783	0.609	0.725	0.137	0.939	0.587	0.47	0.718	0.575	0.824	0.241	0.78	0.833	0.853	0.754	0.389	0.453	0.581	0.72	0.17	0.991	0.796	0.696	0.798	0.884	0.809	0.626	0.796	0.397	0.268
	N	68	68	68	68	68	68	68	68	68	68	68	68	68	68	68	68	68	68	68	68	68	68	68	68	68	68	68	68	68	68	68	68	68	68	68	68	68	68	68	68	68	68	68	68	68	68	68	68
GCLC	Pearson Correlation	-0.065	-.357**	.415**	0.134	-0.141	0.109	0.128	.252*	0.156	0.142	0.102	0.128	0.038	-0.109	0.085	0.076	0.132	0.15	.256*	-0.055	-0.173	-0.065	-.269*	0.027	0	-0.01	0.134	0.046	0.143	0.148	0.162	0.065	0.016	-0.003	-0.024	0.029	-0.086	-0.102	0.111	-0.149	0.084	-0.042	-0.12	0.028	0.115	0.01	0.086	0.034
	Sig. (2-tailed)	0.597	0.003	<.001	0.275	0.251	0.375	0.299	0.038	0.205	0.249	0.407	0.298	0.759	0.378	0.491	0.538	0.282	0.221	0.035	0.657	0.159	0.598	0.026	0.829	0.999	0.938	0.276	0.711	0.244	0.228	0.186	0.6	0.898	0.983	0.848	0.817	0.484	0.408	0.366	0.226	0.494	0.731	0.331	0.821	0.352	0.937	0.485	0.783
	N	68	68	68	68	68	68	68	68	68	68	68	68	68	68	68	68	68	68	68	68	68	68	68	68	68	68	68	68	68	68	68	68	68	68	68	68	68	68	68	68	68	68	68	68	68	68	68	68
GCLM	Pearson Correlation	-0.11	-0.052	0.101	0.024	.372**	0.124	-0.108	0.108	-0.112	-0.023	0.155	-0.021	-0.078	-0.052	.298*	0.216	0.196	-0.092	0.201	-0.036	0.02	-0.135	-0.057	-0.034	-0.029	0.226	0.21	-0.138	0.049	0.09	0.154	0.075	-0.045	-0.094	0.087	-0.158	.263*	0.055	0.04	0.027	-0.019	.272*	0.017	0.104	-0.058	-0.014	-0.077	0.084
	Sig. (2-tailed)	0.374	0.675	0.414	0.846	0.002	0.313	0.379	0.382	0.362	0.849	0.208	0.866	0.526	0.671	0.014	0.076	0.109	0.454	0.1	0.774	0.868	0.273	0.644	0.782	0.814	0.064	0.085	0.263	0.692	0.467	0.211	0.544	0.717	0.447	0.482	0.2	0.03	0.658	0.744	0.829	0.877	0.025	0.887	0.399	0.641	0.909	0.534	0.494
	N	68	68	68	68	68	68	68	68	68	68	68	68	68	68	68	68	68	68	68	68	68	68	68	68	68	68	68	68	68	68	68	68	68	68	68	68	68	68	68	68	68	68	68	68	68	68	68	68
GDE1	Pearson Correlation	-.373**	.256*	0.171	-0.083	0.063	0.167	0.11	-0.17	-0.087	.303*	-0.027	-0.003	-.288*	-0.116	0.06	0.034	0.003	0.103	-0.034	-0.054	0.229	0.067	-0.164	-0.229	0.043	-0.221	0.026	-0.149	0.238	0.19	-0.13	0.058	-0.045	0.029	0.07	0	0.003	0.035	-0.1	0.025	-0.049	-0.066	0.002	-0.056	-0.083	0.166	-0.01	-0.032
	Sig. (2-tailed)	0.002	0.035	0.162	0.501	0.612	0.173	0.372	0.167	0.478	0.012	0.829	0.982	0.017	0.346	0.627	0.786	0.98	0.403	0.786	0.661	0.061	0.588	0.18	0.06	0.726	0.07	0.836	0.226	0.051	0.12	0.29	0.64	0.713	0.812	0.572	0.998	0.979	0.776	0.418	0.837	0.69	0.592	0.988	0.652	0.5	0.177	0.933	0.793
	N	68	68	68	68	68	68	68	68	68	68	68	68	68	68	68	68	68	68	68	68	68	68	68	68	68	68	68	68	68	68	68	68	68	68	68	68	68	68	68	68	68	68	68	68	68	68	68	68
GLRX3	Pearson Correlation	-0.175	0.144	0.167	.338**	0.126	-0.094	-0.085	0.015	-0.048	0.014	0.03	-0.041	0.031	0.013	0.078	-.310*	0.016	0.091	-0.183	0.026	0.122	0.156	-0.227	-.301*	-0.224	.240*	0.133	-0.101	0.1	-0.128	-0.003	-0.075	0.067	-0.113	-0.121	-0.089	-0.206	0.044	0.151	-0.115	-0.029	0.178	0.02	0.052	-0.044	-0.104	0.194	-0.04
	Sig. (2-tailed)	0.154	0.243	0.173	0.005	0.306	0.446	0.49	0.904	0.7	0.911	0.807	0.74	0.802	0.919	0.526	0.01	0.897	0.461	0.135	0.833	0.323	0.203	0.063	0.013	0.066	0.048	0.279	0.411	0.416	0.298	0.983	0.543	0.586	0.359	0.325	0.472	0.091	0.723	0.219	0.35	0.815	0.147	0.873	0.674	0.725	0.4	0.113	0.746
	N	68	68	68	68	68	68	68	68	68	68	68	68	68	68	68	68	68	68	68	68	68	68	68	68	68	68	68	68	68	68	68	68	68	68	68	68	68	68	68	68	68	68	68	68	68	68	68	68
GLRX5	Pearson Correlation	.422**	.343**	-.278*	.363**	0.025	-0.016	0.084	-0.051	0.087	0.157	-0.018	0.063	-0.181	0.113	0.072	-0.101	0.049	-0.146	-0.15	-0.18	-0.087	0.162	-0.102	0.056	0.021	0.095	-0.132	0.106	-0.141	0.122	0	0.041	0.087	0.061	0.048	-0.191	0.093	-0.015	0.067	0.054	0.086	0.11	0.147	-0.027	0.04	0.031	0.072	-0.137
	Sig. (2-tailed)	<.001	0.004	0.022	0.002	0.837	0.9	0.496	0.677	0.479	0.201	0.881	0.612	0.139	0.361	0.558	0.413	0.691	0.235	0.224	0.143	0.482	0.188	0.406	0.648	0.868	0.442	0.282	0.388	0.251	0.323	0.998	0.743	0.478	0.62	0.697	0.119	0.449	0.903	0.59	0.661	0.488	0.373	0.232	0.828	0.748	0.799	0.561	0.266
	N	68	68	68	68	68	68	68	68	68	68	68	68	68	68	68	68	68	68	68	68	68	68	68	68	68	68	68	68	68	68	68	68	68	68	68	68	68	68	68	68	68	68	68	68	68	68	68	68
GMPS	Pearson Correlation	-0.128	0.103	.264*	0.084	0.175	-.253*	-.259*	-0.156	.306*	-0.002	0.176	-0.087	0.211	0.127	-0.031	0.024	-.250*	0.02	0.042	0.033	0.02	-0.099	0.016	0.193	-0.208	-0.017	0.237	-0.015	-0.152	0.165	0.016	-0.064	0.024	0.041	-.309*	0.079	0.022	-0.06	-0.013	-0.048	-0.068	0.017	0.023	-0.092	-0.039	0.087	-0.026	0.029
	Sig. (2-tailed)	0.299	0.405	0.03	0.497	0.153	0.037	0.033	0.204	0.011	0.988	0.151	0.481	0.083	0.302	0.802	0.845	0.04	0.873	0.732	0.789	0.871	0.422	0.895	0.115	0.089	0.891	0.052	0.903	0.216	0.179	0.896	0.605	0.845	0.739	0.01	0.521	0.861	0.625	0.914	0.699	0.582	0.892	0.854	0.454	0.751	0.482	0.831	0.812
	N	68	68	68	68	68	68	68	68	68	68	68	68	68	68	68	68	68	68	68	68	68	68	68	68	68	68	68	68	68	68	68	68	68	68	68	68	68	68	68	68	68	68	68	68	68	68	68	68
GYPA	Pearson Correlation	.621**	-0.003	0.174	0.157	0.059	-0.158	0.075	-0.135	0.126	0.069	0.2	-0.035	0.059	-0.127	-0.085	0.176	0.103	-0.032	-0.065	0.093	0.025	-0.001	-.283*	0.118	-0.047	0.101	-0.067	0.054	-0.003	0.067	0.091	-0.077	-0.007	-0.048	0.123	0.133	0.206	-0.082	0.144	-0.026	0.004	0.167	-0.104	0.052	0.136	0.022	0.03	-0.098
	Sig. (2-tailed)	<.001	0.978	0.156	0.201	0.631	0.199	0.544	0.274	0.308	0.579	0.103	0.779	0.635	0.303	0.492	0.151	0.404	0.797	0.599	0.452	0.843	0.995	0.019	0.338	0.705	0.414	0.584	0.664	0.981	0.586	0.459	0.534	0.957	0.698	0.317	0.28	0.092	0.505	0.242	0.832	0.975	0.172	0.397	0.676	0.269	0.86	0.81	0.428
	N	68	68	68	68	68	68	68	68	68	68	68	68	68	68	68	68	68	68	68	68	68	68	68	68	68	68	68	68	68	68	68	68	68	68	68	68	68	68	68	68	68	68	68	68	68	68	68	68
GYPB	Pearson Correlation	.716**	0.211	.383**	0.142	-0.003	0.055	0.152	-0.114	0.209	-0.018	0.044	-0.006	0.014	-0.12	-0.11	0.062	-0.017	0.131	-0.056	0.117	-0.122	0.044	-0.016	-0.073	-0.035	0.03	-0.067	-0.036	0.044	-0.077	0.085	0.012	-0.094	-0.063	-0.036	-0.022	0.06	0.051	0.014	-0.031	0.046	0.044	-0.136	0.047	0.063	0.028	0.006	-0.026
	Sig. (2-tailed)	<.001	0.084	0.001	0.25	0.983	0.658	0.216	0.356	0.087	0.883	0.721	0.962	0.908	0.328	0.373	0.613	0.89	0.289	0.651	0.342	0.321	0.724	0.899	0.553	0.776	0.806	0.589	0.769	0.722	0.535	0.49	0.921	0.444	0.612	0.774	0.862	0.627	0.678	0.909	0.804	0.711	0.719	0.269	0.705	0.612	0.821	0.964	0.833
	N	68	68	68	68	68	68	68	68	68	68	68	68	68	68	68	68	68	68	68	68	68	68	68	68	68	68	68	68	68	68	68	68	68	68	68	68	68	68	68	68	68	68	68	68	68	68	68	68
GYPC	Pearson Correlation	.463**	.517**	-0.019	-0.207	0.03	0.166	-0.189	-0.099	0.084	-0.066	-0.011	-0.153	-0.051	0.013	-0.183	0.142	.239*	-0.042	-0.052	0.011	0.092	0.142	-0.106	0.172	0.05	-0.181	0.021	-0.12	-0.033	-0.082	0.08	-0.012	-0.015	0.02	-0.086	-0.054	-0.066	0.002	-0.015	0.092	0.032	0.001	0.022	-0.028	-0.115	-0.045	0.019	0.033
	Sig. (2-tailed)	<.001	<.001	0.876	0.09	0.805	0.177	0.123	0.42	0.493	0.593	0.927	0.214	0.679	0.915	0.136	0.248	0.05	0.734	0.673	0.931	0.456	0.248	0.388	0.161	0.688	0.141	0.863	0.329	0.789	0.506	0.517	0.921	0.901	0.873	0.487	0.665	0.592	0.987	0.901	0.456	0.796	0.996	0.856	0.822	0.35	0.718	0.876	0.792
	N	68	68	68	68	68	68	68	68	68	68	68	68	68	68	68	68	68	68	68	68	68	68	68	68	68	68	68	68	68	68	68	68	68	68	68	68	68	68	68	68	68	68	68	68	68	68	68	68
H1-0	Pearson Correlation	-0.072	0.125	0.001	.457**	0.209	0.209	-0.006	0.148	-0.07	-.364**	-0.167	-0.04	0.181	-0.074	-0.099	-0.035	0.077	-0.026	0.021	0.166	0.005	0.013	-0.144	-0.191	-0.051	-.339**	0.175	0.002	-0.165	-0.028	0.101	-0.009	-0.062	-0.048	-0.036	0.1	0.062	0.068	-0.042	0.002	-0.021	-0.075	-0.004	-0.144	-0.092	0.061	0.076	-0.153
	Sig. (2-tailed)	0.56	0.309	0.992	<.001	0.087	0.086	0.964	0.228	0.571	0.002	0.175	0.746	0.139	0.551	0.42	0.775	0.535	0.833	0.864	0.175	0.97	0.913	0.241	0.118	0.68	0.005	0.154	0.985	0.177	0.818	0.411	0.941	0.613	0.696	0.768	0.415	0.615	0.58	0.732	0.986	0.866	0.546	0.972	0.242	0.457	0.62	0.538	0.213
	N	68	68	68	68	68	68	68	68	68	68	68	68	68	68	68	68	68	68	68	68	68	68	68	68	68	68	68	68	68	68	68	68	68	68	68	68	68	68	68	68	68	68	68	68	68	68	68	68
HAAO	Pearson Correlation	-0.114	0.107	-.286*	-.383**	-0.07	0.198	-0.105	0.221	0.188	-.289*	0.046	-0.006	0.029	0.108	0.145	.295*	0.006	-.247*	0.033	0.097	0.146	0.006	-0.102	0.042	0.085	-0.007	.239*	0.068	-.299*	-0.092	-0.038	0.013	-0.02	0.031	-0.126	-0.007	-0.016	0.072	0.07	-0.013	-0.047	0.091	0.065	-0.068	0.061	-0.003	0.022	0.059
	Sig. (2-tailed)	0.356	0.383	0.018	0.001	0.572	0.106	0.393	0.07	0.124	0.017	0.707	0.959	0.812	0.379	0.238	0.015	0.959	0.043	0.792	0.431	0.233	0.962	0.41	0.737	0.493	0.954	0.049	0.583	0.013	0.453	0.758	0.916	0.873	0.801	0.308	0.952	0.898	0.562	0.573	0.916	0.704	0.462	0.6	0.584	0.623	0.981	0.86	0.632
	N	68	68	68	68	68	68	68	68	68	68	68	68	68	68	68	68	68	68	68	68	68	68	68	68	68	68	68	68	68	68	68	68	68	68	68	68	68	68	68	68	68	68	68	68	68	68	68	68
HAGH	Pearson Correlation	.430**	.385**	-0.017	-0.056	-0.011	0.081	-0.189	-0.026	-0.13	0.107	0.126	0.058	-0.132	-0.037	-0.051	0.142	-0.179	0.168	0.05	0.009	0.023	-0.04	-0.179	0.011	0.097	0.007	0.028	0.06	0.087	-0.177	0.13	-0.018	-0.105	.313**	0.083	0.046	-0.101	-0.137	0.039	-0.203	-0.091	0.075	0.19	-0.163	0.054	-0.027	-0.033	0.024
	Sig. (2-tailed)	<.001	0.001	0.893	0.648	0.932	0.514	0.123	0.832	0.291	0.386	0.304	0.639	0.284	0.766	0.677	0.249	0.145	0.17	0.683	0.944	0.852	0.745	0.143	0.927	0.433	0.955	0.822	0.629	0.48	0.15	0.292	0.886	0.395	0.009	0.503	0.71	0.411	0.266	0.749	0.096	0.462	0.541	0.121	0.183	0.661	0.826	0.791	0.844
	N	68	68	68	68	68	68	68	68	68	68	68	68	68	68	68	68	68	68	68	68	68	68	68	68	68	68	68	68	68	68	68	68	68	68	68	68	68	68	68	68	68	68	68	68	68	68	68	68
HBA1	Pearson Correlation	.873**	0.133	0.091	-0.035	0.011	-0.134	-0.074	0.06	0.055	-0.015	0.008	-0.098	0.037	0.018	0.122	-0.171	-0.047	0.003	0.089	-0.011	0.003	-0.055	0.037	0.063	0.077	0.008	0.044	-0.058	0.003	-0.041	0.094	-0.036	0.106	0.149	-0.056	-0.072	-0.01	0.011	-0.007	0.019	0.022	-0.003	-0.026	0.048	0.064	0.036	-0.052	0.048
	Sig. (2-tailed)	<.001	0.281	0.462	0.774	0.931	0.278	0.549	0.625	0.656	0.902	0.949	0.426	0.763	0.884	0.321	0.164	0.706	0.979	0.468	0.928	0.983	0.657	0.764	0.611	0.53	0.95	0.722	0.637	0.982	0.741	0.445	0.771	0.391	0.224	0.648	0.56	0.933	0.932	0.954	0.876	0.86	0.979	0.836	0.695	0.606	0.77	0.672	0.698
	N	68	68	68	68	68	68	68	68	68	68	68	68	68	68	68	68	68	68	68	68	68	68	68	68	68	68	68	68	68	68	68	68	68	68	68	68	68	68	68	68	68	68	68	68	68	68	68	68
HBA2	Pearson Correlation	.741**	.246*	0.025	-0.06	-0.084	-0.033	-0.126	0.039	0.225	-0.065	0.082	-0.115	-0.033	-0.028	0.196	-0.117	-0.131	0.123	0.075	-0.006	-0.059	-0.063	0.119	-0.001	-0.023	-0.033	0.11	0.073	0.152	-0.034	0.025	-0.066	0.043	0.097	-0.077	-0.093	-0.058	-0.068	0.049	0.123	-0.073	0.026	-0.004	0.104	0.008	0.064	0.028	-0.038
	Sig. (2-tailed)	<.001	0.043	0.837	0.625	0.496	0.792	0.307	0.754	0.065	0.599	0.506	0.349	0.789	0.819	0.11	0.343	0.286	0.317	0.543	0.964	0.635	0.612	0.335	0.992	0.854	0.792	0.372	0.554	0.217	0.784	0.841	0.593	0.727	0.433	0.531	0.45	0.639	0.579	0.694	0.316	0.552	0.836	0.973	0.399	0.946	0.605	0.822	0.759
	N	68	68	68	68	68	68	68	68	68	68	68	68	68	68	68	68	68	68	68	68	68	68	68	68	68	68	68	68	68	68	68	68	68	68	68	68	68	68	68	68	68	68	68	68	68	68	68	68
HBB	Pearson Correlation	.774**	0.221	-0.08	0.067	0.001	-0.179	-0.204	0.109	0.109	0.058	0.053	-0.026	-0.017	0.224	0.153	0.016	0.032	0.014	0.041	0.077	0.051	-0.061	-0.018	0.114	0.039	0.049	0.03	-0.147	0.028	-0.055	0.004	-0.005	0.159	0.024	-0.014	-0.046	-0.176	0.086	-0.002	-0.033	0.027	-0.004	0.037	-0.096	0.024	0.024	-0.07	-0.078
	Sig. (2-tailed)	<.001	0.07	0.517	0.585	0.993	0.144	0.095	0.378	0.377	0.639	0.667	0.833	0.892	0.067	0.212	0.9	0.798	0.91	0.74	0.535	0.679	0.622	0.885	0.353	0.752	0.692	0.81	0.232	0.82	0.657	0.972	0.971	0.195	0.847	0.911	0.708	0.151	0.488	0.986	0.791	0.825	0.973	0.766	0.439	0.848	0.846	0.573	0.526
	N	68	68	68	68	68	68	68	68	68	68	68	68	68	68	68	68	68	68	68	68	68	68	68	68	68	68	68	68	68	68	68	68	68	68	68	68	68	68	68	68	68	68	68	68	68	68	68	68
HBD	Pearson Correlation	.735**	.267*	0.025	0.081	0.027	-0.128	0.109	-0.051	0.057	0.113	0.057	-0.027	-0.133	0.175	-0.119	0.128	-0.003	-0.106	-0.023	0.091	0.146	-0.056	-0.125	0.087	0.006	0.108	-0.039	-.246*	-0.069	0.04	-0.051	0.036	-0.037	-0.082	-0.079	0.035	-0.096	0.071	0.012	-0.038	0.004	-0.014	0.042	-0.075	-0.006	-0.025	-0.007	-0.146
	Sig. (2-tailed)	<.001	0.028	0.839	0.513	0.829	0.298	0.377	0.681	0.643	0.359	0.642	0.825	0.278	0.154	0.332	0.297	0.979	0.392	0.855	0.463	0.235	0.651	0.308	0.479	0.959	0.379	0.753	0.043	0.579	0.746	0.678	0.772	0.763	0.508	0.521	0.778	0.436	0.564	0.923	0.757	0.971	0.913	0.736	0.546	0.964	0.838	0.958	0.235
	N	68	68	68	68	68	68	68	68	68	68	68	68	68	68	68	68	68	68	68	68	68	68	68	68	68	68	68	68	68	68	68	68	68	68	68	68	68	68	68	68	68	68	68	68	68	68	68	68
HBQ1	Pearson Correlation	.695**	-0.018	0.146	0.176	0.002	0.095	-0.088	0.009	0.199	-0.041	0.001	-0.123	0.198	0.042	0.2	-0.041	0.032	-0.13	0.076	0.076	0.149	-0.022	0.002	-0.034	0.094	0.002	-0.046	0.101	-0.09	0.062	0.074	-0.11	0.055	0.095	0.026	-0.012	-0.081	0.082	-0.129	-0.073	0.085	-0.074	0.013	-0.036	0.08	0.109	0.034	.240*
	Sig. (2-tailed)	<.001	0.886	0.236	0.152	0.989	0.442	0.473	0.945	0.103	0.74	0.995	0.317	0.105	0.734	0.101	0.738	0.798	0.289	0.539	0.537	0.226	0.857	0.988	0.786	0.447	0.986	0.707	0.411	0.465	0.617	0.548	0.373	0.653	0.442	0.833	0.923	0.51	0.508	0.294	0.557	0.492	0.548	0.917	0.768	0.515	0.378	0.781	0.049
	N	68	68	68	68	68	68	68	68	68	68	68	68	68	68	68	68	68	68	68	68	68	68	68	68	68	68	68	68	68	68	68	68	68	68	68	68	68	68	68	68	68	68	68	68	68	68	68	68
HBZ	Pearson Correlation	.465**	-0.06	-0.002	.368**	-0.114	0.098	-0.038	0.011	0.006	-0.128	-0.047	-0.003	-0.001	-0.031	-0.023	-0.194	-0.069	-0.081	0.185	-0.049	-0.064	-.241*	-0.092	-0.221	0.135	-0.001	0.005	-0.012	-0.098	-0.064	-0.013	-0.229	0.149	.270*	-0.084	-0.056	0.185	0.137	-0.028	0.091	0.001	0.076	0.151	0.022	-0.197	-0.102	-0.039	-0.139
	Sig. (2-tailed)	<.001	0.628	0.989	0.002	0.356	0.427	0.761	0.927	0.959	0.299	0.704	0.983	0.996	0.799	0.853	0.114	0.578	0.51	0.132	0.694	0.602	0.048	0.454	0.07	0.272	0.991	0.967	0.92	0.428	0.603	0.919	0.06	0.225	0.026	0.497	0.652	0.132	0.266	0.82	0.461	0.996	0.536	0.219	0.861	0.108	0.409	0.752	0.257
	N	68	68	68	68	68	68	68	68	68	68	68	68	68	68	68	68	68	68	68	68	68	68	68	68	68	68	68	68	68	68	68	68	68	68	68	68	68	68	68	68	68	68	68	68	68	68	68	68
HDGF	Pearson Correlation	0.209	-0.007	.322**	0.139	-.608**	0.003	-0.228	0.085	-.273*	0.049	0.071	0.01	-0.035	0.238	0.169	-0.048	-0.045	0.054	-0.008	0.138	0.1	-0.001	0.005	-0.065	0.058	-0.102	-0.025	-0.004	0.083	0.096	-0.002	0.059	-0.011	0.088	0.089	-0.035	0.115	0.033	0.092	0.16	0.054	-0.002	-0.089	-0.012	-0.096	0.104	0.097	0.075
	Sig. (2-tailed)	0.087	0.953	0.007	0.257	<.001	0.978	0.061	0.49	0.024	0.693	0.562	0.937	0.78	0.05	0.167	0.699	0.718	0.659	0.95	0.262	0.416	0.991	0.968	0.596	0.638	0.408	0.837	0.972	0.503	0.436	0.986	0.635	0.929	0.477	0.471	0.776	0.35	0.79	0.455	0.191	0.66	0.985	0.469	0.924	0.438	0.399	0.43	0.543
	N	68	68	68	68	68	68	68	68	68	68	68	68	68	68	68	68	68	68	68	68	68	68	68	68	68	68	68	68	68	68	68	68	68	68	68	68	68	68	68	68	68	68	68	68	68	68	68	68
HEBP1	Pearson Correlation	-0.171	.415**	-0.132	.312**	0.178	.245*	0.05	-0.039	-0.13	0.078	-0.166	-0.231	-.252*	0.08	-0.174	0.067	0.188	0.135	0	-0.116	-0.013	0.021	-0.07	0.144	0.015	0.03	0.145	0.028	0.023	-0.033	-0.114	-0.05	0.216	0.143	-0.009	0.157	0.017	-0.042	0.04	-0.021	0.077	0.033	0.134	-0.113	0.017	0.041	0.062	0.209
	Sig. (2-tailed)	0.163	<.001	0.283	0.01	0.147	0.044	0.687	0.754	0.29	0.529	0.176	0.058	0.038	0.517	0.155	0.586	0.125	0.271	0.998	0.348	0.914	0.868	0.573	0.24	0.906	0.811	0.237	0.819	0.853	0.789	0.356	0.688	0.078	0.245	0.939	0.201	0.888	0.736	0.745	0.863	0.531	0.788	0.275	0.359	0.889	0.742	0.617	0.088
	N	68	68	68	68	68	68	68	68	68	68	68	68	68	68	68	68	68	68	68	68	68	68	68	68	68	68	68	68	68	68	68	68	68	68	68	68	68	68	68	68	68	68	68	68	68	68	68	68
HEPHL1	Pearson Correlation	0.147	-0.029	0.006	-.323**	.271*	-0.124	0.187	0.171	0.171	0.063	-0.149	0.212	0.033	-0.16	.243*	0.094	0.113	0.038	-0.03	0.093	0.178	0.043	0.123	0.056	-0.102	-0.067	0.017	-0.203	-0.061	0.135	0.004	0.104	-0.016	-0.203	-0.013	0.072	0.103	-0.131	0.097	-0.189	-0.062	0	-0.025	-0.117	0.002	0.12	0.124	-0.095
	Sig. (2-tailed)	0.232	0.817	0.964	0.007	0.026	0.314	0.127	0.163	0.164	0.61	0.226	0.083	0.79	0.192	0.045	0.445	0.358	0.756	0.809	0.451	0.147	0.729	0.317	0.65	0.41	0.59	0.89	0.097	0.624	0.272	0.971	0.398	0.895	0.096	0.919	0.559	0.405	0.287	0.43	0.123	0.618	0.998	0.841	0.341	0.985	0.33	0.314	0.442
	N	68	68	68	68	68	68	68	68	68	68	68	68	68	68	68	68	68	68	68	68	68	68	68	68	68	68	68	68	68	68	68	68	68	68	68	68	68	68	68	68	68	68	68	68	68	68	68	68
HFE	Pearson Correlation	-0.132	-0.188	.269*	0.163	.281*	.387**	0.132	0.039	-.391**	0.117	-0.021	-0.147	0.167	-0.067	-0.067	-0.087	0.065	-0.108	-0.119	0.186	-0.043	-0.029	-0.035	-0.038	-0.042	-0.095	-0.2	0.177	-0.039	-0.039	0.081	-0.155	-0.029	0.06	-0.181	-0.03	0.066	0.101	-0.027	0.082	-0.001	-0.014	0.069	0.078	0.034	-0.072	0.021	-0.122
	Sig. (2-tailed)	0.284	0.124	0.027	0.185	0.02	0.001	0.285	0.75	<.001	0.342	0.865	0.232	0.174	0.587	0.586	0.482	0.599	0.383	0.334	0.128	0.728	0.816	0.774	0.758	0.735	0.442	0.102	0.148	0.754	0.751	0.509	0.208	0.812	0.627	0.139	0.805	0.596	0.411	0.825	0.506	0.991	0.911	0.578	0.526	0.786	0.557	0.866	0.32
	N	68	68	68	68	68	68	68	68	68	68	68	68	68	68	68	68	68	68	68	68	68	68	68	68	68	68	68	68	68	68	68	68	68	68	68	68	68	68	68	68	68	68	68	68	68	68	68	68
HIF1A	Pearson Correlation	-0.055	-0.082	.679**	-.302*	-.284*	-0.06	-0.095	0.014	0.016	0.172	0.043	-0.089	-0.11	0.167	0.021	-0.006	0.064	-0.101	-0.124	0.056	0.134	0.054	-0.096	-0.011	-0.059	0.035	-0.005	-0.038	-0.088	-0.109	-0.05	0.004	0.102	-0.07	-0.176	0.096	-0.066	0.001	0.083	0.008	-0.118	0.093	-0.071	0.026	-0.037	-0.104	-0.007	-0.07
	Sig. (2-tailed)	0.656	0.505	<.001	0.012	0.019	0.626	0.44	0.908	0.896	0.162	0.726	0.47	0.373	0.175	0.863	0.964	0.604	0.412	0.313	0.652	0.275	0.659	0.434	0.931	0.633	0.777	0.966	0.76	0.477	0.375	0.686	0.977	0.408	0.572	0.151	0.436	0.594	0.991	0.502	0.948	0.336	0.453	0.567	0.834	0.765	0.399	0.957	0.568
	N	68	68	68	68	68	68	68	68	68	68	68	68	68	68	68	68	68	68	68	68	68	68	68	68	68	68	68	68	68	68	68	68	68	68	68	68	68	68	68	68	68	68	68	68	68	68	68	68
HIF1AN	Pearson Correlation	-.268*	-.390**	0.069	0.083	0.093	0.151	0.118	0.109	0.119	-0.056	0.03	0.191	.313**	-0.099	0.145	0	-0.133	0.19	-0.021	0.105	0.131	-0.062	0.047	-0.017	0.151	0.082	-0.044	0.016	0.085	0.17	0.013	-.244*	0.158	0.007	-0.218	-0.225	0.004	-0.008	0.117	0.03	-0.067	-0.05	-0.077	-0.078	-0.099	0.084	0.061	-0.015
	Sig. (2-tailed)	0.027	0.001	0.576	0.501	0.449	0.219	0.337	0.376	0.334	0.652	0.807	0.119	0.009	0.422	0.238	0.999	0.281	0.121	0.868	0.393	0.286	0.613	0.703	0.892	0.22	0.508	0.723	0.894	0.491	0.165	0.916	0.045	0.199	0.956	0.075	0.065	0.972	0.951	0.341	0.809	0.588	0.684	0.532	0.529	0.422	0.495	0.623	0.903
	N	68	68	68	68	68	68	68	68	68	68	68	68	68	68	68	68	68	68	68	68	68	68	68	68	68	68	68	68	68	68	68	68	68	68	68	68	68	68	68	68	68	68	68	68	68	68	68	68
HLA-DQA1	Pearson Correlation	-.323**	.333**	.241*	-0.075	-0.023	0.042	-0.146	0.036	.291*	-0.006	-0.096	.338**	-.244*	-0.071	-0.177	.259*	-0.004	0.004	.281*	0.02	-0.186	-0.215	-0.019	0.1	-0.097	-0.092	-0.054	0.053	0.065	0.024	-0.064	-0.145	-0.04	-0.098	-0.008	0.024	-0.107	-0.069	-0.018	0.028	0.078	0.078	-0.044	-0.024	-0.073	0.019	0.013	0.053
	Sig. (2-tailed)	0.007	0.005	0.048	0.545	0.85	0.732	0.234	0.768	0.016	0.962	0.434	0.005	0.045	0.563	0.148	0.033	0.974	0.975	0.02	0.869	0.128	0.079	0.877	0.418	0.432	0.456	0.664	0.67	0.596	0.844	0.603	0.239	0.747	0.425	0.951	0.843	0.386	0.576	0.881	0.819	0.527	0.529	0.722	0.845	0.552	0.879	0.913	0.67
	N	68	68	68	68	68	68	68	68	68	68	68	68	68	68	68	68	68	68	68	68	68	68	68	68	68	68	68	68	68	68	68	68	68	68	68	68	68	68	68	68	68	68	68	68	68	68	68	68
HLA-DQB1	Pearson Correlation	-0.236	.300*	0.219	-0.044	-0.105	-0.005	-0.117	-0.094	.364**	-0.088	-0.128	.271*	-0.169	-0.022	-0.135	.314**	-0.039	-0.072	.316**	-0.123	-0.128	-0.069	0.025	0.071	-0.054	-0.026	0.006	0.085	0.066	0.149	-.249*	-0.142	-0.07	-0.142	0.031	-0.052	-0.113	-0.116	-0.076	0.074	0.142	-0.02	0.043	0.056	-0.042	0.003	0.008	-0.031
	Sig. (2-tailed)	0.053	0.013	0.072	0.724	0.393	0.968	0.341	0.447	0.002	0.475	0.297	0.025	0.169	0.859	0.274	0.009	0.752	0.558	0.009	0.319	0.298	0.576	0.841	0.564	0.665	0.836	0.959	0.49	0.592	0.226	0.041	0.248	0.573	0.246	0.803	0.675	0.359	0.347	0.538	0.55	0.248	0.874	0.73	0.648	0.734	0.981	0.951	0.803
	N	68	68	68	68	68	68	68	68	68	68	68	68	68	68	68	68	68	68	68	68	68	68	68	68	68	68	68	68	68	68	68	68	68	68	68	68	68	68	68	68	68	68	68	68	68	68	68	68
HMBS	Pearson Correlation	0.199	0.238	0	0.125	-.239*	-0.129	.255*	-0.119	.253*	0.071	0.156	-0.116	-0.216	-0.148	-0.193	0.064	-0.061	0.203	-0.129	-0.107	0.076	0.107	0.044	-0.123	-.303*	-0.05	-0.192	0.084	-0.166	-0.031	0.072	-0.011	-0.068	-0.045	0	-0.072	0.166	0.125	-0.041	-0.006	0.227	0.189	-0.143	-0.172	-0.012	0.068	-0.01	-0.069
	Sig. (2-tailed)	0.104	0.051	0.998	0.309	0.05	0.295	0.036	0.332	0.037	0.563	0.205	0.345	0.077	0.229	0.116	0.604	0.621	0.097	0.296	0.385	0.538	0.385	0.72	0.319	0.012	0.688	0.117	0.498	0.177	0.803	0.559	0.931	0.584	0.715	0.999	0.562	0.177	0.311	0.741	0.959	0.063	0.123	0.243	0.16	0.925	0.582	0.934	0.574
	N	68	68	68	68	68	68	68	68	68	68	68	68	68	68	68	68	68	68	68	68	68	68	68	68	68	68	68	68	68	68	68	68	68	68	68	68	68	68	68	68	68	68	68	68	68	68	68	68
HMOX1	Pearson Correlation	-.269*	.366**	0.21	-0.107	-.297*	.446**	0.07	0.041	0.178	0	-0.029	0.038	.247*	0.067	-0.112	-0.104	-0.133	0.049	0.216	-0.045	0.036	-0.11	-0.145	-0.03	0.034	0.054	-0.063	-0.034	-0.109	-0.106	-0.091	0.05	0.101	0.073	0.011	0.008	-0.038	-0.056	0.071	-0.115	-0.11	0.004	-0.008	0.015	-0.031	-0.02	0.065	-0.133
	Sig. (2-tailed)	0.026	0.002	0.086	0.387	0.014	<.001	0.57	0.74	0.148	0.998	0.812	0.76	0.042	0.587	0.363	0.4	0.28	0.689	0.077	0.717	0.768	0.373	0.24	0.807	0.781	0.662	0.608	0.782	0.378	0.389	0.46	0.688	0.411	0.555	0.927	0.949	0.757	0.649	0.567	0.35	0.37	0.974	0.946	0.902	0.8	0.874	0.601	0.278
	N	68	68	68	68	68	68	68	68	68	68	68	68	68	68	68	68	68	68	68	68	68	68	68	68	68	68	68	68	68	68	68	68	68	68	68	68	68	68	68	68	68	68	68	68	68	68	68	68
HMOX2	Pearson Correlation	0.082	.368**	.386**	-.268*	0.016	-.530**	0.175	0.139	-0.021	-0.082	-0.116	0.182	0.047	0.069	-0.088	0.013	0.036	-0.001	-0.016	0.029	0.064	-0.029	0.051	-0.024	-0.021	-0.019	0.013	0.176	0.073	-0.161	-0.033	0.208	0.035	0.043	-0.114	0.034	0.144	0.05	0.133	0.043	0.069	-0.022	-0.018	-0.026	0.107	0.042	0.084	-0.06
	Sig. (2-tailed)	0.507	0.002	0.001	0.027	0.895	<.001	0.153	0.259	0.862	0.505	0.345	0.137	0.701	0.576	0.478	0.916	0.772	0.991	0.9	0.817	0.604	0.813	0.681	0.848	0.867	0.881	0.918	0.152	0.553	0.189	0.786	0.088	0.776	0.73	0.353	0.78	0.241	0.684	0.278	0.73	0.575	0.856	0.884	0.836	0.385	0.733	0.495	0.628
	N	68	68	68	68	68	68	68	68	68	68	68	68	68	68	68	68	68	68	68	68	68	68	68	68	68	68	68	68	68	68	68	68	68	68	68	68	68	68	68	68	68	68	68	68	68	68	68	68
HTATIP2	Pearson Correlation	-0.18	.341**	.276*	0.235	0.215	0.063	0.084	0.171	-0.077	0.049	0.07	-0.152	-0.047	0.189	0.152	0.042	-0.093	0.006	0.225	0.027	0.021	0.215	-0.072	-0.055	0.1	-0.04	0.016	0.036	-0.094	-0.059	.291*	0.093	0.003	0.038	.251*	0.181	-0.029	-0.057	-.252*	-0.073	0.011	-0.039	-0.046	-0.052	0.009	0.09	0.084	-0.168
	Sig. (2-tailed)	0.141	0.004	0.022	0.053	0.079	0.612	0.493	0.163	0.53	0.69	0.57	0.215	0.704	0.122	0.217	0.734	0.45	0.964	0.065	0.825	0.864	0.079	0.559	0.653	0.419	0.744	0.894	0.768	0.443	0.635	0.016	0.45	0.979	0.759	0.039	0.14	0.817	0.642	0.038	0.554	0.932	0.752	0.713	0.674	0.942	0.465	0.494	0.17
	N	68	68	68	68	68	68	68	68	68	68	68	68	68	68	68	68	68	68	68	68	68	68	68	68	68	68	68	68	68	68	68	68	68	68	68	68	68	68	68	68	68	68	68	68	68	68	68	68
HTRA2	Pearson Correlation	-0.102	.313**	-0.106	0.229	-0.045	.411**	0.066	-0.112	-0.157	.243*	0.09	-0.076	-.266*	-0.038	0.18	-0.023	-0.232	0.11	0.101	0.075	-0.054	0.132	0.059	0.078	.261*	-0.025	-0.007	-0.163	0.037	-0.128	0.158	0.096	-0.042	0.131	0.057	0.076	-0.194	0.08	0.065	-0.007	0.095	0.03	-0.03	0.199	-0.036	0.099	-0.06	0.073
	Sig. (2-tailed)	0.409	0.009	0.39	0.06	0.716	<.001	0.591	0.365	0.2	0.046	0.467	0.54	0.028	0.758	0.142	0.854	0.057	0.374	0.411	0.541	0.664	0.281	0.634	0.53	0.031	0.841	0.953	0.185	0.762	0.298	0.197	0.437	0.735	0.287	0.645	0.537	0.113	0.517	0.601	0.952	0.442	0.806	0.806	0.104	0.77	0.423	0.628	0.555
	N	68	68	68	68	68	68	68	68	68	68	68	68	68	68	68	68	68	68	68	68	68	68	68	68	68	68	68	68	68	68	68	68	68	68	68	68	68	68	68	68	68	68	68	68	68	68	68	68
HYAL2	Pearson Correlation	0.16	.290*	.348**	-0.072	0.195	-.360**	-0.074	-0.048	-.348**	0.172	-0.168	.267*	0.021	-0.028	-0.058	-0.16	0.052	-0.026	0.176	-0.084	0.124	0.054	-0.001	-0.001	-0.012	0.074	0.08	0.002	0.019	-0.027	-0.135	0.008	0.162	0.108	-0.039	0.056	-0.088	0.018	0.087	0.107	-0.197	-0.085	0.011	-0.178	-0.016	0.05	0.002	0.005
	Sig. (2-tailed)	0.192	0.016	0.004	0.559	0.111	0.003	0.547	0.696	0.004	0.16	0.17	0.027	0.867	0.818	0.637	0.192	0.674	0.83	0.15	0.497	0.313	0.661	0.993	0.996	0.925	0.549	0.514	0.989	0.879	0.825	0.274	0.949	0.187	0.38	0.755	0.651	0.478	0.884	0.479	0.386	0.108	0.489	0.926	0.146	0.899	0.685	0.988	0.97
	N	68	68	68	68	68	68	68	68	68	68	68	68	68	68	68	68	68	68	68	68	68	68	68	68	68	68	68	68	68	68	68	68	68	68	68	68	68	68	68	68	68	68	68	68	68	68	68	68
IBA57	Pearson Correlation	0.073	0.108	0.13	-0.034	-0.079	-.283*	0.127	-0.1	0.181	0.226	0.024	0.095	.276*	0.138	-0.135	-0.172	0.042	0.221	0.151	0.059	-0.128	-0.005	0.103	-0.041	0.006	0.05	0.076	-0.236	-.269*	0.212	0.003	-0.097	0.155	0.025	-0.02	-0.183	0.053	0.187	-0.202	0.058	0.032	-0.009	0.024	-.305*	0.039	-0.095	-0.004	-0.025
	Sig. (2-tailed)	0.555	0.379	0.291	0.781	0.52	0.019	0.301	0.417	0.139	0.064	0.848	0.44	0.023	0.263	0.272	0.161	0.732	0.071	0.221	0.635	0.298	0.97	0.402	0.738	0.962	0.687	0.541	0.052	0.027	0.083	0.982	0.431	0.206	0.838	0.872	0.134	0.67	0.127	0.098	0.64	0.797	0.942	0.848	0.011	0.754	0.441	0.973	0.843
	N	68	68	68	68	68	68	68	68	68	68	68	68	68	68	68	68	68	68	68	68	68	68	68	68	68	68	68	68	68	68	68	68	68	68	68	68	68	68	68	68	68	68	68	68	68	68	68	68
IGSF3	Pearson Correlation	-0.032	-.362**	.272*	-0.064	0.194	0.108	.425**	0.028	0.046	0.095	0.135	0.223	.312**	0.089	0.184	0.068	.257*	.254*	0.164	0.058	-0.126	0.046	0.008	0.031	-0.009	-0.126	-0.053	0.103	-0.039	-0.084	0.086	0.022	0.022	0.044	0.002	-0.145	-0.057	-0.008	0.109	0.083	-0.06	-0.056	0.044	-0.019	-0.001	0.033	-0.013	0.002
	Sig. (2-tailed)	0.796	0.002	0.025	0.605	0.114	0.38	<.001	0.818	0.707	0.441	0.274	0.068	0.01	0.47	0.133	0.583	0.035	0.037	0.181	0.641	0.306	0.709	0.949	0.801	0.943	0.306	0.666	0.404	0.753	0.495	0.484	0.862	0.857	0.72	0.987	0.238	0.642	0.946	0.377	0.5	0.628	0.651	0.719	0.878	0.993	0.787	0.918	0.989
	N	68	68	68	68	68	68	68	68	68	68	68	68	68	68	68	68	68	68	68	68	68	68	68	68	68	68	68	68	68	68	68	68	68	68	68	68	68	68	68	68	68	68	68	68	68	68	68	68
IREB2	Pearson Correlation	0.035	-.364**	.337**	0.05	0.185	0.095	0.035	0.049	0.079	0.041	-0.064	-0.147	0.136	0.205	0.161	0.082	-0.197	-0.025	0.082	-.259*	-0.152	0.048	-0.061	0.204	0.12	0.036	0.212	0.062	-0.003	0.216	0.04	0.028	0.03	-0.01	-0.003	-0.134	0.042	0.074	-0.02	-0.056	0.033	0.2	0.234	-0.12	-0.099	-0.195	0.131	-0.044
	Sig. (2-tailed)	0.775	0.002	0.005	0.685	0.13	0.44	0.777	0.689	0.524	0.743	0.603	0.23	0.27	0.094	0.189	0.507	0.107	0.837	0.508	0.033	0.217	0.699	0.619	0.095	0.329	0.77	0.082	0.614	0.978	0.077	0.748	0.819	0.806	0.935	0.983	0.276	0.736	0.546	0.874	0.648	0.787	0.101	0.055	0.331	0.423	0.111	0.288	0.724
	N	68	68	68	68	68	68	68	68	68	68	68	68	68	68	68	68	68	68	68	68	68	68	68	68	68	68	68	68	68	68	68	68	68	68	68	68	68	68	68	68	68	68	68	68	68	68	68	68
ISCA1	Pearson Correlation	0.078	0.011	-0.222	0.075	.270*	0.117	-0.062	0.017	-0.097	0.022	-0.126	-0.157	-.286*	0.224	-0.113	-.249*	0.068	.255*	-0.108	0.094	0.015	0.188	0.05	-0.139	0.116	0.096	0.002	0.129	0.061	0.091	-.387**	0.073	0.083	0.017	0.127	0.017	-0.066	0.008	-0.021	-0.033	-0.042	0.133	0.163	-0.013	0.041	-0.054	0.058	0.022
	Sig. (2-tailed)	0.527	0.926	0.069	0.544	0.026	0.344	0.617	0.891	0.433	0.859	0.307	0.2	0.018	0.067	0.358	0.04	0.581	0.036	0.379	0.445	0.9	0.125	0.686	0.259	0.345	0.436	0.985	0.296	0.623	0.461	0.001	0.556	0.5	0.892	0.301	0.889	0.591	0.949	0.864	0.786	0.732	0.28	0.183	0.915	0.739	0.662	0.637	0.856
	N	68	68	68	68	68	68	68	68	68	68	68	68	68	68	68	68	68	68	68	68	68	68	68	68	68	68	68	68	68	68	68	68	68	68	68	68	68	68	68	68	68	68	68	68	68	68	68	68
ISCA2	Pearson Correlation	-0.103	.410**	-.266*	0.086	0.223	0.157	0.057	-0.038	0.103	-0.066	-0.009	0.071	-0.051	.346**	0.048	-0.087	-0.189	-0.036	-0.095	-0.092	-0.147	-0.04	-0.023	-0.039	0.142	0.096	-0.192	-0.063	-0.185	-0.104	.259*	-0.079	0.121	-0.012	-0.034	-.310*	0.043	0.081	-0.101	-0.038	0.174	0.109	-0.038	0.052	0.041	0.025	0.047	0.066
	Sig. (2-tailed)	0.403	<.001	0.028	0.484	0.067	0.2	0.642	0.756	0.404	0.592	0.944	0.567	0.68	0.004	0.7	0.478	0.122	0.768	0.439	0.456	0.231	0.744	0.85	0.751	0.248	0.437	0.118	0.61	0.13	0.4	0.033	0.523	0.326	0.924	0.782	0.01	0.729	0.511	0.412	0.755	0.157	0.376	0.758	0.675	0.741	0.839	0.704	0.594
	N	68	68	68	68	68	68	68	68	68	68	68	68	68	68	68	68	68	68	68	68	68	68	68	68	68	68	68	68	68	68	68	68	68	68	68	68	68	68	68	68	68	68	68	68	68	68	68	68
ISCU	Pearson Correlation	-0.015	.599**	-.292*	-0.13	0.147	0.198	-0.158	0.154	-0.181	-0.058	0.168	-0.235	-0.001	-0.075	-0.149	0.148	0.04	0.074	0.018	0.08	0.107	0.044	0.014	0.026	0.077	.243*	-0.064	-0.094	-0.028	0.054	-0.024	-0.05	-0.05	-0.046	-0.133	-0.035	-0.09	0.067	0.153	0.052	0.08	0.009	-0.069	-0.111	0.045	0.08	0.017	0.008
	Sig. (2-tailed)	0.904	<.001	0.016	0.289	0.232	0.106	0.197	0.21	0.141	0.641	0.172	0.054	0.995	0.542	0.225	0.229	0.744	0.55	0.883	0.518	0.385	0.721	0.909	0.831	0.531	0.046	0.606	0.447	0.822	0.663	0.848	0.684	0.688	0.712	0.279	0.779	0.464	0.587	0.212	0.676	0.517	0.944	0.577	0.367	0.717	0.515	0.89	0.951
	N	68	68	68	68	68	68	68	68	68	68	68	68	68	68	68	68	68	68	68	68	68	68	68	68	68	68	68	68	68	68	68	68	68	68	68	68	68	68	68	68	68	68	68	68	68	68	68	68
JMJD6	Pearson Correlation	0.024	0.12	.244*	-0.045	-.440**	-0.217	-0.133	0.04	0.037	0.086	.242*	.243*	-0.092	-0.116	-0.162	0.006	0.014	-0.05	0.119	0.17	0.161	-.300*	0.195	.310*	0.044	-0.097	-0.204	0.06	-0.008	-0.109	-0.075	-0.026	-0.031	0.035	-0.149	-0.1	0.068	-0.096	-0.004	-0.009	0.139	0.058	-0.019	0.033	0.047	0.015	0.078	0.007
	Sig. (2-tailed)	0.843	0.331	0.045	0.716	<.001	0.076	0.278	0.744	0.762	0.485	0.047	0.046	0.453	0.344	0.188	0.961	0.911	0.684	0.335	0.166	0.191	0.013	0.112	0.01	0.72	0.433	0.095	0.626	0.948	0.376	0.546	0.833	0.804	0.778	0.225	0.419	0.584	0.434	0.973	0.943	0.26	0.636	0.88	0.787	0.702	0.903	0.529	0.953
	N	68	68	68	68	68	68	68	68	68	68	68	68	68	68	68	68	68	68	68	68	68	68	68	68	68	68	68	68	68	68	68	68	68	68	68	68	68	68	68	68	68	68	68	68	68	68	68	68
KAT2B	Pearson Correlation	.302*	-0.093	-0.084	0.177	.251*	.396**	-0.085	-0.153	.334**	0.213	-0.04	0.036	-0.063	-0.003	-0.117	0.003	0.034	0.051	0.069	0.08	-0.169	0.051	0.066	.290*	0.01	-0.036	-0.045	-0.098	.242*	-0.111	0.053	-0.017	-0.097	-0.06	0.142	0.026	0.042	0.041	-0.124	-0.015	0.03	0.001	-0.064	-0.068	-0.018	0.005	-0.095	-0.086
	Sig. (2-tailed)	0.012	0.45	0.497	0.149	0.039	<.001	0.491	0.213	0.005	0.081	0.744	0.769	0.613	0.978	0.342	0.981	0.784	0.68	0.578	0.514	0.168	0.68	0.594	0.017	0.934	0.769	0.713	0.427	0.047	0.369	0.671	0.889	0.433	0.629	0.249	0.836	0.736	0.74	0.313	0.903	0.807	0.992	0.604	0.583	0.884	0.969	0.442	0.486
	N	68	68	68	68	68	68	68	68	68	68	68	68	68	68	68	68	68	68	68	68	68	68	68	68	68	68	68	68	68	68	68	68	68	68	68	68	68	68	68	68	68	68	68	68	68	68	68	68
KCNE1	Pearson Correlation	-0.006	0.113	.409**	-0.081	.357**	-0.112	0.143	0.206	-0.174	0.129	-0.176	0.045	0.007	0.025	0.072	0.025	0.08	-0.122	-0.065	-0.053	-0.144	0.089	-0.12	-0.221	0.108	0.224	-0.037	0.086	-0.163	-0.174	-0.173	-0.053	0	.268*	0.063	-0.189	0.003	-0.048	-0.027	-0.007	-0.124	-0.109	0.018	0.199	-0.026	0.044	-0.01	0.086
	Sig. (2-tailed)	0.958	0.359	<.001	0.509	0.003	0.362	0.246	0.092	0.157	0.293	0.15	0.716	0.954	0.838	0.558	0.837	0.519	0.323	0.6	0.666	0.24	0.472	0.328	0.07	0.381	0.066	0.767	0.486	0.184	0.155	0.159	0.666	1	0.027	0.61	0.123	0.984	0.697	0.827	0.955	0.314	0.376	0.882	0.104	0.835	0.719	0.938	0.484
	N	68	68	68	68	68	68	68	68	68	68	68	68	68	68	68	68	68	68	68	68	68	68	68	68	68	68	68	68	68	68	68	68	68	68	68	68	68	68	68	68	68	68	68	68	68	68	68	68
KCNQ1	Pearson Correlation	-0.23	.398**	0.235	-.286*	0.176	.326**	0.069	-.267*	-.337**	0.216	-0.128	0.006	0.156	0.02	-0.084	-0.158	0.076	-0.142	-0.077	0.03	0.067	-0.091	0.021	0.056	0.049	-0.012	0.063	0.006	-0.142	0.016	0.084	0.001	0.014	0.134	-0.145	0.058	0.078	0.024	-0.007	0.036	0.058	-0.017	-0.018	0.021	-0.101	0.041	0.076	-0.082
	Sig. (2-tailed)	0.059	<.001	0.053	0.018	0.151	0.007	0.579	0.028	0.005	0.077	0.297	0.964	0.205	0.872	0.498	0.197	0.539	0.247	0.534	0.81	0.589	0.462	0.864	0.648	0.694	0.924	0.611	0.962	0.248	0.898	0.494	0.996	0.912	0.275	0.239	0.638	0.525	0.847	0.958	0.77	0.641	0.888	0.882	0.864	0.413	0.743	0.536	0.505
	N	68	68	68	68	68	68	68	68	68	68	68	68	68	68	68	68	68	68	68	68	68	68	68	68	68	68	68	68	68	68	68	68	68	68	68	68	68	68	68	68	68	68	68	68	68	68	68	68
KDM3A	Pearson Correlation	0.007	-0.207	0.111	.377**	-0.053	0.047	-0.229	-0.198	-0.157	0.045	-0.01	-0.172	.294*	0.213	-0.026	0.151	.257*	0.033	-0.041	-0.016	-.253*	0.073	.300*	-0.044	0.036	-0.01	0.048	-0.046	0.069	-0.016	-0.055	-0.032	0.004	-0.003	-0.097	-0.003	0.055	-0.194	-0.035	-0.078	0.002	0.098	-0.091	-0.189	0.078	0.172	-0.004	-0.136
	Sig. (2-tailed)	0.956	0.091	0.368	0.002	0.667	0.702	0.06	0.106	0.201	0.715	0.934	0.16	0.015	0.082	0.834	0.218	0.034	0.791	0.742	0.899	0.037	0.552	0.013	0.723	0.77	0.934	0.698	0.707	0.574	0.897	0.657	0.796	0.972	0.981	0.433	0.982	0.655	0.113	0.777	0.526	0.99	0.425	0.463	0.122	0.527	0.16	0.975	0.269
	N	68	68	68	68	68	68	68	68	68	68	68	68	68	68	68	68	68	68	68	68	68	68	68	68	68	68	68	68	68	68	68	68	68	68	68	68	68	68	68	68	68	68	68	68	68	68	68	68
KDM7A	Pearson Correlation	-0.005	-.456**	0.219	.269*	0.167	-0.011	-.309*	0.142	-0.212	.272*	0.067	0.113	0.107	0.083	-0.004	-0.065	-0.043	-0.189	-0.198	0.024	0.018	0.181	-0.067	-0.096	-0.162	-0.035	-0.123	0.117	-0.071	0.041	0.174	-0.003	0.117	0.094	0.041	-0.122	-0.208	-0.03	0.007	0.093	-0.019	0.047	0.081	0.016	0.036	-0.049	-0.063	-0.007
	Sig. (2-tailed)	0.965	<.001	0.073	0.026	0.173	0.93	0.01	0.249	0.082	0.025	0.589	0.361	0.385	0.499	0.977	0.6	0.727	0.122	0.106	0.849	0.886	0.14	0.584	0.435	0.186	0.777	0.316	0.341	0.567	0.741	0.155	0.979	0.342	0.444	0.742	0.321	0.088	0.807	0.955	0.453	0.878	0.702	0.513	0.899	0.77	0.693	0.608	0.955
	N	68	68	68	68	68	68	68	68	68	68	68	68	68	68	68	68	68	68	68	68	68	68	68	68	68	68	68	68	68	68	68	68	68	68	68	68	68	68	68	68	68	68	68	68	68	68	68	68
KEL	Pearson Correlation	.244*	-0.176	0.024	.246*	-0.192	-0.177	0.212	-0.156	0.019	0.214	-0.01	-0.086	0.047	-.251*	-0.2	-0.009	0.026	-0.093	0.001	.293*	0.034	0.199	-0.022	-0.065	-0.021	-0.074	-0.004	.256*	0.003	.239*	0.095	0.009	0.186	-0.118	0.114	0.167	-0.082	0.032	-0.06	0.113	-0.163	-0.034	0.196	-0.076	-0.01	-0.034	0.1	0.083
	Sig. (2-tailed)	0.045	0.15	0.844	0.043	0.117	0.15	0.083	0.205	0.875	0.08	0.933	0.484	0.702	0.039	0.102	0.945	0.834	0.452	0.991	0.015	0.782	0.104	0.862	0.599	0.865	0.551	0.973	0.035	0.98	0.049	0.441	0.939	0.128	0.338	0.353	0.173	0.505	0.796	0.626	0.361	0.184	0.784	0.11	0.54	0.935	0.786	0.418	0.5
	N	68	68	68	68	68	68	68	68	68	68	68	68	68	68	68	68	68	68	68	68	68	68	68	68	68	68	68	68	68	68	68	68	68	68	68	68	68	68	68	68	68	68	68	68	68	68	68	68
KHNYN	Pearson Correlation	0.102	-.297*	-.252*	-0.091	-0.041	0.089	0.168	-0.214	-.363**	-0.065	-0.031	0.129	0.168	-0.018	-0.129	0.1	-0.211	.282*	-.302*	0.035	-0.133	0.124	0.199	0.161	0.102	0.142	0.074	-0.19	-0.023	0.069	-0.001	-0.128	0.055	0.028	-0.005	0.081	0.016	-0.083	-0.029	0.095	0.007	0.217	-0.108	0.031	0.115	-0.028	-0.004	-0.021
	Sig. (2-tailed)	0.407	0.014	0.038	0.459	0.742	0.469	0.17	0.079	0.002	0.599	0.801	0.295	0.172	0.886	0.293	0.416	0.084	0.02	0.012	0.776	0.278	0.316	0.104	0.19	0.409	0.247	0.546	0.12	0.854	0.578	0.992	0.298	0.658	0.821	0.969	0.509	0.895	0.499	0.817	0.439	0.955	0.076	0.381	0.803	0.352	0.823	0.972	0.864
	N	68	68	68	68	68	68	68	68	68	68	68	68	68	68	68	68	68	68	68	68	68	68	68	68	68	68	68	68	68	68	68	68	68	68	68	68	68	68	68	68	68	68	68	68	68	68	68	68
KIF23	Pearson Correlation	-0.152	-0.025	0.038	-0.14	-0.233	-0.224	0.033	-0.049	0.209	0.151	.261*	-0.029	0.209	0.037	0.132	.266*	-0.165	0.085	-0.169	-0.042	-0.005	0.061	-0.169	0.085	0.132	-0.014	-0.174	-0.067	0.19	0.145	0.177	0.037	-0.204	0.158	-0.192	0.035	0.086	-.251*	-0.175	-0.005	-0.217	0	-0.038	0.061	0.17	-0.028	0.046	0.046
	Sig. (2-tailed)	0.216	0.842	0.761	0.253	0.056	0.066	0.791	0.691	0.087	0.219	0.031	0.813	0.088	0.766	0.283	0.029	0.179	0.492	0.169	0.734	0.968	0.622	0.169	0.49	0.283	0.907	0.155	0.589	0.121	0.238	0.148	0.762	0.094	0.198	0.118	0.774	0.488	0.039	0.155	0.968	0.076	0.999	0.756	0.624	0.166	0.824	0.708	0.712
	N	68	68	68	68	68	68	68	68	68	68	68	68	68	68	68	68	68	68	68	68	68	68	68	68	68	68	68	68	68	68	68	68	68	68	68	68	68	68	68	68	68	68	68	68	68	68	68	68
KLF1	Pearson Correlation	.651**	0.129	.348**	0.088	-0.009	-0.022	0.154	-0.206	0.037	0.133	0.028	-0.077	0.048	-0.008	-.269*	0.214	-0.022	-0.11	-0.113	0.068	-0.007	-0.092	-0.085	-0.036	-0.129	0.085	-0.129	0.084	-0.043	-0.134	0.083	0.097	-0.006	-0.105	-0.04	0.083	0.124	0.014	0.039	0.041	0.093	-0.096	-0.037	-0.05	0.002	-0.004	0.03	0.008
	Sig. (2-tailed)	<.001	0.295	0.004	0.477	0.942	0.861	0.209	0.091	0.764	0.279	0.818	0.535	0.699	0.95	0.026	0.08	0.86	0.371	0.36	0.579	0.954	0.454	0.49	0.773	0.293	0.491	0.295	0.494	0.726	0.276	0.5	0.431	0.958	0.395	0.748	0.5	0.313	0.907	0.755	0.742	0.45	0.438	0.764	0.688	0.99	0.975	0.81	0.948
	N	68	68	68	68	68	68	68	68	68	68	68	68	68	68	68	68	68	68	68	68	68	68	68	68	68	68	68	68	68	68	68	68	68	68	68	68	68	68	68	68	68	68	68	68	68	68	68	68
KLF3	Pearson Correlation	0.026	-.261*	.389**	-0.065	-0.017	-0.059	-.352**	-0.219	-0.138	.349**	-0.007	0.023	0.076	0.089	-0.167	-0.107	0.155	-.364**	-0.051	-0.101	-0.122	0.024	0.012	-0.016	0.07	0.1	0.147	0.136	0.015	-0.021	-0.199	0.094	0.07	-0.093	-0.002	-0.076	0.02	-0.117	0.018	0.048	-0.083	0.087	-0.092	-0.051	0.022	0.108	0.106	-0.105
	Sig. (2-tailed)	0.833	0.031	0.001	0.598	0.893	0.633	0.003	0.073	0.261	0.004	0.957	0.855	0.539	0.471	0.173	0.384	0.208	0.002	0.68	0.414	0.324	0.848	0.921	0.897	0.573	0.415	0.233	0.268	0.901	0.867	0.104	0.445	0.572	0.45	0.988	0.536	0.875	0.343	0.881	0.696	0.503	0.48	0.454	0.679	0.862	0.379	0.388	0.396
	N	68	68	68	68	68	68	68	68	68	68	68	68	68	68	68	68	68	68	68	68	68	68	68	68	68	68	68	68	68	68	68	68	68	68	68	68	68	68	68	68	68	68	68	68	68	68	68	68
LAMP2	Pearson Correlation	-0.108	0.026	.589**	.266*	.289*	.247*	.240*	0.018	0.062	-0.033	0.044	.247*	-0.014	0.031	0.047	-0.064	-0.051	-0.082	0.043	0.053	0.037	0.044	-0.028	0.122	-0.093	-0.021	-0.081	0.018	0.163	0.076	-0.184	0.029	-0.048	0.051	0.094	-0.152	0.029	-0.141	-0.05	-0.183	-0.034	-0.081	0.029	-0.046	-0.105	0.007	0.152	0.052
	Sig. (2-tailed)	0.383	0.834	<.001	0.028	0.017	0.042	0.049	0.883	0.614	0.789	0.721	0.042	0.913	0.8	0.701	0.604	0.68	0.508	0.729	0.668	0.763	0.723	0.823	0.322	0.448	0.863	0.51	0.884	0.184	0.535	0.134	0.813	0.696	0.678	0.446	0.215	0.817	0.251	0.687	0.135	0.785	0.509	0.813	0.707	0.395	0.957	0.215	0.674
	N	68	68	68	68	68	68	68	68	68	68	68	68	68	68	68	68	68	68	68	68	68	68	68	68	68	68	68	68	68	68	68	68	68	68	68	68	68	68	68	68	68	68	68	68	68	68	68	68
LCN2	Pearson Correlation	0.131	-0.028	0.147	0.043	.247*	0.17	.368**	0.018	0.004	.578**	-0.047	-0.096	-0.069	-0.022	0.019	0.054	0.118	-0.078	-0.034	.258*	0	-0.223	0.089	-0.002	-0.06	-0.025	-0.013	0.073	-0.074	-0.017	-0.096	-0.173	-0.179	0.078	0.043	0.07	-0.001	-0.02	-0.054	-0.039	-0.06	0.046	-0.082	0.009	0.234	-0.081	0.014	0.051
	Sig. (2-tailed)	0.286	0.82	0.233	0.725	0.043	0.167	0.002	0.886	0.973	<.001	0.706	0.438	0.575	0.86	0.879	0.664	0.336	0.526	0.781	0.034	0.997	0.068	0.472	0.987	0.627	0.841	0.917	0.555	0.546	0.89	0.434	0.159	0.144	0.526	0.727	0.571	0.992	0.874	0.662	0.75	0.625	0.711	0.506	0.941	0.055	0.509	0.911	0.679
	N	68	68	68	68	68	68	68	68	68	68	68	68	68	68	68	68	68	68	68	68	68	68	68	68	68	68	68	68	68	68	68	68	68	68	68	68	68	68	68	68	68	68	68	68	68	68	68	68
LMO2	Pearson Correlation	-0.226	-0.091	0.012	.530**	-0.002	.516**	0.105	0.15	0.107	0.065	0.05	0.137	0.106	0.001	-0.2	-0.102	0.032	-0.011	0.17	0.099	-0.092	0.005	-0.051	0.049	-0.074	0.146	0.099	-0.114	-0.064	0.056	0.151	0.003	-0.09	0.113	-0.094	-0.01	-0.029	0.105	0.042	-0.081	-0.006	0.032	0.071	0.038	-0.024	-0.011	-0.097	0.031
	Sig. (2-tailed)	0.064	0.462	0.922	<.001	0.99	<.001	0.393	0.223	0.385	0.599	0.684	0.266	0.389	0.993	0.102	0.406	0.792	0.927	0.165	0.423	0.455	0.968	0.678	0.692	0.55	0.235	0.422	0.353	0.607	0.647	0.219	0.977	0.464	0.358	0.443	0.938	0.812	0.395	0.735	0.51	0.962	0.796	0.565	0.76	0.845	0.931	0.432	0.8
	N	68	68	68	68	68	68	68	68	68	68	68	68	68	68	68	68	68	68	68	68	68	68	68	68	68	68	68	68	68	68	68	68	68	68	68	68	68	68	68	68	68	68	68	68	68	68	68	68
LMTK2	Pearson Correlation	0.078	-.531**	0.217	-.246*	-0.057	0.026	0.03	-0.075	0.061	0.006	.270*	0.145	0.14	-0.082	0.198	-0.106	-0.016	0.178	0.03	0.053	0.003	-0.079	-0.021	0.025	-0.186	-0.155	0.173	0.079	-0.158	0.19	0.074	-0.144	0.036	0.051	0	0.075	-0.133	0.062	-0.07	0.08	.286*	-0.093	-0.098	0.067	-0.026	-0.052	0.046	-0.048
	Sig. (2-tailed)	0.526	<.001	0.076	0.043	0.646	0.832	0.806	0.543	0.624	0.963	0.026	0.238	0.256	0.508	0.106	0.39	0.896	0.146	0.809	0.667	0.979	0.523	0.866	0.84	0.129	0.207	0.159	0.521	0.198	0.121	0.551	0.243	0.772	0.677	0.997	0.542	0.28	0.616	0.573	0.515	0.018	0.449	0.424	0.585	0.836	0.672	0.713	0.698
	N	68	68	68	68	68	68	68	68	68	68	68	68	68	68	68	68	68	68	68	68	68	68	68	68	68	68	68	68	68	68	68	68	68	68	68	68	68	68	68	68	68	68	68	68	68	68	68	68
LPIN2	Pearson Correlation	-0.017	-.370**	.560**	0.094	0.056	.436**	0.091	-0.055	0.059	-0.125	0.094	0.008	0.084	0.074	-0.011	-0.097	0.073	0.198	-0.094	0.167	0.049	0.001	-0.108	0.124	-0.072	-0.04	0.024	0.027	0.084	-0.056	0.046	0.001	-0.059	0.082	0.127	-0.081	-0.039	0.064	0.104	0.043	0.041	0.006	-0.07	-0.003	-0.066	0.068	-0.081	-0.007
	Sig. (2-tailed)	0.892	0.002	<.001	0.445	0.651	<.001	0.46	0.655	0.635	0.31	0.444	0.947	0.496	0.548	0.927	0.431	0.554	0.106	0.443	0.174	0.691	0.993	0.379	0.314	0.56	0.745	0.845	0.83	0.497	0.648	0.709	0.996	0.632	0.509	0.301	0.511	0.755	0.601	0.399	0.726	0.738	0.962	0.57	0.981	0.594	0.584	0.51	0.953
	N	68	68	68	68	68	68	68	68	68	68	68	68	68	68	68	68	68	68	68	68	68	68	68	68	68	68	68	68	68	68	68	68	68	68	68	68	68	68	68	68	68	68	68	68	68	68	68	68
LRP10	Pearson Correlation	0.048	0.036	.403**	-0.135	0.128	.441**	.328**	-0.229	-.258*	-0.162	-0.055	0.153	-0.141	-0.208	0.134	0.051	0.105	.261*	-0.03	-0.003	0.093	0.022	0.129	-0.035	-0.018	0.032	0.05	0.051	0.139	-0.006	0.083	-0.087	-0.018	-0.05	-0.01	-0.025	-0.098	-0.028	-0.013	0.031	0.142	0.048	-0.05	-0.118	-0.03	-0.039	0.015	0.017
	Sig. (2-tailed)	0.699	0.773	<.001	0.272	0.298	<.001	0.006	0.061	0.034	0.188	0.656	0.212	0.253	0.088	0.278	0.68	0.393	0.031	0.805	0.982	0.45	0.861	0.293	0.778	0.885	0.793	0.686	0.68	0.259	0.962	0.501	0.482	0.881	0.684	0.938	0.838	0.428	0.819	0.915	0.799	0.247	0.699	0.683	0.339	0.81	0.751	0.903	0.892
	N	68	68	68	68	68	68	68	68	68	68	68	68	68	68	68	68	68	68	68	68	68	68	68	68	68	68	68	68	68	68	68	68	68	68	68	68	68	68	68	68	68	68	68	68	68	68	68	68
LTF	Pearson Correlation	0.086	-0.054	0.166	0.018	.300*	0.141	.272*	0.091	0.054	.580**	-0.059	-0.156	-0.05	-0.03	0.025	0.101	0.14	-0.024	-0.013	0.194	0.122	-0.199	0.004	0.06	-0.019	0.007	0.068	0.015	-0.004	0.048	-0.171	-0.202	-0.21	0.059	0.188	0.022	0.041	-0.129	-0.076	0.026	-0.143	-0.003	-0.048	0.031	0.151	-0.017	0.019	-0.006
	Sig. (2-tailed)	0.483	0.663	0.176	0.882	0.013	0.253	0.025	0.458	0.662	<.001	0.632	0.204	0.684	0.806	0.838	0.414	0.255	0.847	0.919	0.113	0.32	0.105	0.974	0.629	0.88	0.958	0.582	0.901	0.974	0.695	0.164	0.098	0.085	0.632	0.125	0.858	0.738	0.295	0.535	0.836	0.245	0.981	0.695	0.801	0.221	0.89	0.879	0.964
	N	68	68	68	68	68	68	68	68	68	68	68	68	68	68	68	68	68	68	68	68	68	68	68	68	68	68	68	68	68	68	68	68	68	68	68	68	68	68	68	68	68	68	68	68	68	68	68	68
MAP2K3	Pearson Correlation	.306*	0.152	.265*	-.332**	-.448**	0.064	0.141	-0.136	0.033	-0.036	-0.089	0.169	0.067	0.177	-0.205	-0.132	-0.067	0.011	-0.194	0.047	0.207	-0.103	0.042	0.078	-0.042	-0.171	-0.014	0.007	-0.002	-0.062	-0.164	0.085	-0.008	-0.021	0.073	0.105	0.153	-0.043	0.136	-0.09	0.029	0.189	-0.019	-0.079	0.022	-0.015	0.015	-0.004
	Sig. (2-tailed)	0.011	0.216	0.029	0.006	<.001	0.603	0.252	0.267	0.787	0.771	0.469	0.168	0.59	0.148	0.094	0.282	0.588	0.932	0.113	0.701	0.09	0.402	0.735	0.527	0.735	0.163	0.908	0.956	0.985	0.613	0.181	0.49	0.948	0.865	0.553	0.393	0.212	0.726	0.267	0.465	0.817	0.123	0.88	0.524	0.858	0.902	0.902	0.975
	N	68	68	68	68	68	68	68	68	68	68	68	68	68	68	68	68	68	68	68	68	68	68	68	68	68	68	68	68	68	68	68	68	68	68	68	68	68	68	68	68	68	68	68	68	68	68	68	68
MARCHF2	Pearson Correlation	0.044	.372**	0.219	-0.184	-.249*	0.159	-0.061	-0.237	-0.167	0.172	-.393**	0.096	-0.037	0.039	0.03	0.008	-0.067	0.21	-0.076	-0.103	0.008	-0.105	-0.094	-0.043	0.184	0.223	-0.14	-0.018	0.055	0.065	0.013	0.098	0.051	-0.045	0.033	0.174	-0.06	0.015	0.071	-0.123	0.003	-0.088	-0.203	-0.095	0.06	0.04	0.059	-0.004
	Sig. (2-tailed)	0.722	0.002	0.073	0.132	0.04	0.195	0.62	0.051	0.173	0.16	<.001	0.438	0.765	0.754	0.809	0.95	0.586	0.086	0.538	0.405	0.951	0.395	0.444	0.728	0.133	0.067	0.255	0.881	0.656	0.601	0.917	0.428	0.678	0.717	0.786	0.156	0.625	0.903	0.566	0.316	0.984	0.478	0.096	0.442	0.625	0.743	0.632	0.971
	N	68	68	68	68	68	68	68	68	68	68	68	68	68	68	68	68	68	68	68	68	68	68	68	68	68	68	68	68	68	68	68	68	68	68	68	68	68	68	68	68	68	68	68	68	68	68	68	68
MARCHF8	Pearson Correlation	.763**	-0.189	.248*	0.057	0.201	0.217	0.029	0.117	0.037	0.037	-0.101	-0.019	-0.098	-0.099	-0.03	-0.025	-0.015	-0.013	0.015	0.081	-0.007	0.051	0.058	0.042	0.167	-0.057	-0.094	0.014	0.063	0.104	0.142	-0.022	0.014	-0.005	-0.043	-0.09	-0.018	-0.05	0.009	-0.058	-0.105	0.089	-0.004	-0.012	0.064	0.006	0.071	-0.088
	Sig. (2-tailed)	<.001	0.122	0.041	0.646	0.1	0.076	0.814	0.343	0.765	0.768	0.414	0.879	0.427	0.421	0.809	0.841	0.902	0.918	0.905	0.514	0.952	0.68	0.636	0.731	0.174	0.644	0.445	0.91	0.607	0.397	0.248	0.859	0.909	0.966	0.729	0.466	0.885	0.685	0.939	0.636	0.395	0.468	0.977	0.922	0.602	0.96	0.563	0.477
	N	68	68	68	68	68	68	68	68	68	68	68	68	68	68	68	68	68	68	68	68	68	68	68	68	68	68	68	68	68	68	68	68	68	68	68	68	68	68	68	68	68	68	68	68	68	68	68	68
MARK3	Pearson Correlation	.506**	-.240*	0.084	-0.223	-.314**	0.032	-0.002	0.217	-0.047	0.116	0.083	-0.138	-0.161	-0.048	0.032	-0.049	0.188	0.224	-0.009	0.052	0.082	0.076	0.053	-0.116	0.067	-.293*	0.021	-0.1	-0.021	0.234	0.028	-0.016	0.051	-0.05	0.098	0.064	-0.017	0.05	0.056	0.074	0.001	-0.033	-0.007	-0.17	0.099	-0.051	-0.024	0.058
	Sig. (2-tailed)	<.001	0.049	0.494	0.068	0.009	0.796	0.989	0.076	0.702	0.346	0.502	0.263	0.188	0.696	0.795	0.693	0.124	0.066	0.94	0.676	0.507	0.535	0.669	0.346	0.59	0.015	0.864	0.416	0.867	0.055	0.82	0.899	0.681	0.688	0.429	0.601	0.887	0.685	0.653	0.547	0.993	0.787	0.954	0.166	0.421	0.677	0.847	0.637
	N	68	68	68	68	68	68	68	68	68	68	68	68	68	68	68	68	68	68	68	68	68	68	68	68	68	68	68	68	68	68	68	68	68	68	68	68	68	68	68	68	68	68	68	68	68	68	68	68
MBOAT2	Pearson Correlation	-0.027	-.350**	0.024	-0.145	0.066	0.101	-0.048	0.079	.392**	0.143	0.11	-0.074	0.041	-0.077	-0.048	0.091	0.075	-0.215	0.016	0	-.285*	0.159	-0.026	-0.104	-0.175	0.042	0.077	0.001	-0.07	-.249*	0.086	0.104	0.054	0.143	-.246*	0.159	-0.076	-0.187	0.107	0.077	0.03	0.097	-0.041	-0.04	-0.147	0.172	0.078	0.146
	Sig. (2-tailed)	0.827	0.003	0.848	0.239	0.595	0.413	0.696	0.524	<.001	0.244	0.373	0.55	0.738	0.534	0.699	0.459	0.541	0.078	0.897	0.998	0.018	0.196	0.83	0.397	0.152	0.735	0.53	0.991	0.568	0.041	0.483	0.4	0.663	0.246	0.044	0.194	0.537	0.126	0.384	0.533	0.807	0.432	0.738	0.745	0.231	0.16	0.529	0.236
	N	68	68	68	68	68	68	68	68	68	68	68	68	68	68	68	68	68	68	68	68	68	68	68	68	68	68	68	68	68	68	68	68	68	68	68	68	68	68	68	68	68	68	68	68	68	68	68	68
MCOLN1	Pearson Correlation	-0.154	.355**	.248*	-0.189	-.305*	.440**	0.167	0.089	-0.019	-0.134	-0.123	-0.12	0.156	-0.003	0.074	0.027	0.103	-0.15	-0.04	0.09	0.088	0.2	0.072	-0.01	-0.124	0.048	-0.12	-0.005	-0.025	0.049	0.021	0.003	0.055	0.048	-0.107	-0.083	0.117	0.133	-0.104	0.071	0.13	0.128	0.001	-0.091	0.127	0.101	-0.149	0.001
	Sig. (2-tailed)	0.208	0.003	0.042	0.123	0.011	<.001	0.173	0.469	0.88	0.276	0.316	0.329	0.204	0.979	0.551	0.828	0.405	0.221	0.746	0.467	0.473	0.102	0.558	0.936	0.316	0.699	0.329	0.965	0.839	0.693	0.865	0.978	0.654	0.695	0.386	0.499	0.344	0.281	0.397	0.567	0.289	0.298	0.991	0.463	0.304	0.414	0.226	0.991
	N	68	68	68	68	68	68	68	68	68	68	68	68	68	68	68	68	68	68	68	68	68	68	68	68	68	68	68	68	68	68	68	68	68	68	68	68	68	68	68	68	68	68	68	68	68	68	68	68
MELTF	Pearson Correlation	-0.009	0.135	0.097	-0.04	-0.225	0.129	0.137	-0.081	-0.125	0.033	-.260*	.249*	-0.035	.305*	-0.094	.416**	-0.047	-0.104	-0.193	-0.156	0.008	-0.153	0.151	-0.037	0.017	-0.015	-0.115	-0.051	0.105	.254*	0.036	-0.052	-0.012	-0.126	0.157	0.041	-0.177	0.139	0.001	-0.062	0.111	-0.191	-0.035	0.084	-0.027	0.116	0.066	0.063
	Sig. (2-tailed)	0.94	0.271	0.429	0.745	0.065	0.293	0.265	0.512	0.31	0.792	0.032	0.04	0.778	0.011	0.446	<.001	0.706	0.4	0.115	0.203	0.949	0.213	0.219	0.766	0.89	0.905	0.351	0.68	0.395	0.037	0.768	0.671	0.926	0.307	0.202	0.739	0.149	0.258	0.997	0.615	0.37	0.119	0.775	0.495	0.83	0.346	0.594	0.61
	N	68	68	68	68	68	68	68	68	68	68	68	68	68	68	68	68	68	68	68	68	68	68	68	68	68	68	68	68	68	68	68	68	68	68	68	68	68	68	68	68	68	68	68	68	68	68	68	68
MFHAS1	Pearson Correlation	0.058	-0.046	0.071	-.384**	0.175	0.214	-.327**	-0.141	-.370**	-0.116	0.069	0.169	0.133	-0.042	-0.233	0.019	-0.021	0.051	0.179	-0.002	-0.158	0.114	0.032	0.036	-0.152	0.136	0.036	-0.02	-0.038	0.077	0.049	-0.146	-0.18	0.065	0.036	-0.05	0.225	0.139	0.026	-0.088	0.095	0.085	-0.037	0.022	0.053	-0.024	-0.044	-0.001
	Sig. (2-tailed)	0.639	0.71	0.567	0.001	0.154	0.08	0.007	0.252	0.002	0.345	0.574	0.167	0.28	0.734	0.055	0.875	0.866	0.681	0.143	0.988	0.199	0.355	0.799	0.77	0.215	0.27	0.773	0.873	0.759	0.535	0.692	0.235	0.142	0.598	0.772	0.686	0.065	0.257	0.834	0.475	0.442	0.491	0.765	0.862	0.67	0.847	0.72	0.995
	N	68	68	68	68	68	68	68	68	68	68	68	68	68	68	68	68	68	68	68	68	68	68	68	68	68	68	68	68	68	68	68	68	68	68	68	68	68	68	68	68	68	68	68	68	68	68	68	68
MGST3	Pearson Correlation	-.340**	.541**	-0.113	0.046	0.014	-.264*	-0.203	-0.057	0.017	0.091	0.08	0.005	0.028	0.157	0.067	0.009	-0.178	0.04	-0.122	-0.141	0.172	-0.06	0.008	-0.154	0.107	0.109	0.151	-0.143	0.103	-0.066	0.032	-0.025	0.077	-0.087	0.152	0.067	0.007	-0.027	0.142	0.012	-0.012	0.008	-0.017	-0.011	-0.16	-0.044	-0.027	0.018
	Sig. (2-tailed)	0.005	<.001	0.358	0.708	0.911	0.03	0.097	0.647	0.892	0.46	0.518	0.97	0.82	0.202	0.587	0.94	0.147	0.748	0.323	0.252	0.162	0.626	0.952	0.209	0.383	0.378	0.218	0.245	0.405	0.592	0.793	0.838	0.532	0.48	0.215	0.585	0.958	0.826	0.249	0.925	0.92	0.947	0.89	0.929	0.192	0.721	0.827	0.884
	N	68	68	68	68	68	68	68	68	68	68	68	68	68	68	68	68	68	68	68	68	68	68	68	68	68	68	68	68	68	68	68	68	68	68	68	68	68	68	68	68	68	68	68	68	68	68	68	68
MINPP1	Pearson Correlation	0.035	0.093	0.198	.540**	0.207	0.085	0.01	0.105	-0.195	-0.037	0.06	0.036	-0.107	.271*	0.146	0.146	0.082	-0.193	0.047	-0.15	0.123	-0.156	0.001	0.111	0.073	0.124	-0.088	-0.143	-0.113	0.048	0.025	-0.004	0.049	0.228	-0.073	-.278*	0.089	-0.087	-0.078	-0.009	-0.1	-0.024	0.024	0.132	0.075	-0.013	0.052	0.019
	Sig. (2-tailed)	0.778	0.45	0.105	<.001	0.09	0.491	0.936	0.393	0.111	0.762	0.627	0.771	0.386	0.025	0.236	0.234	0.504	0.116	0.704	0.223	0.316	0.204	0.992	0.368	0.556	0.312	0.476	0.245	0.361	0.696	0.841	0.972	0.689	0.062	0.557	0.022	0.47	0.482	0.527	0.942	0.417	0.848	0.845	0.284	0.544	0.916	0.672	0.879
	N	68	68	68	68	68	68	68	68	68	68	68	68	68	68	68	68	68	68	68	68	68	68	68	68	68	68	68	68	68	68	68	68	68	68	68	68	68	68	68	68	68	68	68	68	68	68	68	68
MKRN1	Pearson Correlation	.639**	0.231	.252*	0.055	0.144	0.165	-0.066	0.05	-0.079	-0.088	-0.148	-0.048	0.206	0.009	0.16	0.006	0.116	0.181	0.177	-0.078	-0.078	-0.069	-0.036	0.169	0.055	-0.037	0.105	-0.034	0.098	0.045	-0.066	-0.035	0.091	-0.034	0.082	0.049	-0.059	0.008	-0.069	-0.057	-0.057	0.004	-0.148	0.092	-0.057	-0.043	-0.039	0.042
	Sig. (2-tailed)	<.001	0.058	0.038	0.654	0.24	0.179	0.59	0.687	0.521	0.475	0.227	0.7	0.091	0.943	0.193	0.964	0.346	0.139	0.149	0.526	0.529	0.579	0.772	0.169	0.659	0.763	0.393	0.781	0.426	0.715	0.594	0.776	0.462	0.784	0.506	0.69	0.631	0.951	0.578	0.643	0.641	0.972	0.229	0.457	0.646	0.726	0.753	0.736
	N	68	68	68	68	68	68	68	68	68	68	68	68	68	68	68	68	68	68	68	68	68	68	68	68	68	68	68	68	68	68	68	68	68	68	68	68	68	68	68	68	68	68	68	68	68	68	68	68
MMGT1	Pearson Correlation	0.032	-.371**	.540**	0.006	0.093	-0.071	-0.116	0.016	-0.022	0.108	0.161	.384**	0.13	0.002	-0.157	0.173	-0.063	0.138	-0.113	-0.044	0.013	-0.003	-0.079	-0.07	0.04	0.035	0.034	-0.003	-0.132	-0.032	0.112	0.038	0.007	0.127	0.025	0.053	-0.009	0.097	-0.135	0.089	0.118	0.081	-0.111	-0.069	0.033	-0.07	0.059	0.056
	Sig. (2-tailed)	0.798	0.002	<.001	0.962	0.451	0.563	0.346	0.897	0.86	0.38	0.19	0.001	0.289	0.989	0.202	0.158	0.608	0.262	0.357	0.719	0.917	0.978	0.522	0.573	0.746	0.777	0.782	0.982	0.285	0.794	0.363	0.761	0.954	0.301	0.837	0.668	0.945	0.431	0.274	0.471	0.339	0.511	0.366	0.577	0.79	0.569	0.632	0.649
	N	68	68	68	68	68	68	68	68	68	68	68	68	68	68	68	68	68	68	68	68	68	68	68	68	68	68	68	68	68	68	68	68	68	68	68	68	68	68	68	68	68	68	68	68	68	68	68	68
MMP1	Pearson Correlation	-0.122	-0.223	0.098	-0.116	-0.217	-0.155	0.031	0.233	.363**	0.185	-0.113	0.183	-0.135	0.111	0.051	0.14	0.121	.274*	0.15	-0.019	0.067	0.159	0.029	-0.014	0.164	0.179	-0.159	0.181	-0.028	0.028	-.251*	-0.009	0.011	0.071	-0.019	0.122	0.116	0.055	-0.085	0.09	-0.072	0.007	-0.038	0.052	0.116	0.093	-0.089	0.016
	Sig. (2-tailed)	0.323	0.068	0.427	0.348	0.076	0.208	0.803	0.055	0.002	0.13	0.359	0.135	0.273	0.367	0.679	0.254	0.326	0.024	0.221	0.878	0.585	0.195	0.816	0.909	0.181	0.144	0.196	0.14	0.821	0.82	0.039	0.944	0.927	0.566	0.879	0.321	0.347	0.657	0.491	0.466	0.557	0.955	0.755	0.675	0.347	0.45	0.469	0.9
	N	68	68	68	68	68	68	68	68	68	68	68	68	68	68	68	68	68	68	68	68	68	68	68	68	68	68	68	68	68	68	68	68	68	68	68	68	68	68	68	68	68	68	68	68	68	68	68	68
MOCOS	Pearson Correlation	0.049	-0.221	.311**	-0.12	-.345**	-0.05	-0.113	-0.13	-0.178	.299*	-0.13	-0.203	-0.157	0.137	-0.108	0.204	-0.049	-0.14	0.014	0.01	-0.033	0.075	0.179	-0.008	-0.095	0.01	0.234	0.022	-0.134	-0.094	0.11	0.034	-0.066	-0.088	0.002	0.036	0.104	.251*	-0.06	0.082	-0.015	-0.019	-0.092	-0.038	0.062	-0.181	0.152	0.178
	Sig. (2-tailed)	0.693	0.071	0.01	0.328	0.004	0.688	0.36	0.29	0.147	0.013	0.293	0.097	0.202	0.267	0.378	0.095	0.691	0.253	0.911	0.935	0.787	0.542	0.144	0.947	0.441	0.939	0.055	0.858	0.277	0.445	0.371	0.782	0.595	0.473	0.984	0.773	0.398	0.039	0.626	0.505	0.903	0.88	0.455	0.756	0.614	0.14	0.217	0.146
	N	68	68	68	68	68	68	68	68	68	68	68	68	68	68	68	68	68	68	68	68	68	68	68	68	68	68	68	68	68	68	68	68	68	68	68	68	68	68	68	68	68	68	68	68	68	68	68	68
MOSPD1	Pearson Correlation	0.013	-0.238	.263*	.337**	-0.01	0.214	-0.055	0.188	.355**	0.027	0.084	0.058	0.015	-0.045	0.044	-0.098	-0.102	.298*	-0.191	0.091	0.053	-0.044	-0.058	0.116	-0.121	-0.011	0.034	-0.108	0.187	-0.195	0.053	0.204	-0.019	-0.122	-0.056	0.071	0.057	0.109	-0.061	0.108	-0.034	-0.003	0	-0.176	0.036	0.076	0.002	0.049
	Sig. (2-tailed)	0.918	0.051	0.03	0.005	0.932	0.08	0.656	0.126	0.003	0.827	0.497	0.636	0.906	0.714	0.719	0.424	0.408	0.013	0.118	0.459	0.67	0.723	0.641	0.348	0.327	0.927	0.782	0.382	0.127	0.11	0.667	0.095	0.879	0.32	0.653	0.563	0.645	0.378	0.62	0.381	0.782	0.978	0.997	0.151	0.772	0.54	0.99	0.693
	N	68	68	68	68	68	68	68	68	68	68	68	68	68	68	68	68	68	68	68	68	68	68	68	68	68	68	68	68	68	68	68	68	68	68	68	68	68	68	68	68	68	68	68	68	68	68	68	68
MPP1	Pearson Correlation	-0.077	.353**	0.095	-.613**	0.025	0.142	-0.032	0.049	0.125	.357**	0.193	0.05	0.116	0.137	0.038	0.044	-0.009	-0.007	-0.065	0.064	-0.091	0.13	-0.053	-0.101	0.12	0.034	0.047	0.015	0.08	-0.056	0.079	-0.009	-0.082	-0.005	-0.085	-0.026	0.174	0.05	0.097	-0.014	0.004	0.04	0.03	0.092	0.097	-0.1	0.04	-0.099
	Sig. (2-tailed)	0.532	0.003	0.44	<.001	0.842	0.249	0.793	0.693	0.311	0.003	0.114	0.688	0.348	0.264	0.761	0.72	0.939	0.954	0.598	0.603	0.459	0.292	0.67	0.411	0.332	0.781	0.706	0.903	0.517	0.648	0.52	0.941	0.504	0.965	0.492	0.832	0.155	0.688	0.431	0.913	0.971	0.743	0.811	0.456	0.43	0.416	0.746	0.42
	N	68	68	68	68	68	68	68	68	68	68	68	68	68	68	68	68	68	68	68	68	68	68	68	68	68	68	68	68	68	68	68	68	68	68	68	68	68	68	68	68	68	68	68	68	68	68	68	68
MSMO1	Pearson Correlation	-0.042	0.002	.301*	-0.064	-0.154	-.357**	.405**	-0.232	0.11	-0.043	0.023	-0.044	-0.202	0.083	-0.128	-0.114	0.197	0.109	0.044	-0.064	-0.055	-0.096	0.134	-0.027	0.12	-0.179	0.125	0.09	-0.026	-0.009	0.23	0.037	-.272*	-0.203	0.079	0.023	-0.138	0.048	-0.055	-0.047	0.059	0.04	0.097	-0.001	-0.076	-0.042	0.031	0.033
	Sig. (2-tailed)	0.735	0.988	0.013	0.603	0.209	0.003	<.001	0.057	0.373	0.729	0.852	0.721	0.098	0.5	0.298	0.355	0.107	0.375	0.721	0.604	0.655	0.435	0.277	0.826	0.33	0.143	0.311	0.467	0.836	0.943	0.059	0.763	0.025	0.096	0.52	0.855	0.263	0.695	0.655	0.701	0.632	0.748	0.433	0.995	0.535	0.735	0.804	0.788
	N	68	68	68	68	68	68	68	68	68	68	68	68	68	68	68	68	68	68	68	68	68	68	68	68	68	68	68	68	68	68	68	68	68	68	68	68	68	68	68	68	68	68	68	68	68	68	68	68
MT2A	Pearson Correlation	-0.144	.248*	.518**	-.450**	0	-0.236	0.055	.240*	0.159	-0.192	-0.074	-0.04	-0.083	0.126	-0.093	0.108	-0.074	0.028	0.002	0.138	0.09	0.126	0.072	-0.023	0.133	0.084	-0.066	0.086	0.087	-0.078	0.066	-0.016	-0.027	0.09	-0.004	0.058	-0.03	-0.161	-0.079	0.043	-0.013	0.04	-0.017	-0.074	-0.027	0.067	-0.001	-0.054
	Sig. (2-tailed)	0.242	0.042	<.001	<.001	0.999	0.053	0.658	0.048	0.194	0.117	0.551	0.748	0.5	0.306	0.449	0.382	0.551	0.823	0.988	0.261	0.464	0.304	0.558	0.85	0.279	0.495	0.594	0.488	0.483	0.527	0.592	0.894	0.828	0.468	0.974	0.639	0.81	0.188	0.522	0.728	0.914	0.747	0.89	0.548	0.83	0.59	0.993	0.66
	N	68	68	68	68	68	68	68	68	68	68	68	68	68	68	68	68	68	68	68	68	68	68	68	68	68	68	68	68	68	68	68	68	68	68	68	68	68	68	68	68	68	68	68	68	68	68	68	68
MXI1	Pearson Correlation	.522**	-0.028	0.218	0.113	0.081	.318**	-.434**	-0.023	0.044	-0.012	-0.048	-0.188	-0.012	0.014	0.044	-0.062	0.203	0.113	-0.015	0.151	0.148	-0.02	0.175	0.007	0.144	0.052	-0.009	0.137	0.07	-0.036	-0.101	0.135	-0.132	0.047	-0.012	0.008	-0.057	0.064	-0.002	-0.077	-0.02	-0.048	-0.094	-0.168	-0.017	0.076	-0.013	-0.082
	Sig. (2-tailed)	<.001	0.82	0.074	0.361	0.509	0.008	<.001	0.85	0.722	0.921	0.695	0.124	0.92	0.911	0.722	0.613	0.097	0.359	0.905	0.22	0.228	0.869	0.153	0.956	0.242	0.672	0.942	0.265	0.573	0.773	0.412	0.271	0.283	0.702	0.922	0.95	0.643	0.601	0.988	0.532	0.873	0.698	0.445	0.17	0.888	0.535	0.919	0.507
	N	68	68	68	68	68	68	68	68	68	68	68	68	68	68	68	68	68	68	68	68	68	68	68	68	68	68	68	68	68	68	68	68	68	68	68	68	68	68	68	68	68	68	68	68	68	68	68	68
MYC	Pearson Correlation	-0.042	0.238	0.227	-0.216	-0.112	-.379**	-0.08	-0.003	0.001	-0.209	.306*	.286*	-0.096	-.321**	-0.034	-0.026	0.1	0.007	-0.147	-0.028	-0.138	-0.108	0.114	0.161	0.055	0.131	0.02	-0.065	0.061	0.011	-0.09	-0.143	0.061	0.077	-0.16	-0.112	0.089	-0.046	-0.118	-0.127	-0.112	-0.087	0.041	0.065	0.04	0.083	-0.008	0.084
	Sig. (2-tailed)	0.732	0.05	0.063	0.077	0.365	0.001	0.515	0.981	0.994	0.087	0.011	0.018	0.434	0.008	0.784	0.831	0.416	0.953	0.232	0.821	0.262	0.38	0.356	0.188	0.657	0.288	0.873	0.596	0.619	0.93	0.463	0.246	0.619	0.53	0.192	0.362	0.472	0.71	0.336	0.302	0.365	0.481	0.741	0.599	0.748	0.503	0.945	0.497
	N	68	68	68	68	68	68	68	68	68	68	68	68	68	68	68	68	68	68	68	68	68	68	68	68	68	68	68	68	68	68	68	68	68	68	68	68	68	68	68	68	68	68	68	68	68	68	68	68
MYL4	Pearson Correlation	.816**	0.09	0.171	0.028	0.052	-0.089	-0.078	0.032	0.098	-0.06	-0.121	0.075	-0.091	-0.173	0.09	-0.042	0.123	-0.007	0.015	-0.135	-0.017	0.168	-0.005	0.047	0.049	-0.02	0.063	0.034	-0.105	0.049	0.038	-0.051	-0.036	0.022	0.042	-0.006	0.092	0.026	0.054	0.006	-0.044	-0.044	0.003	0.055	-0.035	0.184	-0.082	0.103
	Sig. (2-tailed)	<.001	0.465	0.164	0.82	0.672	0.468	0.527	0.796	0.427	0.626	0.328	0.541	0.459	0.159	0.466	0.732	0.317	0.953	0.902	0.272	0.889	0.172	0.969	0.706	0.689	0.873	0.609	0.786	0.393	0.692	0.758	0.678	0.773	0.858	0.737	0.963	0.457	0.831	0.659	0.96	0.72	0.719	0.983	0.653	0.78	0.132	0.508	0.405
	N	68	68	68	68	68	68	68	68	68	68	68	68	68	68	68	68	68	68	68	68	68	68	68	68	68	68	68	68	68	68	68	68	68	68	68	68	68	68	68	68	68	68	68	68	68	68	68	68
NARF	Pearson Correlation	0.12	-0.051	0.048	0.134	0.058	0.108	-0.223	0.053	0.032	-0.104	0.176	-0.214	0.211	-0.091	-0.156	0.156	0.001	-0.229	0.031	0.15	-0.231	0.132	-0.012	-0.101	0.062	0.006	-.328**	.336**	-0.14	0.092	0.055	0.028	0.082	0.224	-0.051	0.079	0.092	-0.149	-0.003	-0.03	0.174	-0.019	-0.011	0.125	-0.197	0.005	-0.151	0.074
	Sig. (2-tailed)	0.329	0.678	0.695	0.276	0.638	0.381	0.068	0.666	0.793	0.397	0.152	0.08	0.083	0.458	0.205	0.203	0.993	0.06	0.802	0.222	0.058	0.284	0.924	0.413	0.615	0.963	0.006	0.005	0.254	0.457	0.655	0.818	0.505	0.066	0.678	0.523	0.454	0.224	0.98	0.81	0.155	0.877	0.927	0.312	0.107	0.965	0.219	0.551
	N	68	68	68	68	68	68	68	68	68	68	68	68	68	68	68	68	68	68	68	68	68	68	68	68	68	68	68	68	68	68	68	68	68	68	68	68	68	68	68	68	68	68	68	68	68	68	68	68
NCOA4	Pearson Correlation	0.163	0.093	.586**	-0.102	.378**	0.024	-0.007	-0.014	-0.194	0.066	-0.099	-.373**	0.123	-.248*	0.112	-0.187	0.001	-0.091	0.04	0.065	0.118	-0.044	0.067	0.036	0.103	-0.108	-0.009	-0.012	0.021	-0.018	0.072	-0.005	-0.064	-0.017	-0.032	0.067	0.01	0.019	0.011	0.015	0.014	0.026	0.007	-0.062	0.042	0.096	-0.076	-0.055
	Sig. (2-tailed)	0.183	0.45	<.001	0.408	0.002	0.846	0.956	0.909	0.113	0.59	0.422	0.002	0.318	0.042	0.363	0.127	0.995	0.459	0.748	0.599	0.339	0.722	0.587	0.773	0.405	0.38	0.942	0.922	0.868	0.887	0.559	0.969	0.606	0.889	0.796	0.589	0.935	0.876	0.927	0.903	0.91	0.836	0.956	0.615	0.736	0.436	0.536	0.657
	N	68	68	68	68	68	68	68	68	68	68	68	68	68	68	68	68	68	68	68	68	68	68	68	68	68	68	68	68	68	68	68	68	68	68	68	68	68	68	68	68	68	68	68	68	68	68	68	68
NDFIP1	Pearson Correlation	-0.074	0.094	.316**	.298*	.369**	0.075	-0.002	0.144	0.094	-.415**	-0.016	-0.181	0.083	0.137	0.215	-0.007	0.149	-0.011	-0.067	-.269*	0.057	0.069	-0.136	-0.076	0.041	-0.04	0.018	-0.039	0.015	-0.068	0.052	0.098	-0.025	-0.1	0.183	-0.046	0.091	-0.15	-0.049	0.042	-0.072	-0.186	-0.11	0.083	0.015	-0.054	0.079	-0.014
	Sig. (2-tailed)	0.551	0.448	0.009	0.014	0.002	0.542	0.99	0.241	0.445	<.001	0.895	0.14	0.502	0.265	0.078	0.957	0.225	0.93	0.585	0.027	0.644	0.577	0.27	0.538	0.74	0.746	0.887	0.755	0.901	0.581	0.672	0.427	0.837	0.417	0.136	0.712	0.46	0.224	0.694	0.735	0.559	0.129	0.37	0.501	0.906	0.661	0.524	0.91
	N	68	68	68	68	68	68	68	68	68	68	68	68	68	68	68	68	68	68	68	68	68	68	68	68	68	68	68	68	68	68	68	68	68	68	68	68	68	68	68	68	68	68	68	68	68	68	68	68
NECTIN1	Pearson Correlation	-0.217	-.479**	.321**	-0.111	-0.091	-0.098	0.103	-0.038	-0.087	-0.207	0.17	-0.2	-0.122	-0.003	.265*	0.111	-0.158	0.092	-0.063	0.016	-0.184	-0.02	-0.02	-0.007	0.067	0.012	-0.031	-0.097	-0.048	0.042	0.034	-0.046	0.234	0.051	-0.138	0.137	-0.096	-0.012	-0.15	0.015	-0.117	0.023	-0.03	0.001	-0.025	0.092	-0.078	-0.095
	Sig. (2-tailed)	0.075	<.001	0.008	0.368	0.459	0.429	0.404	0.755	0.482	0.091	0.165	0.103	0.322	0.98	0.029	0.369	0.199	0.454	0.61	0.896	0.132	0.871	0.871	0.957	0.588	0.926	0.802	0.43	0.699	0.735	0.781	0.708	0.055	0.679	0.261	0.265	0.436	0.924	0.224	0.903	0.343	0.85	0.81	0.992	0.838	0.454	0.527	0.439
	N	68	68	68	68	68	68	68	68	68	68	68	68	68	68	68	68	68	68	68	68	68	68	68	68	68	68	68	68	68	68	68	68	68	68	68	68	68	68	68	68	68	68	68	68	68	68	68	68
NEDD8	Pearson Correlation	-0.03	.604**	-0.171	.400**	-0.083	-.337**	0.058	0.062	-0.128	0.055	-0.011	0.069	0.026	0.199	-0.001	-0.042	0.044	-0.059	0.089	0.135	0.079	-0.041	0.003	0.081	0.037	0.05	0.089	-0.043	0.02	-0.125	0.02	0.019	-0.014	-0.035	-0.088	0.141	-0.095	-0.02	0.096	-0.007	0.039	0.061	-0.043	0.07	0.085	-0.158	-0.057	-0.076
	Sig. (2-tailed)	0.807	<.001	0.163	<.001	0.502	0.005	0.64	0.615	0.299	0.657	0.927	0.577	0.835	0.103	0.995	0.737	0.72	0.632	0.469	0.271	0.525	0.739	0.984	0.514	0.767	0.685	0.469	0.728	0.872	0.311	0.873	0.875	0.907	0.777	0.475	0.252	0.442	0.87	0.437	0.953	0.753	0.62	0.73	0.57	0.49	0.198	0.644	0.536
	N	68	68	68	68	68	68	68	68	68	68	68	68	68	68	68	68	68	68	68	68	68	68	68	68	68	68	68	68	68	68	68	68	68	68	68	68	68	68	68	68	68	68	68	68	68	68	68	68
NEK7	Pearson Correlation	0.115	-.438**	0.202	.498**	0.185	0.139	0.159	.290*	-0.102	0.04	0.074	0.175	-0.13	0.039	0.153	0.131	-0.145	0.051	-0.032	-0.071	0.078	-0.122	0.075	0.067	0.16	-0.077	-0.049	0.009	-0.115	0.041	0.075	-0.008	0.032	-0.111	-0.159	-0.035	-0.099	0.011	-0.023	-0.022	-0.092	-0.067	0.043	-0.077	0.006	0.064	0.054	-0.121
	Sig. (2-tailed)	0.351	<.001	0.098	<.001	0.132	0.259	0.195	0.017	0.406	0.748	0.551	0.153	0.291	0.751	0.213	0.287	0.237	0.681	0.797	0.567	0.529	0.321	0.545	0.588	0.192	0.533	0.69	0.945	0.352	0.742	0.543	0.946	0.796	0.369	0.194	0.777	0.421	0.929	0.852	0.86	0.455	0.589	0.725	0.533	0.96	0.607	0.66	0.324
	N	68	68	68	68	68	68	68	68	68	68	68	68	68	68	68	68	68	68	68	68	68	68	68	68	68	68	68	68	68	68	68	68	68	68	68	68	68	68	68	68	68	68	68	68	68	68	68	68
NEO1	Pearson Correlation	-0.011	0.073	0.189	-0.181	.263*	-0.047	0.209	-0.103	-0.162	-.350**	0.238	0.055	-0.056	.283*	0.073	-0.058	0	-0.141	0.21	0.075	0.023	0.152	0.176	-0.188	0.005	-0.171	0.008	-0.073	0.11	0.003	-0.051	-0.079	0.15	-0.186	-0.007	-0.028	0.16	0.131	-0.076	0.018	-0.165	-0.038	-0.106	0.025	-0.012	-.286*	-0.014	-0.069
	Sig. (2-tailed)	0.928	0.552	0.122	0.14	0.03	0.701	0.087	0.405	0.187	0.003	0.051	0.654	0.65	0.019	0.554	0.64	0.999	0.25	0.086	0.542	0.85	0.215	0.152	0.126	0.966	0.163	0.945	0.555	0.374	0.978	0.68	0.52	0.223	0.129	0.955	0.818	0.192	0.287	0.538	0.884	0.18	0.759	0.388	0.838	0.922	0.018	0.909	0.578
	N	68	68	68	68	68	68	68	68	68	68	68	68	68	68	68	68	68	68	68	68	68	68	68	68	68	68	68	68	68	68	68	68	68	68	68	68	68	68	68	68	68	68	68	68	68	68	68	68
NFE2	Pearson Correlation	.664**	.318**	0.227	0.062	-0.044	-0.092	0.036	0.02	-0.117	.269*	-0.045	-0.111	-0.066	-0.022	0.079	0.054	-0.063	-0.145	-0.02	0.099	0.018	0.194	0.043	0.044	-.246*	0.064	-0.092	0.099	-0.026	-0.048	-0.093	-0.2	-0.058	-0.026	-0.051	-0.027	-0.073	0.021	-0.099	-0.042	-0.113	-0.06	-0.083	0.017	0.009	-0.032	0.055	0.008
	Sig. (2-tailed)	<.001	0.008	0.063	0.615	0.723	0.455	0.772	0.871	0.343	0.027	0.716	0.367	0.593	0.859	0.521	0.663	0.61	0.238	0.869	0.421	0.882	0.113	0.725	0.723	0.044	0.606	0.453	0.422	0.834	0.696	0.449	0.103	0.639	0.832	0.678	0.824	0.554	0.867	0.42	0.734	0.357	0.627	0.499	0.891	0.944	0.794	0.654	0.95
	N	68	68	68	68	68	68	68	68	68	68	68	68	68	68	68	68	68	68	68	68	68	68	68	68	68	68	68	68	68	68	68	68	68	68	68	68	68	68	68	68	68	68	68	68	68	68	68	68
NFE2L1	Pearson Correlation	0.179	0.073	.307*	-.301*	.456**	0.038	0.027	-0.123	-.299*	-0.207	-.270*	0.179	-0.124	0.024	-0.003	0.067	0.024	0.16	0.017	0.034	-0.088	0.07	0.177	0.003	-0.177	0.119	-0.106	0.036	0.1	-0.051	0.093	0.075	0.105	0.027	-0.012	-0.01	-0.034	0.108	-0.095	0.036	0.152	0.022	-0.107	-0.077	0.061	0.022	0.001	-0.005
	Sig. (2-tailed)	0.144	0.552	0.011	0.012	<.001	0.758	0.826	0.317	0.013	0.09	0.026	0.144	0.315	0.847	0.982	0.588	0.846	0.192	0.888	0.782	0.475	0.571	0.148	0.978	0.149	0.334	0.392	0.771	0.418	0.68	0.45	0.543	0.392	0.828	0.922	0.937	0.781	0.382	0.44	0.774	0.217	0.862	0.385	0.53	0.622	0.856	0.994	0.971
	N	68	68	68	68	68	68	68	68	68	68	68	68	68	68	68	68	68	68	68	68	68	68	68	68	68	68	68	68	68	68	68	68	68	68	68	68	68	68	68	68	68	68	68	68	68	68	68	68
NFU1	Pearson Correlation	-0.14	0.039	-0.193	.395**	0.02	-0.168	-.399**	-0.034	-0.083	-0.056	0.183	-0.109	0.001	-0.223	0.204	0.195	-0.026	0.082	-0.231	0.057	.258*	0.039	0.068	0.212	-0.081	0.177	-0.113	-0.062	-0.039	0.084	-0.107	0.031	0.117	-0.137	0.021	-0.033	0.136	0.016	-0.049	-0.052	-0.022	-0.007	-0.014	-0.037	0.1	-0.126	-0.069	0.011
	Sig. (2-tailed)	0.254	0.75	0.115	<.001	0.872	0.17	<.001	0.785	0.5	0.652	0.135	0.376	0.995	0.067	0.096	0.111	0.835	0.505	0.058	0.643	0.034	0.754	0.584	0.083	0.512	0.15	0.36	0.613	0.75	0.497	0.386	0.8	0.343	0.264	0.865	0.792	0.267	0.895	0.694	0.676	0.859	0.956	0.908	0.764	0.419	0.306	0.576	0.932
	N	68	68	68	68	68	68	68	68	68	68	68	68	68	68	68	68	68	68	68	68	68	68	68	68	68	68	68	68	68	68	68	68	68	68	68	68	68	68	68	68	68	68	68	68	68	68	68	68
NNT	Pearson Correlation	0.173	.240*	0.113	-0.075	0.216	-0.059	-0.133	-0.027	0.108	-0.104	0.162	0.056	0.003	.273*	0.08	0.069	0.128	-0.058	-0.016	0.04	-0.121	-0.204	0.12	0.054	-0.101	-.272*	-0.089	-0.07	-.389**	0.054	-0.192	0.048	-0.055	0.197	0.02	0.129	0.008	0.003	0.132	-0.155	-0.195	0.053	-0.047	-0.102	0.027	0.069	0.044	-0.205
	Sig. (2-tailed)	0.158	0.049	0.358	0.541	0.077	0.632	0.279	0.825	0.382	0.4	0.186	0.651	0.983	0.024	0.517	0.574	0.297	0.64	0.898	0.747	0.326	0.095	0.328	0.661	0.413	0.025	0.471	0.57	0.001	0.66	0.116	0.7	0.656	0.107	0.869	0.296	0.948	0.979	0.284	0.208	0.112	0.665	0.703	0.409	0.825	0.576	0.72	0.094
	N	68	68	68	68	68	68	68	68	68	68	68	68	68	68	68	68	68	68	68	68	68	68	68	68	68	68	68	68	68	68	68	68	68	68	68	68	68	68	68	68	68	68	68	68	68	68	68	68
NR3C1	Pearson Correlation	0.141	-.372**	-0.121	-0.075	.432**	0.189	-0.08	0.02	-0.014	-0.226	0.009	-0.066	-0.169	.329**	-0.219	0.111	.262*	-0.011	0.107	0.207	-0.129	-0.093	0.002	0.043	0.08	-0.159	0.009	-0.088	0.152	-0.016	-0.014	0.042	-0.001	0.011	-0.107	-0.118	0.122	0.024	0.03	0.022	0.011	0.125	-0.042	0.024	0.172	0.042	-0.082	0.064
	Sig. (2-tailed)	0.252	0.002	0.325	0.542	<.001	0.122	0.516	0.872	0.908	0.064	0.945	0.59	0.169	0.006	0.072	0.369	0.031	0.931	0.384	0.091	0.293	0.45	0.984	0.726	0.515	0.196	0.941	0.477	0.216	0.899	0.911	0.731	0.996	0.929	0.384	0.337	0.323	0.848	0.809	0.856	0.932	0.312	0.734	0.844	0.161	0.734	0.506	0.606
	N	68	68	68	68	68	68	68	68	68	68	68	68	68	68	68	68	68	68	68	68	68	68	68	68	68	68	68	68	68	68	68	68	68	68	68	68	68	68	68	68	68	68	68	68	68	68	68	68
NUBP1	Pearson Correlation	-.259*	.285*	-0.139	.323**	-0.068	-0.054	-0.093	0.2	0.084	-0.12	0.034	-0.141	-0.082	0.025	-0.115	0.04	0.221	0.006	-0.069	0.082	-0.102	0.006	-0.131	0.055	-.373**	-0.104	0.094	-0.158	0.117	-0.018	0.052	0.097	-0.151	.316**	0.047	0.127	0.063	0.09	-0.032	-0.094	-0.039	0.115	-0.018	0.029	-0.124	0.007	0.108	0.043
	Sig. (2-tailed)	0.033	0.018	0.259	0.007	0.58	0.659	0.45	0.101	0.497	0.331	0.783	0.252	0.506	0.838	0.352	0.748	0.07	0.964	0.577	0.504	0.409	0.963	0.286	0.658	0.002	0.401	0.446	0.199	0.341	0.882	0.675	0.43	0.217	0.009	0.703	0.303	0.611	0.464	0.798	0.446	0.751	0.351	0.882	0.814	0.316	0.958	0.379	0.728
	N	68	68	68	68	68	68	68	68	68	68	68	68	68	68	68	68	68	68	68	68	68	68	68	68	68	68	68	68	68	68	68	68	68	68	68	68	68	68	68	68	68	68	68	68	68	68	68	68
NUDT4	Pearson Correlation	.349**	0.013	-0.085	-.654**	.264*	-0.019	-0.156	0.172	-0.023	0.028	0.164	0.15	0.011	-0.053	0.097	-0.198	0.042	0.191	-0.008	-0.157	0.002	-0.063	-0.167	-0.1	-0.027	-0.077	-0.087	-0.029	-0.054	0.095	0.007	0.01	-0.029	0.024	0.104	0.031	-0.053	0.041	0.036	-0.055	0.037	-0.068	-0.002	-0.087	-0.079	0.027	0.082	0.001
	Sig. (2-tailed)	0.004	0.918	0.489	<.001	0.03	0.878	0.203	0.16	0.854	0.823	0.181	0.221	0.932	0.669	0.433	0.105	0.734	0.119	0.951	0.201	0.988	0.608	0.174	0.417	0.83	0.534	0.479	0.816	0.66	0.44	0.955	0.937	0.813	0.845	0.398	0.804	0.669	0.738	0.774	0.654	0.765	0.584	0.989	0.48	0.522	0.828	0.508	0.991
	N	68	68	68	68	68	68	68	68	68	68	68	68	68	68	68	68	68	68	68	68	68	68	68	68	68	68	68	68	68	68	68	68	68	68	68	68	68	68	68	68	68	68	68	68	68	68	68	68
OGFOD1	Pearson Correlation	-0.17	-0.061	.316**	0.004	-0.117	-.495**	0.016	0.077	-0.034	-0.053	.252*	-0.031	-0.111	-0.036	-0.081	-0.158	-0.114	0.064	0.117	-0.031	.245*	-0.173	-0.008	-0.116	-0.054	0.115	-.244*	0.106	0.041	-0.119	0.01	0.108	0.015	-0.032	-0.106	0.087	0.022	-0.013	0.097	0.046	0.14	-0.046	0.107	0.217	0.142	0.011	0.065	-0.079
	Sig. (2-tailed)	0.166	0.623	0.009	0.971	0.344	<.001	0.896	0.531	0.784	0.667	0.039	0.802	0.37	0.772	0.511	0.198	0.354	0.603	0.341	0.8	0.044	0.159	0.95	0.345	0.66	0.351	0.045	0.388	0.738	0.332	0.938	0.382	0.901	0.796	0.389	0.483	0.858	0.915	0.433	0.712	0.256	0.71	0.384	0.075	0.249	0.926	0.597	0.522
	N	68	68	68	68	68	68	68	68	68	68	68	68	68	68	68	68	68	68	68	68	68	68	68	68	68	68	68	68	68	68	68	68	68	68	68	68	68	68	68	68	68	68	68	68	68	68	68	68
OGFOD2	Pearson Correlation	0.017	-0.049	-0.238	0.15	0.227	0.204	0.175	0.06	-0.22	0.129	0.188	-0.035	0.098	0.059	-0.135	0.18	.291*	0.014	0.203	0.114	0.114	0.228	0.051	0.016	-0.082	-0.139	0.064	-0.043	0.159	-.321**	0.05	0.09	0.192	-0.025	-0.098	-0.134	-0.074	-0.053	0.074	0.014	0.16	0.018	0.01	0.133	0.154	0.04	0.027	-0.064
	Sig. (2-tailed)	0.89	0.69	0.05	0.223	0.063	0.095	0.154	0.628	0.071	0.294	0.125	0.775	0.426	0.631	0.273	0.141	0.016	0.908	0.097	0.355	0.353	0.061	0.681	0.895	0.504	0.259	0.606	0.726	0.195	0.008	0.683	0.466	0.116	0.843	0.425	0.275	0.55	0.668	0.55	0.91	0.194	0.885	0.937	0.28	0.21	0.745	0.828	0.605
	N	68	68	68	68	68	68	68	68	68	68	68	68	68	68	68	68	68	68	68	68	68	68	68	68	68	68	68	68	68	68	68	68	68	68	68	68	68	68	68	68	68	68	68	68	68	68	68	68
OGFOD3	Pearson Correlation	-0.106	0.125	0.088	-0.092	0.214	0.057	.468**	0.172	0.09	-0.224	.288*	-0.088	0.087	0.063	-0.07	0.061	0.065	0.153	0.075	0.057	-0.022	-0.165	0.08	0.066	0.01	0.159	-.251*	.324**	0.016	0.031	0.014	0.026	0.002	0.029	0.133	-0.188	0.211	0.006	0.071	0.057	-0.053	-0.102	-0.06	-0.037	-0.092	0.03	-0.079	-0.082
	Sig. (2-tailed)	0.391	0.309	0.476	0.454	0.08	0.643	<.001	0.161	0.468	0.067	0.017	0.473	0.481	0.611	0.571	0.621	0.599	0.214	0.543	0.646	0.861	0.178	0.518	0.591	0.935	0.195	0.039	0.007	0.899	0.802	0.91	0.835	0.984	0.813	0.278	0.124	0.084	0.959	0.566	0.642	0.667	0.409	0.628	0.762	0.456	0.806	0.522	0.508
	N	68	68	68	68	68	68	68	68	68	68	68	68	68	68	68	68	68	68	68	68	68	68	68	68	68	68	68	68	68	68	68	68	68	68	68	68	68	68	68	68	68	68	68	68	68	68	68	68
OPTN	Pearson Correlation	.463**	0.153	0.144	-.263*	0.114	0.143	-.362**	-0.053	-0.051	0.042	-0.038	0.026	-0.045	0.17	-0.037	.281*	-0.058	0.135	-0.148	0.222	0.095	-.343**	0.06	0.027	-0.085	0.125	-0.122	0.028	0.033	0.005	0.08	0.051	0.052	-0.089	-0.06	0.01	-0.086	-0.05	-0.073	-0.098	0.065	-0.023	0.043	0.139	-0.074	-0.069	-0.031	0.024
	Sig. (2-tailed)	<.001	0.214	0.243	0.03	0.353	0.244	0.002	0.67	0.678	0.736	0.757	0.831	0.714	0.167	0.765	0.02	0.639	0.272	0.228	0.069	0.442	0.004	0.627	0.825	0.492	0.309	0.321	0.822	0.789	0.969	0.515	0.68	0.671	0.47	0.627	0.934	0.488	0.687	0.553	0.428	0.596	0.85	0.726	0.259	0.551	0.578	0.804	0.846
	N	68	68	68	68	68	68	68	68	68	68	68	68	68	68	68	68	68	68	68	68	68	68	68	68	68	68	68	68	68	68	68	68	68	68	68	68	68	68	68	68	68	68	68	68	68	68	68	68
OSBP2	Pearson Correlation	.718**	0.164	-0.019	0.03	0.067	0.095	-0.004	-.292*	-0.05	-0.108	0.113	0.024	-0.08	0.035	-0.014	0.157	0.043	-0.029	-0.042	0.043	0.004	-0.059	-0.108	0.033	-0.064	0.128	0.176	0.021	-0.216	0.04	0.001	0.079	-0.121	-0.099	0.114	-0.054	-0.154	-0.054	0.072	-0.096	0.008	0.027	0.033	0.018	-0.014	-0.021	-0.175	-0.02
	Sig. (2-tailed)	<.001	0.181	0.88	0.809	0.588	0.44	0.974	0.016	0.685	0.381	0.357	0.845	0.519	0.774	0.911	0.202	0.729	0.815	0.734	0.729	0.977	0.633	0.382	0.791	0.603	0.298	0.15	0.866	0.077	0.748	0.993	0.523	0.325	0.42	0.353	0.662	0.21	0.662	0.558	0.435	0.947	0.827	0.791	0.881	0.908	0.862	0.155	0.869
	N	68	68	68	68	68	68	68	68	68	68	68	68	68	68	68	68	68	68	68	68	68	68	68	68	68	68	68	68	68	68	68	68	68	68	68	68	68	68	68	68	68	68	68	68	68	68	68	68
P3H1	Pearson Correlation	0.161	-0.033	-0.151	0.024	0.134	0.131	.616**	-0.179	0.211	-0.116	-0.067	-0.074	-0.059	0.02	0.073	0.191	-0.024	0.021	0.078	-.267*	0.131	0.179	0.149	-0.159	-0.144	-0.066	0.099	0.088	0.126	-0.017	-0.082	-0.089	0.12	0.171	-0.065	0.075	-0.039	-0.01	0.055	-0.034	0.127	-0.069	0.098	0.009	-0.022	-0.12	-0.036	0.088
	Sig. (2-tailed)	0.19	0.787	0.22	0.845	0.275	0.288	<.001	0.143	0.084	0.345	0.588	0.549	0.631	0.874	0.554	0.119	0.845	0.863	0.526	0.028	0.286	0.145	0.224	0.196	0.241	0.595	0.421	0.476	0.304	0.893	0.505	0.472	0.332	0.164	0.601	0.541	0.752	0.938	0.656	0.78	0.303	0.577	0.429	0.939	0.856	0.331	0.768	0.473
	N	68	68	68	68	68	68	68	68	68	68	68	68	68	68	68	68	68	68	68	68	68	68	68	68	68	68	68	68	68	68	68	68	68	68	68	68	68	68	68	68	68	68	68	68	68	68	68	68
P3H2	Pearson Correlation	-0.045	0.026	0.095	-0.219	.297*	0.045	0.1	0.121	.272*	0.065	0.209	.366**	-0.039	.302*	-0.038	-0.214	.327**	-0.007	-0.004	-0.186	-0.102	0.085	0.145	-0.091	-0.123	0.085	-0.082	0.014	0.053	0.225	-0.058	0.052	0.079	-0.022	0.111	-0.055	-0.074	0.042	-0.137	0.193	-0.014	-0.014	-0.057	-0.035	-0.03	-0.125	-0.031	0.027
	Sig. (2-tailed)	0.717	0.836	0.44	0.073	0.014	0.717	0.416	0.326	0.025	0.601	0.087	0.002	0.75	0.012	0.759	0.079	0.006	0.953	0.975	0.129	0.408	0.493	0.238	0.461	0.318	0.491	0.506	0.91	0.667	0.065	0.64	0.676	0.522	0.857	0.366	0.656	0.549	0.732	0.264	0.114	0.907	0.907	0.645	0.775	0.81	0.31	0.805	0.829
	N	68	68	68	68	68	68	68	68	68	68	68	68	68	68	68	68	68	68	68	68	68	68	68	68	68	68	68	68	68	68	68	68	68	68	68	68	68	68	68	68	68	68	68	68	68	68	68	68
P3H3	Pearson Correlation	0.099	-0.07	-0.1	-0.207	-0.099	-0.023	0.222	0.064	.293*	-0.172	0.091	-0.047	-0.111	.414**	.293*	-0.093	-0.153	-0.032	-0.029	-0.001	-0.001	0.093	0.061	0.121	0.05	0.23	-0.014	0.229	-0.2	0.094	0.153	-0.229	0.05	-0.058	-0.052	0.139	0.097	0.158	0.021	0.033	-0.068	-0.057	-0.053	0.004	-0.181	0.101	-0.005	-0.021
	Sig. (2-tailed)	0.422	0.573	0.419	0.091	0.42	0.855	0.069	0.601	0.015	0.162	0.462	0.706	0.368	<.001	0.015	0.452	0.213	0.799	0.812	0.995	0.991	0.449	0.62	0.324	0.684	0.06	0.908	0.06	0.102	0.446	0.212	0.06	0.683	0.636	0.674	0.258	0.431	0.197	0.863	0.789	0.581	0.645	0.666	0.975	0.14	0.413	0.967	0.867
	N	68	68	68	68	68	68	68	68	68	68	68	68	68	68	68	68	68	68	68	68	68	68	68	68	68	68	68	68	68	68	68	68	68	68	68	68	68	68	68	68	68	68	68	68	68	68	68	68
P4HA1	Pearson Correlation	-0.131	-0.028	0.146	0.177	-.251*	-0.087	0.014	-.313**	0.053	0.079	-0.155	-.439**	0.108	.330**	-0.119	-0.067	0.145	0.226	0.185	0.079	-0.054	0.098	0.188	-0.19	-0.085	0.031	0.155	-0.102	-0.023	0.106	-0.011	0.078	-0.133	0.013	0.094	-0.062	-0.104	0.006	0.004	0.047	0.06	-0.201	0.027	0.009	0.071	0.051	-0.029	-0.032
	Sig. (2-tailed)	0.288	0.819	0.236	0.149	0.039	0.482	0.909	0.009	0.671	0.524	0.206	<.001	0.381	0.006	0.332	0.585	0.237	0.064	0.132	0.52	0.662	0.428	0.125	0.12	0.493	0.799	0.206	0.41	0.853	0.389	0.927	0.528	0.279	0.917	0.443	0.616	0.399	0.964	0.976	0.704	0.629	0.101	0.83	0.944	0.565	0.681	0.816	0.795
	N	68	68	68	68	68	68	68	68	68	68	68	68	68	68	68	68	68	68	68	68	68	68	68	68	68	68	68	68	68	68	68	68	68	68	68	68	68	68	68	68	68	68	68	68	68	68	68	68
P4HA2	Pearson Correlation	0.084	0.051	0.222	.367**	-0.169	-0.202	-0.112	-.250*	-0.195	-0.041	0.054	-0.184	0.05	-0.084	0.198	0.097	0.165	.273*	.287*	0.044	-0.136	0.125	-0.043	0.018	0.076	0.09	-0.072	0.03	-0.235	-0.013	0.059	0.213	-0.171	0.032	0.014	0.038	-0.15	0.077	-0.051	0.09	-0.068	0.092	-0.033	0.107	0.02	0.051	-0.046	-0.05
	Sig. (2-tailed)	0.494	0.681	0.069	0.002	0.169	0.098	0.361	0.04	0.111	0.743	0.661	0.132	0.687	0.497	0.106	0.431	0.178	0.024	0.018	0.724	0.267	0.31	0.728	0.883	0.54	0.466	0.56	0.808	0.053	0.917	0.634	0.081	0.163	0.795	0.908	0.757	0.223	0.533	0.682	0.463	0.584	0.455	0.79	0.387	0.871	0.678	0.71	0.683
	N	68	68	68	68	68	68	68	68	68	68	68	68	68	68	68	68	68	68	68	68	68	68	68	68	68	68	68	68	68	68	68	68	68	68	68	68	68	68	68	68	68	68	68	68	68	68	68	68
P4HA3	Pearson Correlation	-0.04	-.334**	-0.002	0.045	-0.139	0.168	0.111	0.143	0.188	0.165	-0.211	0.165	-0.153	-0.029	0.145	0.216	0.115	.267*	0.052	-0.179	.293*	0.115	0.161	-0.03	-0.135	0.16	0.195	-0.06	0.071	-0.022	0.189	0.052	0.083	.242*	-0.066	0.013	-0.056	0.122	-0.035	-0.121	-0.051	0.097	0.045	0.054	-0.064	0.127	0.044	0.015
	Sig. (2-tailed)	0.745	0.005	0.986	0.718	0.26	0.17	0.366	0.246	0.124	0.179	0.085	0.178	0.213	0.815	0.239	0.077	0.351	0.028	0.676	0.144	0.015	0.349	0.189	0.807	0.274	0.194	0.111	0.626	0.566	0.858	0.123	0.674	0.503	0.047	0.593	0.914	0.652	0.322	0.779	0.327	0.68	0.432	0.716	0.66	0.605	0.301	0.72	0.904
	N	68	68	68	68	68	68	68	68	68	68	68	68	68	68	68	68	68	68	68	68	68	68	68	68	68	68	68	68	68	68	68	68	68	68	68	68	68	68	68	68	68	68	68	68	68	68	68	68
P4HTM	Pearson Correlation	0.072	0.157	-0.027	0.176	-0.142	0.087	0.032	.297*	-0.172	-0.095	0.109	-0.079	-0.04	-0.016	0.223	.271*	0.009	0.015	-.278*	-.271*	0.166	-0.005	.342**	0.21	0.011	-0.065	0.075	-0.157	0.12	-0.014	-0.085	0.104	-0.051	0.041	-0.216	-0.103	0.162	-0.148	-0.126	0.128	0.036	-0.055	-0.085	0.07	-0.001	0.069	0.038	0.07
	Sig. (2-tailed)	0.558	0.2	0.825	0.152	0.248	0.48	0.798	0.014	0.161	0.442	0.374	0.523	0.744	0.899	0.068	0.025	0.941	0.905	0.022	0.025	0.176	0.97	0.004	0.085	0.931	0.597	0.543	0.202	0.329	0.913	0.491	0.4	0.677	0.737	0.077	0.401	0.187	0.228	0.304	0.297	0.77	0.657	0.489	0.572	0.996	0.575	0.76	0.572
	N	68	68	68	68	68	68	68	68	68	68	68	68	68	68	68	68	68	68	68	68	68	68	68	68	68	68	68	68	68	68	68	68	68	68	68	68	68	68	68	68	68	68	68	68	68	68	68	68
PC	Pearson Correlation	-0.014	.272*	-0.01	-.511**	.262*	0.082	-0.096	.271*	-0.046	0.179	-0.029	0.127	-0.229	0.084	0.07	0.14	-0.068	.300*	0.082	0.047	-0.15	0.067	-0.081	-.280*	-0.051	0.038	0.029	-0.097	-0.032	0.044	0.11	-0.054	-0.068	0.09	-0.032	0.032	0.063	0.066	0.014	-0.084	-0.088	0.089	0.056	-0.001	0.05	-0.126	0.042	0.023
	Sig. (2-tailed)	0.907	0.025	0.937	<.001	0.031	0.506	0.436	0.025	0.71	0.143	0.814	0.3	0.06	0.494	0.57	0.254	0.579	0.013	0.505	0.705	0.224	0.587	0.512	0.021	0.678	0.759	0.816	0.432	0.793	0.724	0.37	0.661	0.582	0.464	0.793	0.796	0.608	0.592	0.907	0.496	0.475	0.469	0.651	0.996	0.684	0.306	0.734	0.853
	N	68	68	68	68	68	68	68	68	68	68	68	68	68	68	68	68	68	68	68	68	68	68	68	68	68	68	68	68	68	68	68	68	68	68	68	68	68	68	68	68	68	68	68	68	68	68	68	68
PGLS	Pearson Correlation	-0.096	.485**	-0.183	0.198	-.241*	0.13	.464**	-.259*	0.013	-0.121	0.025	-0.115	-0.113	0.041	-0.131	-0.059	0.015	0.005	-0.092	-0.234	-0.096	-0.149	0.023	0.129	0.113	0.131	0.038	0.003	-0.021	0.022	-0.031	-0.047	-0.062	0.119	0.016	-0.015	-0.045	-0.055	-0.108	-0.006	-0.11	0.077	-0.038	0.124	0.037	-0.012	0.05	-0.023
	Sig. (2-tailed)	0.435	<.001	0.136	0.105	0.048	0.291	<.001	0.033	0.918	0.325	0.837	0.349	0.361	0.738	0.289	0.635	0.906	0.968	0.457	0.055	0.436	0.224	0.85	0.293	0.359	0.286	0.757	0.98	0.867	0.861	0.805	0.706	0.615	0.334	0.895	0.902	0.719	0.659	0.382	0.961	0.374	0.535	0.758	0.313	0.765	0.92	0.688	0.852
	N	68	68	68	68	68	68	68	68	68	68	68	68	68	68	68	68	68	68	68	68	68	68	68	68	68	68	68	68	68	68	68	68	68	68	68	68	68	68	68	68	68	68	68	68	68	68	68	68
PGRMC1	Pearson Correlation	-0.021	-0.005	0.226	0.131	.439**	-0.196	0.105	-0.225	0.133	-.322**	-.340**	0.088	0.009	0.008	0.044	-0.016	0.079	-0.009	0.014	-0.126	-0.085	0.093	0.182	-0.047	0.085	-0.134	-0.004	-0.087	-0.028	0.044	0.002	0.092	0.004	0.039	-0.02	0.018	0.184	.265*	0.111	0.072	-0.035	0.08	0.012	0.237	-0.06	-0.118	-0.031	-0.092
	Sig. (2-tailed)	0.868	0.97	0.064	0.286	<.001	0.11	0.393	0.065	0.28	0.007	0.005	0.475	0.941	0.949	0.723	0.895	0.523	0.943	0.908	0.307	0.491	0.448	0.137	0.704	0.49	0.276	0.974	0.483	0.819	0.723	0.988	0.458	0.972	0.753	0.872	0.887	0.133	0.029	0.368	0.561	0.776	0.518	0.922	0.052	0.626	0.339	0.804	0.454
	N	68	68	68	68	68	68	68	68	68	68	68	68	68	68	68	68	68	68	68	68	68	68	68	68	68	68	68	68	68	68	68	68	68	68	68	68	68	68	68	68	68	68	68	68	68	68	68	68
PGRMC2	Pearson Correlation	0.037	0.162	0.198	.615**	0.152	0.018	-0.176	0.035	-.248*	0.205	-0.144	0.131	0.056	0.104	-0.003	-0.237	0.004	0.103	-0.016	0.175	0.052	-0.04	0.074	.242*	-0.037	-0.066	0.001	0.011	0.02	0.074	0.029	0.152	-0.03	-0.019	-0.094	-0.008	0.034	0.008	-0.003	-0.025	-0.106	-0.157	0.093	-0.019	0.065	0.052	0.036	0.098
	Sig. (2-tailed)	0.765	0.188	0.106	<.001	0.215	0.883	0.151	0.776	0.042	0.093	0.242	0.288	0.648	0.397	0.982	0.051	0.975	0.404	0.897	0.154	0.676	0.747	0.551	0.047	0.763	0.591	0.991	0.93	0.87	0.548	0.812	0.217	0.811	0.876	0.443	0.95	0.781	0.947	0.981	0.838	0.389	0.201	0.45	0.881	0.598	0.673	0.773	0.426
	N	68	68	68	68	68	68	68	68	68	68	68	68	68	68	68	68	68	68	68	68	68	68	68	68	68	68	68	68	68	68	68	68	68	68	68	68	68	68	68	68	68	68	68	68	68	68	68	68
PHF2	Pearson Correlation	0.178	-.480**	0.137	0.011	-.263*	0.065	-0.183	0.113	-.372**	-0.192	0.115	-0.104	-0.181	-0.086	-0.002	-0.036	0.151	-0.004	-0.08	0.156	-0.104	0.089	0.119	-0.026	0.109	-0.135	0.219	0.027	-0.094	0.053	-0.087	-0.085	0.011	-0.025	0.017	0.062	0.131	-0.106	0.158	0.009	0.036	-0.065	-0.087	0.09	-0.033	0.017	0.141	-0.058
	Sig. (2-tailed)	0.146	<.001	0.264	0.929	0.031	0.601	0.135	0.357	0.002	0.117	0.349	0.399	0.139	0.487	0.987	0.774	0.22	0.973	0.515	0.205	0.397	0.469	0.335	0.834	0.376	0.271	0.073	0.829	0.445	0.665	0.479	0.491	0.927	0.84	0.888	0.616	0.286	0.392	0.198	0.943	0.77	0.598	0.482	0.466	0.791	0.889	0.252	0.636
	N	68	68	68	68	68	68	68	68	68	68	68	68	68	68	68	68	68	68	68	68	68	68	68	68	68	68	68	68	68	68	68	68	68	68	68	68	68	68	68	68	68	68	68	68	68	68	68	68
PHF8	Pearson Correlation	.293*	-0.228	-0.172	-0.033	0.071	.309*	-0.004	.342**	-0.203	.241*	-0.104	0.147	-0.093	0.159	0.124	0.017	-.252*	0.18	0.001	0.039	-.272*	-0.053	-0.121	-0.032	-0.196	0.043	0.127	-0.033	0.05	0.105	0.045	-0.012	0.063	0.057	-0.003	0.144	-0.085	-0.059	0.009	0.052	0.139	-0.025	-0.063	0.056	0.041	-0.057	-0.172	0.089
	Sig. (2-tailed)	0.015	0.061	0.162	0.79	0.566	0.01	0.977	0.004	0.096	0.048	0.397	0.231	0.45	0.196	0.315	0.893	0.038	0.142	0.994	0.755	0.025	0.667	0.327	0.795	0.109	0.725	0.304	0.787	0.688	0.393	0.715	0.925	0.608	0.644	0.983	0.242	0.488	0.634	0.945	0.674	0.258	0.838	0.61	0.648	0.741	0.644	0.161	0.469
	N	68	68	68	68	68	68	68	68	68	68	68	68	68	68	68	68	68	68	68	68	68	68	68	68	68	68	68	68	68	68	68	68	68	68	68	68	68	68	68	68	68	68	68	68	68	68	68	68
PHYH	Pearson Correlation	-0.194	0.155	0.015	0.07	.382**	0.097	-0.1	0.142	-0.079	0.216	-0.109	0.083	0.177	0.163	-0.072	0.206	-0.203	0.083	-.351**	0.034	-0.03	0.073	-0.012	0.166	-0.014	0.007	-0.097	-0.112	0.003	-0.007	0.07	0.047	-.255*	0.153	-0.114	-0.024	-0.089	0.135	0.218	0.158	-0.179	-0.155	0.022	0.104	-0.033	0.082	0.155	0.021
	Sig. (2-tailed)	0.114	0.207	0.904	0.571	0.001	0.431	0.418	0.247	0.52	0.076	0.377	0.501	0.148	0.183	0.561	0.092	0.097	0.501	0.003	0.786	0.81	0.552	0.924	0.176	0.911	0.956	0.431	0.365	0.98	0.957	0.57	0.702	0.036	0.211	0.355	0.847	0.473	0.271	0.075	0.198	0.143	0.205	0.856	0.397	0.791	0.505	0.208	0.867
	N	68	68	68	68	68	68	68	68	68	68	68	68	68	68	68	68	68	68	68	68	68	68	68	68	68	68	68	68	68	68	68	68	68	68	68	68	68	68	68	68	68	68	68	68	68	68	68	68
PICALM	Pearson Correlation	0.046	-.297*	.680**	0.001	-0.013	0.058	0.157	0.161	0.143	0.076	0.012	0.057	0.227	-0.169	0.069	-0.186	-0.157	-0.113	0.054	-0.114	0.007	0.033	-0.093	-0.003	0.027	0.122	0.139	0.073	-0.037	-0.026	-0.049	0.139	-0.035	-0.028	-0.142	0.048	0.077	-0.03	-0.078	0.03	-0.005	0.165	-0.034	-0.024	0.026	0.008	0.051	0.058
	Sig. (2-tailed)	0.71	0.014	<.001	0.993	0.917	0.637	0.201	0.188	0.246	0.54	0.923	0.646	0.063	0.169	0.573	0.129	0.201	0.357	0.664	0.356	0.958	0.789	0.453	0.981	0.825	0.32	0.259	0.552	0.765	0.836	0.693	0.258	0.779	0.819	0.249	0.699	0.531	0.811	0.527	0.808	0.966	0.178	0.782	0.846	0.833	0.946	0.681	0.637
	N	68	68	68	68	68	68	68	68	68	68	68	68	68	68	68	68	68	68	68	68	68	68	68	68	68	68	68	68	68	68	68	68	68	68	68	68	68	68	68	68	68	68	68	68	68	68	68	68
PIGA	Pearson Correlation	0.126	-0.086	.362**	0.213	-.278*	0.011	0.048	.277*	-0.126	0.006	0.178	-0.072	0.227	0.103	-0.062	-0.005	0.021	0.002	-0.122	-0.145	-0.155	-0.045	-0.092	0.237	0.066	0.192	.304*	-0.056	0.116	-0.084	-0.108	-0.008	-0.076	0.036	-0.063	0.091	0.124	-0.037	0.016	-0.059	0.142	-0.041	0.211	-0.033	-0.047	-0.096	-0.149	0.039
	Sig. (2-tailed)	0.306	0.485	0.002	0.081	0.022	0.929	0.698	0.022	0.305	0.962	0.146	0.562	0.062	0.405	0.614	0.966	0.865	0.985	0.32	0.238	0.207	0.718	0.453	0.052	0.593	0.117	0.012	0.651	0.346	0.498	0.38	0.95	0.535	0.774	0.608	0.461	0.312	0.763	0.895	0.633	0.25	0.737	0.084	0.792	0.706	0.438	0.225	0.754
	N	68	68	68	68	68	68	68	68	68	68	68	68	68	68	68	68	68	68	68	68	68	68	68	68	68	68	68	68	68	68	68	68	68	68	68	68	68	68	68	68	68	68	68	68	68	68	68	68
PIGQ	Pearson Correlation	-0.023	-0.039	-.244*	-0.114	-.329**	-.299*	.380**	0.197	-.291*	0.175	0.074	-0.205	-0.114	0.003	0.046	0.108	0.151	-0.074	-0.051	-0.052	0.006	0.105	-0.036	0.051	0.011	0.015	0.148	0.043	0.042	-0.11	-0.05	0.102	-0.097	-0.001	0.082	-0.22	-0.161	0.125	-0.053	0.001	-0.117	0.199	-0.059	-0.115	0.078	0.009	0.055	0.135
	Sig. (2-tailed)	0.854	0.749	0.045	0.355	0.006	0.013	0.001	0.107	0.016	0.152	0.549	0.093	0.354	0.979	0.707	0.381	0.218	0.547	0.681	0.672	0.962	0.395	0.769	0.677	0.926	0.906	0.229	0.725	0.736	0.373	0.683	0.408	0.431	0.996	0.507	0.072	0.189	0.309	0.667	0.992	0.34	0.103	0.634	0.351	0.527	0.939	0.654	0.274
	N	68	68	68	68	68	68	68	68	68	68	68	68	68	68	68	68	68	68	68	68	68	68	68	68	68	68	68	68	68	68	68	68	68	68	68	68	68	68	68	68	68	68	68	68	68	68	68	68
PLA2G4A	Pearson Correlation	0.087	0.09	.303*	-.467**	0.207	-0.142	-0.234	-0.073	-0.09	-0.039	-0.098	-0.118	0.011	-0.106	-0.1	0.093	-0.075	-0.019	0.143	-0.199	.250*	0.039	0.074	0.231	-0.126	-0.172	-0.074	-0.084	0.061	0.101	-0.008	-0.134	-0.011	0.054	0.137	0.015	-0.059	0.07	0.058	-0.052	-0.092	0.083	0.051	-0.078	-0.057	-0.118	-0.05	0.1
	Sig. (2-tailed)	0.478	0.466	0.012	<.001	0.091	0.248	0.055	0.552	0.467	0.752	0.428	0.338	0.928	0.39	0.418	0.452	0.542	0.876	0.243	0.104	0.04	0.752	0.547	0.058	0.307	0.161	0.548	0.495	0.62	0.413	0.951	0.277	0.927	0.66	0.265	0.902	0.635	0.568	0.638	0.674	0.454	0.5	0.681	0.528	0.643	0.339	0.688	0.418
	N	68	68	68	68	68	68	68	68	68	68	68	68	68	68	68	68	68	68	68	68	68	68	68	68	68	68	68	68	68	68	68	68	68	68	68	68	68	68	68	68	68	68	68	68	68	68	68	68
PLOD1	Pearson Correlation	0.043	-0.032	0.164	0.031	0.227	-.296*	.540**	0.107	0.078	-0.063	-.257*	-0.083	0.035	-0.029	0.032	0.155	-0.028	-0.153	-0.088	.264*	0.03	0.038	0.039	-.307*	0.073	-0.034	-0.08	-0.094	0.011	-0.084	-0.062	-0.089	-0.003	0.067	0.028	0.017	0.013	0.046	-0.155	0.065	0.033	0.2	0.166	-0.116	0.044	0.031	0.006	0.024
	Sig. (2-tailed)	0.727	0.794	0.182	0.803	0.063	0.014	<.001	0.386	0.529	0.609	0.034	0.499	0.776	0.815	0.797	0.208	0.821	0.213	0.478	0.029	0.807	0.756	0.754	0.011	0.552	0.783	0.519	0.447	0.929	0.498	0.613	0.471	0.981	0.587	0.819	0.888	0.917	0.709	0.207	0.598	0.79	0.103	0.175	0.345	0.721	0.802	0.963	0.845
	N	68	68	68	68	68	68	68	68	68	68	68	68	68	68	68	68	68	68	68	68	68	68	68	68	68	68	68	68	68	68	68	68	68	68	68	68	68	68	68	68	68	68	68	68	68	68	68	68
PLOD2	Pearson Correlation	-0.026	-0.198	0.026	0.227	-.553**	-0.054	0.019	-.355**	0.009	-0.161	-0.015	-0.226	0.101	.269*	0.123	0.007	-0.039	0.061	0.057	-0.113	0.036	.252*	0.171	-0.07	0.022	0.024	0.166	-0.126	0.049	0.132	-0.014	-0.047	-0.052	-0.065	-0.157	0.035	-0.031	0.099	0.076	-0.046	-0.01	-0.005	-0.033	-0.021	0.036	-0.101	-0.047	0.015
	Sig. (2-tailed)	0.833	0.105	0.836	0.062	<.001	0.662	0.875	0.003	0.939	0.19	0.901	0.064	0.412	0.026	0.319	0.953	0.753	0.62	0.647	0.357	0.768	0.038	0.164	0.569	0.858	0.844	0.177	0.306	0.692	0.283	0.911	0.706	0.675	0.597	0.2	0.779	0.803	0.422	0.537	0.707	0.938	0.967	0.792	0.864	0.771	0.411	0.703	0.906
	N	68	68	68	68	68	68	68	68	68	68	68	68	68	68	68	68	68	68	68	68	68	68	68	68	68	68	68	68	68	68	68	68	68	68	68	68	68	68	68	68	68	68	68	68	68	68	68	68
PLOD3	Pearson Correlation	0.147	0.012	.385**	.426**	-0.227	-0.032	.251*	0.04	-0.017	-0.025	-.372**	-0.029	0.013	-0.204	0.085	-0.013	0.025	-0.053	0.049	-0.018	-0.043	-0.054	0.012	0.051	0.056	0.03	-0.146	-.332**	0.043	-0.071	-0.123	-0.007	-0.101	0.042	0.027	0.02	0.132	-0.045	0.065	-0.029	-0.131	0.151	-0.083	0.004	-0.052	-0.115	-0.02	-0.058
	Sig. (2-tailed)	0.231	0.923	0.001	<.001	0.063	0.794	0.039	0.749	0.892	0.838	0.002	0.811	0.917	0.095	0.491	0.915	0.842	0.666	0.691	0.886	0.725	0.665	0.921	0.679	0.652	0.81	0.234	0.006	0.727	0.568	0.318	0.957	0.411	0.735	0.824	0.873	0.284	0.714	0.6	0.814	0.286	0.22	0.502	0.977	0.672	0.352	0.872	0.637
	N	68	68	68	68	68	68	68	68	68	68	68	68	68	68	68	68	68	68	68	68	68	68	68	68	68	68	68	68	68	68	68	68	68	68	68	68	68	68	68	68	68	68	68	68	68	68	68	68
PPOX	Pearson Correlation	.309*	-0.002	-.401**	-0.002	-0.044	0.071	.368**	.243*	-0.05	-0.131	0.04	-0.024	0.118	-0.003	-0.076	0.054	0.181	-0.01	-0.126	-.294*	-0.031	-0.114	0	0.054	0.012	-0.121	-0.03	0.09	0.211	0.037	-0.009	-0.044	0.031	-0.016	0.146	-0.052	0.12	-0.016	0.058	0.089	0.028	0.068	0.064	0.056	0.042	-0.031	0.025	-.312**
	Sig. (2-tailed)	0.01	0.985	<.001	0.989	0.719	0.564	0.002	0.045	0.684	0.288	0.748	0.844	0.336	0.983	0.536	0.664	0.139	0.939	0.305	0.015	0.8	0.355	0.999	0.661	0.921	0.325	0.807	0.465	0.084	0.762	0.94	0.724	0.8	0.894	0.236	0.671	0.329	0.895	0.637	0.469	0.822	0.58	0.602	0.648	0.732	0.804	0.842	0.01
	N	68	68	68	68	68	68	68	68	68	68	68	68	68	68	68	68	68	68	68	68	68	68	68	68	68	68	68	68	68	68	68	68	68	68	68	68	68	68	68	68	68	68	68	68	68	68	68	68
PPP2R5B	Pearson Correlation	-0.007	0.059	0.115	-0.009	-.325**	0.067	-0.027	-0.202	-0.116	0.149	0.196	.288*	-0.061	-.378**	0.01	-0.032	0.125	-0.074	0.026	0.114	-0.073	-0.087	-0.129	-0.029	.314**	0.066	-0.05	-0.008	-0.032	-0.016	0.132	0.101	0.189	-0.072	0.134	0.199	0.08	0.103	0.161	0.073	-0.142	0.154	0.14	-0.089	0.052	-0.187	-0.006	0.113
	Sig. (2-tailed)	0.957	0.632	0.349	0.941	0.007	0.585	0.827	0.099	0.348	0.225	0.109	0.017	0.619	0.001	0.932	0.796	0.311	0.549	0.836	0.357	0.554	0.478	0.294	0.813	0.009	0.592	0.686	0.95	0.793	0.896	0.284	0.414	0.122	0.56	0.277	0.104	0.516	0.401	0.191	0.552	0.249	0.211	0.256	0.469	0.671	0.127	0.962	0.357
	N	68	68	68	68	68	68	68	68	68	68	68	68	68	68	68	68	68	68	68	68	68	68	68	68	68	68	68	68	68	68	68	68	68	68	68	68	68	68	68	68	68	68	68	68	68	68	68	68
PRDX2	Pearson Correlation	0.053	.699**	0.131	-0.028	0.016	-0.071	-0.071	-.342**	0.088	0.064	0.131	0.023	0.116	-0.055	0.014	0.01	0.04	0.008	-0.067	-0.049	-0.219	0.189	0.123	-0.139	0.238	-0.029	0.104	-0.055	0.061	0.149	0.081	0.055	-0.01	0.06	-0.078	0.01	-0.002	-0.054	0.065	-0.077	0.043	-0.006	0.073	-0.068	-0.084	-0.036	0.006	0.073
	Sig. (2-tailed)	0.669	<.001	0.287	0.823	0.899	0.566	0.568	0.004	0.474	0.606	0.285	0.854	0.348	0.655	0.91	0.934	0.747	0.948	0.589	0.69	0.072	0.122	0.319	0.258	0.051	0.814	0.398	0.657	0.624	0.225	0.509	0.656	0.933	0.63	0.527	0.935	0.99	0.66	0.598	0.534	0.727	0.964	0.555	0.58	0.495	0.77	0.958	0.555
	N	68	68	68	68	68	68	68	68	68	68	68	68	68	68	68	68	68	68	68	68	68	68	68	68	68	68	68	68	68	68	68	68	68	68	68	68	68	68	68	68	68	68	68	68	68	68	68	68
PSMD9	Pearson Correlation	-0.043	0.161	.307*	0.139	0.215	-0.079	0.083	-0.014	-0.029	-0.125	.383**	0.126	-0.06	-0.071	-.251*	-0.068	-0.073	-0.12	-0.109	0.059	-0.12	-0.026	0.069	-0.229	-0.039	0.147	-0.094	-0.111	-0.169	-0.15	0.023	.253*	-0.045	0.109	-0.005	0.01	-0.161	0.165	-0.085	0.002	0.045	-0.021	-0.146	-0.039	-0.053	0.196	0.095	-0.087
	Sig. (2-tailed)	0.725	0.19	0.011	0.258	0.078	0.524	0.501	0.911	0.816	0.31	0.001	0.308	0.627	0.564	0.039	0.581	0.557	0.331	0.378	0.635	0.33	0.831	0.574	0.06	0.753	0.232	0.447	0.366	0.167	0.223	0.855	0.037	0.716	0.377	0.965	0.935	0.19	0.178	0.491	0.986	0.718	0.862	0.234	0.751	0.666	0.109	0.44	0.479
	N	68	68	68	68	68	68	68	68	68	68	68	68	68	68	68	68	68	68	68	68	68	68	68	68	68	68	68	68	68	68	68	68	68	68	68	68	68	68	68	68	68	68	68	68	68	68	68	68
PTGIS	Pearson Correlation	0.233	-.350**	-0.129	-0.17	-0.217	.349**	-0.033	-0.105	-0.128	0.033	0.117	.253*	0.084	0.081	-0.101	-0.218	0.189	-0.074	0.138	-0.222	.275*	0.197	-0.07	-0.038	-0.196	.247*	0.03	-0.037	0.18	0.067	0.037	-0.099	-0.012	-0.016	0.04	0.058	0.008	0.095	0.098	0.034	-0.029	-0.009	-0.035	0.029	0.01	0.022	0.006	0.032
	Sig. (2-tailed)	0.056	0.003	0.294	0.165	0.076	0.004	0.789	0.396	0.298	0.792	0.343	0.037	0.497	0.511	0.411	0.075	0.123	0.549	0.26	0.068	0.023	0.108	0.569	0.759	0.108	0.043	0.805	0.766	0.142	0.588	0.762	0.42	0.925	0.896	0.749	0.641	0.947	0.439	0.427	0.783	0.812	0.94	0.775	0.817	0.937	0.86	0.961	0.795
	N	68	68	68	68	68	68	68	68	68	68	68	68	68	68	68	68	68	68	68	68	68	68	68	68	68	68	68	68	68	68	68	68	68	68	68	68	68	68	68	68	68	68	68	68	68	68	68	68
RAB11B	Pearson Correlation	0.128	.288*	-0.21	0.101	-.519**	-0.103	0.151	0.227	-0.116	-0.008	0.198	0.107	0.182	0.188	0.192	-0.04	0.072	-0.164	0.028	0.071	0.03	0.021	0.08	-0.115	0.025	-0.046	0.142	0.05	-0.024	-0.236	0.009	-0.212	0.032	0.125	-0.079	0.035	-0.004	0.008	0.038	0.097	0.064	-0.105	0.02	-0.165	-0.051	-0.063	0.049	-0.032
	Sig. (2-tailed)	0.299	0.017	0.086	0.412	<.001	0.402	0.22	0.063	0.347	0.948	0.106	0.385	0.138	0.124	0.118	0.747	0.561	0.18	0.821	0.564	0.806	0.865	0.518	0.351	0.842	0.707	0.247	0.684	0.849	0.052	0.945	0.083	0.796	0.309	0.523	0.775	0.976	0.949	0.76	0.431	0.607	0.396	0.872	0.178	0.68	0.609	0.689	0.796
	N	68	68	68	68	68	68	68	68	68	68	68	68	68	68	68	68	68	68	68	68	68	68	68	68	68	68	68	68	68	68	68	68	68	68	68	68	68	68	68	68	68	68	68	68	68	68	68	68
RAD23A	Pearson Correlation	0.156	.523**	-0.017	.302*	-.373**	-0.18	-0.123	-0.006	-0.227	-0.162	0.215	-0.054	0.022	-0.117	0.011	-0.149	0.013	0.085	0.053	-0.036	.326**	-0.003	-0.109	0.075	-0.158	0.033	-0.031	-0.115	0.026	0.09	-0.03	-0.016	-0.06	0.107	0.036	0.053	-0.02	0.052	0.088	0.055	-0.047	-0.01	-0.094	0.069	-0.042	-0.018	0.007	0.053
	Sig. (2-tailed)	0.203	<.001	0.892	0.012	0.002	0.141	0.318	0.959	0.063	0.188	0.078	0.664	0.857	0.343	0.931	0.224	0.918	0.493	0.669	0.768	0.007	0.982	0.376	0.542	0.199	0.787	0.804	0.348	0.834	0.467	0.807	0.895	0.629	0.383	0.773	0.668	0.874	0.672	0.477	0.656	0.702	0.934	0.448	0.575	0.736	0.884	0.953	0.668
	N	68	68	68	68	68	68	68	68	68	68	68	68	68	68	68	68	68	68	68	68	68	68	68	68	68	68	68	68	68	68	68	68	68	68	68	68	68	68	68	68	68	68	68	68	68	68	68	68
RANBP10	Pearson Correlation	0.227	-.432**	.273*	-.249*	-0.056	0.066	0.026	0.05	-0.227	-0.022	-0.004	0.237	0.011	0.134	-0.049	0.084	-.283*	0.017	-0.229	0.082	-0.141	-0.101	-0.021	-0.055	-0.013	-0.206	0.183	-0.072	0.176	-0.051	-0.004	0.068	0.045	0.168	0.098	-0.078	-0.151	0.005	0.117	0.14	-0.068	0.056	0.014	-0.019	-0.002	-0.055	0.077	0.02
	Sig. (2-tailed)	0.063	<.001	0.024	0.041	0.652	0.594	0.834	0.688	0.062	0.857	0.971	0.051	0.932	0.276	0.694	0.495	0.019	0.89	0.061	0.505	0.251	0.412	0.864	0.654	0.917	0.093	0.135	0.56	0.152	0.677	0.977	0.584	0.718	0.171	0.425	0.529	0.219	0.968	0.343	0.253	0.581	0.649	0.911	0.877	0.984	0.658	0.533	0.87
	N	68	68	68	68	68	68	68	68	68	68	68	68	68	68	68	68	68	68	68	68	68	68	68	68	68	68	68	68	68	68	68	68	68	68	68	68	68	68	68	68	68	68	68	68	68	68	68	68
RAP1GAP	Pearson Correlation	.287*	0.202	-0.164	0.115	0.067	-0.179	-0.182	-0.124	-0.121	-0.016	0.136	0.085	-0.13	0.091	-0.002	.284*	0.166	0	0.093	0.085	.240*	0.062	-0.056	-0.025	0.024	0.021	.239*	0.06	-0.166	.294*	.246*	0.179	0.138	0.045	0.143	-0.154	0.036	-0.017	0.099	0.111	0.004	-0.011	-0.009	0.069	-0.071	0.127	0.074	0.063
	Sig. (2-tailed)	0.018	0.098	0.183	0.349	0.588	0.144	0.138	0.315	0.325	0.897	0.268	0.491	0.292	0.46	0.989	0.019	0.177	0.997	0.449	0.492	0.049	0.618	0.651	0.837	0.848	0.863	0.05	0.624	0.176	0.015	0.043	0.144	0.261	0.714	0.245	0.21	0.768	0.888	0.423	0.366	0.971	0.929	0.943	0.578	0.566	0.303	0.551	0.609
	N	68	68	68	68	68	68	68	68	68	68	68	68	68	68	68	68	68	68	68	68	68	68	68	68	68	68	68	68	68	68	68	68	68	68	68	68	68	68	68	68	68	68	68	68	68	68	68	68
RBM38	Pearson Correlation	.771**	.269*	0.138	-0.164	-0.049	0.021	-0.059	-0.141	0.232	-0.088	-0.033	-0.101	0.023	0.098	0.098	0.002	-0.1	0.077	-0.03	0.033	0.024	-0.093	-0.022	0.041	0.081	-0.021	0.025	-0.034	0.019	0.062	-0.072	0.06	-0.094	-0.047	-0.02	-0.131	-0.032	-0.102	0.095	0.141	0.006	0.065	-0.011	0.013	-0.011	0.123	0.028	-0.02
	Sig. (2-tailed)	<.001	0.027	0.26	0.183	0.693	0.866	0.633	0.25	0.057	0.478	0.79	0.411	0.855	0.427	0.427	0.984	0.416	0.532	0.81	0.788	0.844	0.452	0.858	0.741	0.514	0.868	0.84	0.783	0.878	0.618	0.558	0.63	0.444	0.702	0.871	0.287	0.794	0.409	0.442	0.252	0.96	0.596	0.932	0.915	0.929	0.316	0.818	0.872
	N	68	68	68	68	68	68	68	68	68	68	68	68	68	68	68	68	68	68	68	68	68	68	68	68	68	68	68	68	68	68	68	68	68	68	68	68	68	68	68	68	68	68	68	68	68	68	68	68
RBM5	Pearson Correlation	0.237	-.471**	-.244*	0.072	-0.172	.363**	-0.031	0.145	-0.076	0.082	0.057	0.052	0.211	0.043	-.270*	0.129	0.111	-0.153	0.038	0.047	-.255*	0.014	0.133	-0.015	-0.08	0.037	-0.12	-0.037	0.03	-0.043	-0.114	-0.013	0.038	-0.031	0.079	0.067	-0.053	-0.036	0.169	0.093	-0.032	-0.045	0.107	0.038	-0.153	0.047	0.021	0.032
	Sig. (2-tailed)	0.052	<.001	0.045	0.56	0.16	0.002	0.804	0.237	0.539	0.505	0.644	0.675	0.084	0.726	0.026	0.293	0.368	0.213	0.758	0.702	0.036	0.909	0.28	0.903	0.517	0.762	0.331	0.767	0.811	0.729	0.355	0.918	0.756	0.801	0.52	0.585	0.666	0.771	0.167	0.452	0.794	0.714	0.385	0.758	0.214	0.706	0.865	0.796
	N	68	68	68	68	68	68	68	68	68	68	68	68	68	68	68	68	68	68	68	68	68	68	68	68	68	68	68	68	68	68	68	68	68	68	68	68	68	68	68	68	68	68	68	68	68	68	68	68
RCL1	Pearson Correlation	-0.063	0.096	-0.147	-0.236	0.181	-0.179	0.054	-0.026	-0.055	-0.211	0.039	0.001	-0.003	.413**	-0.087	-0.186	-0.127	.369**	-0.007	.241*	-0.004	0.011	.250*	0.147	0.129	0.066	-0.063	0.038	-0.066	0.009	-0.059	0.188	0.031	0.097	-0.06	0.067	0.012	0.069	0.06	0	-0.139	0.069	-0.034	0.062	.252*	-0.148	0.077	0.135
	Sig. (2-tailed)	0.61	0.438	0.233	0.053	0.139	0.144	0.661	0.834	0.659	0.085	0.75	0.995	0.978	<.001	0.481	0.128	0.303	0.002	0.952	0.048	0.973	0.927	0.039	0.231	0.296	0.59	0.612	0.761	0.592	0.941	0.633	0.126	0.805	0.433	0.629	0.586	0.923	0.575	0.627	0.998	0.257	0.576	0.781	0.614	0.038	0.229	0.533	0.271
	N	68	68	68	68	68	68	68	68	68	68	68	68	68	68	68	68	68	68	68	68	68	68	68	68	68	68	68	68	68	68	68	68	68	68	68	68	68	68	68	68	68	68	68	68	68	68	68	68
RIOK3	Pearson Correlation	.285*	-0.209	.263*	0.197	-0.065	0.027	-0.235	.277*	-0.088	-.266*	0.003	0.127	.355**	0.051	-.250*	-0.08	0.038	-0.03	0.056	-0.052	0.111	.242*	-0.041	0.007	0.089	-0.066	0.037	0.146	0.078	-0.011	-0.042	-0.097	0.073	-0.217	-0.072	0.09	0.137	-0.056	-0.124	-0.008	0.095	-0.099	0.019	-0.031	0.068	-0.003	-0.03	0.059
	Sig. (2-tailed)	0.019	0.087	0.03	0.108	0.596	0.826	0.054	0.022	0.475	0.028	0.979	0.303	0.003	0.68	0.04	0.517	0.757	0.809	0.651	0.673	0.369	0.047	0.74	0.953	0.47	0.591	0.765	0.236	0.528	0.929	0.735	0.431	0.553	0.075	0.557	0.463	0.266	0.652	0.313	0.951	0.441	0.422	0.877	0.805	0.58	0.979	0.81	0.633
	N	68	68	68	68	68	68	68	68	68	68	68	68	68	68	68	68	68	68	68	68	68	68	68	68	68	68	68	68	68	68	68	68	68	68	68	68	68	68	68	68	68	68	68	68	68	68	68	68
RIOX1	Pearson Correlation	-0.033	0.014	.337**	-0.192	0.119	-.251*	0.146	-0.177	-0.07	0.014	-0.054	-.247*	0.193	-0.03	-0.067	-0.166	-0.163	0.081	0.089	-0.174	0.05	0.079	-.267*	-0.068	-0.041	.270*	0.157	-0.16	-0.183	-0.215	-0.026	-0.154	0.074	-0.051	0.02	0.164	-0.033	-0.07	0.043	0.048	0.023	0.122	-0.128	0.046	-0.056	0.141	0.173	0.024
	Sig. (2-tailed)	0.788	0.909	0.005	0.116	0.335	0.039	0.235	0.149	0.572	0.911	0.662	0.043	0.115	0.811	0.586	0.176	0.184	0.511	0.47	0.155	0.683	0.524	0.028	0.58	0.741	0.026	0.2	0.193	0.135	0.078	0.836	0.208	0.549	0.68	0.87	0.182	0.792	0.57	0.73	0.699	0.851	0.32	0.299	0.71	0.648	0.251	0.159	0.845
	N	68	68	68	68	68	68	68	68	68	68	68	68	68	68	68	68	68	68	68	68	68	68	68	68	68	68	68	68	68	68	68	68	68	68	68	68	68	68	68	68	68	68	68	68	68	68	68	68
RNF123	Pearson Correlation	.398**	0.103	0.129	0.064	-0.1	0.177	.480**	0.095	-0.077	-0.152	0.099	-0.153	-0.212	-0.192	-0.141	0.086	-0.01	-0.169	0.095	0.012	0.101	0.016	0.166	-0.079	0.019	0.092	-0.064	-0.125	0.019	0.037	0.098	-0.087	0.098	0.144	-0.13	0.101	-0.153	0.01	0.033	0.086	-0.012	0.086	0.045	0.17	0.181	0.091	0.026	-0.034
	Sig. (2-tailed)	<.001	0.405	0.293	0.606	0.415	0.148	<.001	0.439	0.533	0.215	0.424	0.214	0.082	0.116	0.252	0.485	0.935	0.168	0.439	0.924	0.411	0.895	0.177	0.52	0.875	0.456	0.603	0.309	0.875	0.764	0.428	0.478	0.425	0.242	0.293	0.413	0.214	0.938	0.788	0.486	0.922	0.483	0.717	0.167	0.14	0.459	0.833	0.781
	N	68	68	68	68	68	68	68	68	68	68	68	68	68	68	68	68	68	68	68	68	68	68	68	68	68	68	68	68	68	68	68	68	68	68	68	68	68	68	68	68	68	68	68	68	68	68	68	68
RNF19A	Pearson Correlation	0.182	-0.096	-0.008	.251*	-.327**	-0.052	-.245*	0.106	0.034	.284*	0.076	0.009	.322**	-0.027	-0.154	0.119	.245*	-0.139	0.101	-0.171	0.067	0.035	0.114	0.036	0.149	-0.082	-0.011	-0.045	0.004	0.092	-0.063	0.118	0.006	0.139	-0.172	0.136	0.097	-0.017	0.124	0.136	0.027	-0.022	-0.054	0.069	0.046	-0.039	0.113	0.015
	Sig. (2-tailed)	0.137	0.438	0.95	0.039	0.007	0.673	0.044	0.392	0.785	0.019	0.538	0.944	0.007	0.828	0.211	0.334	0.044	0.257	0.411	0.162	0.587	0.778	0.354	0.773	0.225	0.504	0.929	0.714	0.972	0.457	0.61	0.336	0.96	0.26	0.162	0.269	0.43	0.893	0.316	0.27	0.824	0.858	0.664	0.575	0.71	0.752	0.359	0.902
	N	68	68	68	68	68	68	68	68	68	68	68	68	68	68	68	68	68	68	68	68	68	68	68	68	68	68	68	68	68	68	68	68	68	68	68	68	68	68	68	68	68	68	68	68	68	68	68	68
RPS27A	Pearson Correlation	-0.146	.524**	-0.181	.391**	0.033	-0.207	-.297*	-0.064	0.045	-0.034	-0.017	0.082	0.141	-0.01	0.048	0.039	0.018	0.044	-0.206	0.137	0.029	-0.021	-0.036	0.179	-0.043	-0.117	0.142	-0.07	0.025	-0.099	0.124	0.126	0.03	0.083	-0.007	0.073	0.008	0.137	-0.046	-0.109	0.185	-0.024	0.024	-0.051	-0.073	0.045	-0.058	-0.004
	Sig. (2-tailed)	0.236	<.001	0.141	<.001	0.791	0.091	0.014	0.602	0.714	0.786	0.889	0.505	0.252	0.938	0.699	0.755	0.887	0.721	0.092	0.266	0.814	0.864	0.77	0.144	0.728	0.34	0.247	0.573	0.84	0.42	0.315	0.308	0.806	0.5	0.952	0.556	0.947	0.264	0.71	0.377	0.131	0.844	0.849	0.681	0.553	0.715	0.641	0.973
	N	68	68	68	68	68	68	68	68	68	68	68	68	68	68	68	68	68	68	68	68	68	68	68	68	68	68	68	68	68	68	68	68	68	68	68	68	68	68	68	68	68	68	68	68	68	68	68	68
RRM2	Pearson Correlation	-0.104	0.055	.366**	-0.122	-0.075	-0.148	0.123	-.254*	.275*	-0.018	-0.158	0.212	-0.04	0.165	0.11	0.203	-0.149	-.256*	-0.054	0.236	-0.202	0.069	-0.09	0.027	0.164	-0.085	0.011	-0.061	-0.053	-0.043	0.006	.271*	0.019	0.075	0.038	-0.111	0.102	-0.052	-0.182	-0.066	0.062	-0.053	0.14	-0.068	0.091	-0.085	-0.037	-0.06
	Sig. (2-tailed)	0.398	0.658	0.002	0.321	0.544	0.23	0.316	0.037	0.023	0.886	0.198	0.083	0.744	0.178	0.372	0.097	0.226	0.035	0.661	0.053	0.098	0.577	0.464	0.829	0.181	0.491	0.932	0.62	0.666	0.73	0.963	0.026	0.876	0.544	0.759	0.366	0.407	0.675	0.138	0.591	0.617	0.668	0.256	0.584	0.461	0.492	0.766	0.628
	N	68	68	68	68	68	68	68	68	68	68	68	68	68	68	68	68	68	68	68	68	68	68	68	68	68	68	68	68	68	68	68	68	68	68	68	68	68	68	68	68	68	68	68	68	68	68	68	68
SC5D	Pearson Correlation	-0.101	0.052	.334**	-0.159	0.074	-.536**	0.031	-0.109	0.083	0.075	-.256*	-0.041	-.247*	0.05	0.014	-0.126	.267*	0.006	-0.166	-0.065	0.023	0.01	0.102	-0.007	0	-0.026	-0.085	0.158	0.066	0.132	0.226	0.033	0.05	-0.132	0.007	-0.092	0.04	-0.011	0.172	-0.096	-0.035	0.164	0.058	0.017	-0.085	-0.003	-0.045	0.09
	Sig. (2-tailed)	0.411	0.676	0.005	0.197	0.546	<.001	0.8	0.378	0.503	0.545	0.035	0.741	0.042	0.684	0.912	0.307	0.028	0.962	0.177	0.601	0.852	0.937	0.409	0.954	1	0.834	0.492	0.199	0.593	0.284	0.064	0.787	0.686	0.282	0.957	0.456	0.743	0.931	0.16	0.436	0.779	0.182	0.639	0.889	0.491	0.984	0.715	0.464
	N	68	68	68	68	68	68	68	68	68	68	68	68	68	68	68	68	68	68	68	68	68	68	68	68	68	68	68	68	68	68	68	68	68	68	68	68	68	68	68	68	68	68	68	68	68	68	68	68
SCARA5	Pearson Correlation	-0.071	0.051	0.007	0.102	.256*	-.254*	-0.238	0.157	-0.097	-0.028	-0.029	.322**	-0.12	-0.177	.281*	0.061	0.139	.307*	-0.124	0.022	-0.122	0.099	0.062	-0.09	0.183	-0.049	-0.056	0.045	0.008	-0.118	-0.029	-0.031	-0.165	0.107	0.002	-0.079	-0.176	0.16	0.051	0.092	-0.037	0.079	0.161	-0.028	-0.173	-0.058	0.04	0.016
	Sig. (2-tailed)	0.566	0.679	0.954	0.406	0.035	0.036	0.051	0.2	0.433	0.82	0.815	0.007	0.331	0.15	0.02	0.624	0.257	0.011	0.314	0.856	0.323	0.42	0.618	0.465	0.136	0.689	0.651	0.714	0.946	0.34	0.817	0.803	0.179	0.386	0.987	0.524	0.151	0.193	0.679	0.454	0.765	0.522	0.188	0.818	0.158	0.638	0.746	0.897
	N	68	68	68	68	68	68	68	68	68	68	68	68	68	68	68	68	68	68	68	68	68	68	68	68	68	68	68	68	68	68	68	68	68	68	68	68	68	68	68	68	68	68	68	68	68	68	68	68
SCD	Pearson Correlation	-0.021	0.006	0.147	0.008	-0.169	-.482**	0.231	-.280*	0.027	-0.053	0.121	-0.19	0.125	0.128	-0.016	-0.085	0.203	0.218	0.075	0.105	0.058	0.019	-0.022	-0.116	0.051	0.018	-0.114	0.055	0.16	0.036	.263*	-0.076	-.254*	-0.021	0.041	0.102	-0.022	-0.096	-0.194	0.06	0.047	0.025	0.171	0.079	-0.066	-0.017	-0.152	0.009
	Sig. (2-tailed)	0.867	0.964	0.232	0.947	0.167	<.001	0.059	0.021	0.83	0.667	0.325	0.121	0.31	0.297	0.896	0.492	0.096	0.074	0.541	0.393	0.639	0.875	0.856	0.344	0.682	0.885	0.353	0.657	0.192	0.768	0.031	0.536	0.036	0.867	0.741	0.407	0.861	0.436	0.113	0.628	0.702	0.838	0.162	0.525	0.593	0.892	0.216	0.942
	N	68	68	68	68	68	68	68	68	68	68	68	68	68	68	68	68	68	68	68	68	68	68	68	68	68	68	68	68	68	68	68	68	68	68	68	68	68	68	68	68	68	68	68	68	68	68	68	68
SCD5	Pearson Correlation	0.12	-0.106	-.392**	-0.17	0.03	0.196	0.009	-.337**	-0.066	-.252*	0.232	0.028	-.343**	0.138	.261*	-0.035	-0.01	-0.045	0.127	-0.001	-0.06	-.253*	-0.004	-0.119	0.069	0.178	0.014	0.011	-0.041	-0.109	-0.056	0.031	-0.036	0.042	0.099	0.037	-0.127	-0.022	-0.098	-0.004	0.024	-0.04	-0.023	0.074	0.076	0.132	0.121	0.019
	Sig. (2-tailed)	0.33	0.391	<.001	0.166	0.809	0.109	0.943	0.005	0.591	0.039	0.056	0.818	0.004	0.263	0.031	0.775	0.936	0.715	0.302	0.997	0.628	0.037	0.973	0.335	0.577	0.146	0.909	0.931	0.742	0.376	0.653	0.8	0.769	0.733	0.421	0.764	0.302	0.859	0.426	0.971	0.846	0.748	0.85	0.546	0.54	0.282	0.326	0.88
	N	68	68	68	68	68	68	68	68	68	68	68	68	68	68	68	68	68	68	68	68	68	68	68	68	68	68	68	68	68	68	68	68	68	68	68	68	68	68	68	68	68	68	68	68	68	68	68	68
SDCBP	Pearson Correlation	-0.185	0.059	.394**	0.179	0.102	.272*	-0.079	-0.051	.273*	.259*	-0.046	0.192	-0.095	-0.06	-0.137	-.341**	-0.071	-0.111	-0.23	0.104	0.094	0.081	-0.072	-0.13	0.091	0.012	0.188	-0.057	-0.004	-0.16	-0.161	0.002	-0.106	0.075	0.22	-0.029	0.096	0.016	-0.026	-0.048	-0.005	0.043	0.001	0.039	0.065	-0.009	0.087	0.068
	Sig. (2-tailed)	0.131	0.634	<.001	0.144	0.406	0.025	0.52	0.68	0.024	0.033	0.707	0.116	0.443	0.627	0.264	0.004	0.564	0.368	0.059	0.4	0.447	0.511	0.56	0.292	0.46	0.923	0.125	0.644	0.971	0.193	0.19	0.988	0.389	0.543	0.071	0.817	0.437	0.895	0.833	0.698	0.968	0.726	0.991	0.749	0.596	0.944	0.479	0.583
	N	68	68	68	68	68	68	68	68	68	68	68	68	68	68	68	68	68	68	68	68	68	68	68	68	68	68	68	68	68	68	68	68	68	68	68	68	68	68	68	68	68	68	68	68	68	68	68	68
SEC14L1	Pearson Correlation	0.21	-0.089	0.228	-0.216	.427**	-0.175	0.036	-0.09	-0.213	0.229	-0.208	-0.108	0.043	-0.09	-0.103	0.001	-0.132	-0.038	0.063	-0.142	-0.082	0.127	0.032	.250*	0.118	0.191	.291*	0.019	-0.13	0.052	0.093	0.166	-0.114	-0.045	0.006	-0.019	0.064	0.032	0.058	-0.105	0.069	-0.01	0.089	0.042	-0.029	0.037	0	-0.079
	Sig. (2-tailed)	0.085	0.468	0.062	0.077	<.001	0.154	0.771	0.464	0.081	0.061	0.088	0.382	0.725	0.465	0.403	0.995	0.283	0.761	0.61	0.248	0.504	0.301	0.796	0.039	0.337	0.118	0.016	0.878	0.292	0.674	0.449	0.176	0.355	0.713	0.96	0.88	0.606	0.798	0.64	0.393	0.577	0.932	0.473	0.733	0.817	0.765	0.997	0.524
	N	68	68	68	68	68	68	68	68	68	68	68	68	68	68	68	68	68	68	68	68	68	68	68	68	68	68	68	68	68	68	68	68	68	68	68	68	68	68	68	68	68	68	68	68	68	68	68	68
SELENBP1	Pearson Correlation	.580**	0.099	-0.113	-0.197	0.026	0.181	0.103	-0.229	0.106	-.397**	0.121	0.008	-0.061	0.092	0.087	0.036	0.02	-.315**	0.04	0.112	0.152	-0.019	-0.038	-0.003	-0.008	-0.036	0.072	0.067	-0.07	-0.019	-0.005	-0.176	-0.133	-0.043	0.028	0.095	0.029	0.018	-0.178	-0.005	-0.067	-0.084	0.013	0.042	-0.061	-0.066	0.093	-0.039
	Sig. (2-tailed)	<.001	0.422	0.357	0.106	0.832	0.139	0.403	0.061	0.388	<.001	0.324	0.95	0.624	0.458	0.481	0.773	0.87	0.009	0.744	0.362	0.217	0.877	0.757	0.981	0.947	0.771	0.559	0.589	0.572	0.878	0.969	0.15	0.278	0.727	0.82	0.439	0.816	0.883	0.146	0.965	0.585	0.494	0.918	0.733	0.62	0.593	0.45	0.751
	N	68	68	68	68	68	68	68	68	68	68	68	68	68	68	68	68	68	68	68	68	68	68	68	68	68	68	68	68	68	68	68	68	68	68	68	68	68	68	68	68	68	68	68	68	68	68	68	68
SFXN1	Pearson Correlation	-0.197	-0.064	.521**	-0.12	0.214	-0.037	0.033	0.049	0.195	0.058	0.087	0.035	0.213	0.174	0.165	-0.015	-0.043	0.097	0.147	.261*	-0.147	0.192	-0.069	0.045	-0.007	0.053	0.046	0.081	-0.081	0.06	-0.021	-0.211	-0.045	0.032	0.08	-0.085	0.1	.257*	-0.091	-0.132	0.078	0.023	0.072	0.042	0.233	-0.019	0.137	0.019
	Sig. (2-tailed)	0.107	0.601	<.001	0.331	0.08	0.762	0.792	0.693	0.111	0.636	0.481	0.778	0.081	0.155	0.178	0.906	0.726	0.43	0.232	0.032	0.232	0.117	0.577	0.713	0.953	0.667	0.71	0.509	0.513	0.626	0.867	0.084	0.713	0.797	0.519	0.489	0.419	0.034	0.462	0.282	0.529	0.852	0.559	0.732	0.055	0.88	0.266	0.878
	N	68	68	68	68	68	68	68	68	68	68	68	68	68	68	68	68	68	68	68	68	68	68	68	68	68	68	68	68	68	68	68	68	68	68	68	68	68	68	68	68	68	68	68	68	68	68	68	68
SIDT2	Pearson Correlation	0.036	-0.062	.445**	-0.215	-0.222	.404**	0.136	0.123	-0.139	-.433**	0.014	0.179	-0.103	0.022	-0.05	0.107	-0.191	0.064	0.064	0.063	-0.107	0.059	-0.077	-0.047	-0.119	-0.116	-0.043	0.066	-0.004	0.034	-0.049	-0.048	0.022	0.008	-0.058	0.134	0.14	0.011	-0.025	-0.04	0.015	0.025	-0.028	0.163	-0.035	-0.029	0.026	0.043
	Sig. (2-tailed)	0.768	0.614	<.001	0.078	0.069	<.001	0.268	0.318	0.257	<.001	0.909	0.143	0.403	0.862	0.684	0.385	0.119	0.602	0.606	0.608	0.387	0.635	0.531	0.701	0.332	0.348	0.73	0.594	0.976	0.786	0.689	0.696	0.859	0.946	0.639	0.278	0.255	0.926	0.842	0.745	0.906	0.838	0.821	0.184	0.778	0.814	0.836	0.726
	N	68	68	68	68	68	68	68	68	68	68	68	68	68	68	68	68	68	68	68	68	68	68	68	68	68	68	68	68	68	68	68	68	68	68	68	68	68	68	68	68	68	68	68	68	68	68	68	68
SKIV2L	Pearson Correlation	0.217	-0.151	-.356**	0.073	-.410**	.318**	0.014	0.12	-0.04	0.037	0.046	0.007	0.225	0.155	-0.197	-0.101	0.095	.298*	-0.153	-0.007	0.152	0.018	0.02	-0.046	-0.051	0.093	-0.054	0.138	-0.019	0.108	0.058	0.035	-0.026	-0.165	0.013	0.071	-0.164	-0.06	-0.043	-0.141	0.007	0.002	-0.107	0.004	0.014	0.04	-0.05	-0.072
	Sig. (2-tailed)	0.076	0.22	0.003	0.556	<.001	0.008	0.911	0.33	0.748	0.762	0.708	0.952	0.065	0.207	0.107	0.414	0.439	0.014	0.213	0.956	0.216	0.881	0.874	0.712	0.678	0.449	0.662	0.261	0.875	0.382	0.638	0.777	0.831	0.178	0.916	0.566	0.18	0.625	0.728	0.251	0.957	0.987	0.386	0.976	0.909	0.744	0.685	0.558
	N	68	68	68	68	68	68	68	68	68	68	68	68	68	68	68	68	68	68	68	68	68	68	68	68	68	68	68	68	68	68	68	68	68	68	68	68	68	68	68	68	68	68	68	68	68	68	68	68
SKP1	Pearson Correlation	-0.119	.330**	0.163	.628**	.391**	-0.082	-0.031	0.12	-0.006	-0.066	0.139	0.038	0.01	0.194	-0.071	-0.113	-0.031	0.074	-0.098	-0.035	-0.01	0.105	0.08	0.027	-0.015	-0.167	-0.014	0.139	-0.01	-0.07	0.07	0.134	-0.077	-0.099	0.006	0.13	-0.064	0.042	0.035	0.055	0.01	0.003	0.04	0.003	0.089	-0.046	-0.042	-0.036
	Sig. (2-tailed)	0.334	0.006	0.184	<.001	<.001	0.508	0.804	0.33	0.958	0.594	0.259	0.757	0.934	0.113	0.566	0.359	0.801	0.551	0.429	0.774	0.933	0.394	0.519	0.83	0.904	0.174	0.907	0.259	0.933	0.573	0.573	0.275	0.531	0.42	0.96	0.29	0.605	0.735	0.778	0.659	0.938	0.979	0.744	0.98	0.468	0.711	0.735	0.773
	N	68	68	68	68	68	68	68	68	68	68	68	68	68	68	68	68	68	68	68	68	68	68	68	68	68	68	68	68	68	68	68	68	68	68	68	68	68	68	68	68	68	68	68	68	68	68	68	68
SLC10A3	Pearson Correlation	-0.018	.304*	.274*	-0.013	-.282*	.260*	0.094	0.124	-.336**	-.298*	0.212	0.106	-0.127	-0.105	0.103	-0.039	-0.02	0.014	-0.032	-0.026	0.056	0.053	-0.02	-0.02	-0.033	-0.004	-0.065	0.209	0.073	0.044	-0.164	0.032	-0.106	0.026	-0.033	-0.122	0.073	0.088	0.155	0	-0.189	0.054	-0.06	-0.036	0.074	-0.131	.282*	0.029
	Sig. (2-tailed)	0.882	0.012	0.024	0.918	0.02	0.033	0.445	0.314	0.005	0.014	0.083	0.389	0.302	0.393	0.403	0.753	0.871	0.909	0.796	0.834	0.65	0.666	0.869	0.87	0.79	0.975	0.6	0.087	0.555	0.721	0.182	0.799	0.39	0.834	0.792	0.322	0.553	0.475	0.206	0.998	0.122	0.661	0.628	0.772	0.547	0.287	0.02	0.811
	N	68	68	68	68	68	68	68	68	68	68	68	68	68	68	68	68	68	68	68	68	68	68	68	68	68	68	68	68	68	68	68	68	68	68	68	68	68	68	68	68	68	68	68	68	68	68	68	68
SLC11A1	Pearson Correlation	0	.432**	.379**	-.278*	-0.088	-0.102	-0.053	0.178	0.029	0.058	-0.209	-0.151	0.15	0.16	0.136	0.007	-0.129	-0.124	-0.054	-0.188	0.175	0.039	0.223	0.06	-0.056	0.067	0.047	0.233	0.052	-0.173	-0.02	-0.067	0.109	0.062	0.076	-0.048	-0.085	-0.155	-0.148	0.055	-0.011	0.166	-0.06	-0.077	-0.019	-0.031	-0.056	-0.007
	Sig. (2-tailed)	1	<.001	0.001	0.022	0.478	0.406	0.666	0.146	0.816	0.637	0.087	0.218	0.221	0.194	0.267	0.955	0.295	0.315	0.66	0.126	0.154	0.753	0.067	0.624	0.648	0.59	0.706	0.056	0.672	0.159	0.871	0.585	0.378	0.617	0.536	0.698	0.492	0.208	0.228	0.657	0.931	0.176	0.625	0.53	0.879	0.804	0.65	0.952
	N	68	68	68	68	68	68	68	68	68	68	68	68	68	68	68	68	68	68	68	68	68	68	68	68	68	68	68	68	68	68	68	68	68	68	68	68	68	68	68	68	68	68	68	68	68	68	68	68
SLC11A2	Pearson Correlation	-0.048	-0.15	0.139	0.042	-0.201	.258*	0.1	-0.221	-0.051	0.201	-0.147	-0.071	-0.079	0.214	0.068	-0.144	-0.139	.263*	-0.117	-0.132	-0.168	-.246*	0.096	0.202	0.108	-0.135	0.048	0.162	-0.151	-0.113	-0.132	0.066	0.071	-0.211	0.037	-0.141	0.159	0.102	0.038	0.061	-0.21	0.044	0.013	0.068	-0.003	0.091	0.181	0.143
	Sig. (2-tailed)	0.698	0.223	0.258	0.736	0.101	0.034	0.416	0.071	0.682	0.099	0.231	0.568	0.521	0.079	0.582	0.242	0.257	0.03	0.344	0.282	0.171	0.043	0.437	0.098	0.379	0.274	0.699	0.186	0.22	0.36	0.284	0.595	0.565	0.083	0.768	0.251	0.194	0.41	0.76	0.621	0.086	0.719	0.916	0.582	0.981	0.46	0.14	0.244
	N	68	68	68	68	68	68	68	68	68	68	68	68	68	68	68	68	68	68	68	68	68	68	68	68	68	68	68	68	68	68	68	68	68	68	68	68	68	68	68	68	68	68	68	68	68	68	68	68
SLC22A17	Pearson Correlation	0.029	-0.106	-0.212	-0.119	-0.052	0.091	-0.153	0.131	-0.231	-.333**	-0.03	-.381**	0.024	0.189	.287*	0.164	-0.044	-0.076	-0.06	.298*	0.005	-0.09	0.167	-0.007	0.086	-0.004	-0.085	0.193	-0.123	-0.039	-0.099	-0.078	0.054	-.244*	0.11	0.02	0.023	-0.016	0.012	-0.074	0.028	0.102	0.12	0.017	0.045	0.091	-0.007	0.07
	Sig. (2-tailed)	0.814	0.389	0.083	0.334	0.676	0.462	0.213	0.286	0.058	0.006	0.811	0.001	0.846	0.122	0.018	0.182	0.719	0.537	0.625	0.014	0.969	0.468	0.174	0.957	0.484	0.975	0.493	0.115	0.316	0.754	0.421	0.527	0.661	0.045	0.371	0.874	0.852	0.897	0.923	0.547	0.821	0.407	0.329	0.892	0.717	0.459	0.958	0.571
	N	68	68	68	68	68	68	68	68	68	68	68	68	68	68	68	68	68	68	68	68	68	68	68	68	68	68	68	68	68	68	68	68	68	68	68	68	68	68	68	68	68	68	68	68	68	68	68	68
SLC22A4	Pearson Correlation	.308*	0.024	0.209	-0.03	-0.107	0.154	0.119	0.233	0.076	-0.111	0.184	-0.111	0.081	0.204	0.163	0.042	0.128	-.285*	-0.225	0.014	-0.144	.315**	-0.196	0.169	-0.048	0.036	-0.003	0.102	0.082	0.029	-0.077	-.281*	-0.014	0.059	0.025	-0.009	-0.034	0.124	0.101	-0.122	0.001	-0.069	-0.165	-0.036	-0.168	0.123	0.047	0.017
	Sig. (2-tailed)	0.011	0.846	0.086	0.807	0.386	0.211	0.334	0.056	0.54	0.366	0.134	0.367	0.513	0.095	0.185	0.732	0.298	0.019	0.065	0.912	0.24	0.009	0.108	0.168	0.696	0.771	0.982	0.406	0.508	0.815	0.53	0.02	0.913	0.632	0.841	0.94	0.785	0.312	0.412	0.324	0.993	0.577	0.178	0.772	0.172	0.319	0.701	0.891
	N	68	68	68	68	68	68	68	68	68	68	68	68	68	68	68	68	68	68	68	68	68	68	68	68	68	68	68	68	68	68	68	68	68	68	68	68	68	68	68	68	68	68	68	68	68	68	68	68
SLC25A28	Pearson Correlation	0.1	0.047	-0.095	-0.178	-.267*	0.212	-0.055	.457**	-0.125	-0.109	-.268*	-0.195	-0.079	0.026	-0.072	-0.098	-.349**	-0.066	-0.039	0.109	-0.018	0.16	-0.148	-0.016	-0.034	-0.058	0.072	0.154	-0.054	-0.061	-0.19	0.153	0.085	-0.047	-0.01	-0.004	-0.063	0.028	-0.036	-0.154	0.165	0.017	-0.09	0.115	-0.036	-0.053	0.101	0.003
	Sig. (2-tailed)	0.415	0.702	0.44	0.147	0.027	0.083	0.657	<.001	0.309	0.378	0.027	0.111	0.52	0.832	0.561	0.426	0.003	0.59	0.75	0.378	0.881	0.192	0.23	0.9	0.78	0.639	0.559	0.208	0.663	0.622	0.121	0.214	0.491	0.704	0.934	0.972	0.61	0.821	0.772	0.209	0.179	0.89	0.464	0.35	0.768	0.665	0.412	0.98
	N	68	68	68	68	68	68	68	68	68	68	68	68	68	68	68	68	68	68	68	68	68	68	68	68	68	68	68	68	68	68	68	68	68	68	68	68	68	68	68	68	68	68	68	68	68	68	68	68
SLC25A37	Pearson Correlation	.805**	0.117	0.121	0.019	-0.061	-0.053	-0.185	0.075	0.159	-0.022	0.015	-0.145	0.144	0.047	0.148	-0.117	-0.08	-0.025	0.065	0.047	-0.045	-0.004	0.053	0.001	0.034	-0.064	-0.058	0.021	0.043	-0.087	0.018	-0.029	0.13	0.027	0.025	-0.175	-0.13	-0.031	-0.029	0.084	0.061	0.053	-0.038	0.115	0.025	0.025	0.039	0.109
	Sig. (2-tailed)	<.001	0.344	0.328	0.875	0.624	0.667	0.13	0.543	0.194	0.856	0.905	0.237	0.241	0.705	0.229	0.342	0.517	0.841	0.599	0.706	0.717	0.972	0.67	0.992	0.785	0.605	0.639	0.865	0.728	0.478	0.884	0.817	0.291	0.829	0.838	0.154	0.292	0.803	0.812	0.493	0.623	0.669	0.76	0.352	0.839	0.837	0.75	0.374
	N	68	68	68	68	68	68	68	68	68	68	68	68	68	68	68	68	68	68	68	68	68	68	68	68	68	68	68	68	68	68	68	68	68	68	68	68	68	68	68	68	68	68	68	68	68	68	68	68
SLC25A38	Pearson Correlation	0.04	.320**	0.12	-.394**	.354**	0.043	0.164	-0.053	-0.063	-0.103	0.021	-0.105	-0.053	-0.123	0.128	-0.056	-0.162	-0.006	0.088	-0.152	-0.185	-0.148	0.051	0.114	-0.058	0.034	0.081	0.174	-0.021	0.126	0.132	0.043	-0.062	0.047	-0.051	-0.082	-.300*	-0.064	0.154	.241*	0.169	-0.042	-0.072	-0.073	0.134	0.031	0.094	0.072
	Sig. (2-tailed)	0.746	0.008	0.331	<.001	0.003	0.73	0.183	0.669	0.607	0.404	0.863	0.394	0.668	0.316	0.297	0.652	0.188	0.959	0.474	0.216	0.131	0.229	0.68	0.356	0.641	0.785	0.51	0.155	0.862	0.306	0.283	0.729	0.616	0.705	0.678	0.509	0.013	0.606	0.209	0.047	0.169	0.735	0.561	0.555	0.278	0.804	0.445	0.558
	N	68	68	68	68	68	68	68	68	68	68	68	68	68	68	68	68	68	68	68	68	68	68	68	68	68	68	68	68	68	68	68	68	68	68	68	68	68	68	68	68	68	68	68	68	68	68	68	68
SLC25A39	Pearson Correlation	.791**	.267*	0.152	-0.026	-0.169	0.009	-0.108	-0.01	0.035	-0.122	0.048	-0.128	0.025	-0.057	0.16	-0.105	-0.121	0.003	0.12	0.031	0.03	-0.081	0.027	0.009	0.076	-0.041	-0.038	0.036	0.038	0.056	0.051	-0.038	0.049	0.06	0.119	-0.08	-0.118	0.111	0.022	-0.035	-0.051	0.014	-0.023	0.049	0.009	0.053	0.051	-0.055
	Sig. (2-tailed)	<.001	0.028	0.215	0.831	0.168	0.945	0.383	0.938	0.775	0.32	0.698	0.3	0.84	0.643	0.194	0.393	0.325	0.978	0.329	0.802	0.811	0.509	0.824	0.941	0.539	0.739	0.756	0.771	0.755	0.649	0.681	0.756	0.692	0.626	0.332	0.515	0.339	0.366	0.857	0.779	0.677	0.909	0.853	0.692	0.943	0.666	0.68	0.659
	N	68	68	68	68	68	68	68	68	68	68	68	68	68	68	68	68	68	68	68	68	68	68	68	68	68	68	68	68	68	68	68	68	68	68	68	68	68	68	68	68	68	68	68	68	68	68	68	68
SLC2A1	Pearson Correlation	-0.013	.247*	.290*	0.184	-0.038	-.480**	-0.11	-0.164	-.468**	0.197	0.194	-0.044	-0.066	0.082	0.021	-0.005	.271*	0.076	0.151	0.035	0.012	0.01	0.06	0.045	0.066	-0.063	-0.099	0.011	0.013	0.062	-0.125	0.006	0.147	-0.001	-0.025	-0.016	-0.014	-0.026	0.008	0.128	-0.047	0.012	-0.134	-0.033	-0.03	-0.009	-0.023	-0.037
	Sig. (2-tailed)	0.916	0.043	0.016	0.134	0.761	<.001	0.371	0.183	<.001	0.107	0.112	0.72	0.592	0.507	0.868	0.965	0.025	0.537	0.219	0.78	0.922	0.936	0.627	0.716	0.594	0.612	0.422	0.93	0.918	0.617	0.311	0.96	0.231	0.993	0.841	0.9	0.913	0.836	0.949	0.299	0.701	0.92	0.275	0.788	0.807	0.944	0.853	0.762
	N	68	68	68	68	68	68	68	68	68	68	68	68	68	68	68	68	68	68	68	68	68	68	68	68	68	68	68	68	68	68	68	68	68	68	68	68	68	68	68	68	68	68	68	68	68	68	68	68
SLC30A1	Pearson Correlation	-.240*	-.305*	.566**	0.237	-0.085	0.184	-0.048	-0.068	-0.145	0.105	0.028	0.122	-0.146	0.014	0.095	-0.046	-0.067	-0.057	0.082	-0.007	0.14	0.159	0.029	-0.059	0.021	0.051	0.03	0.059	-0.021	0.021	0.102	0.062	-0.002	0.064	-0.065	-0.098	-0.083	0.143	0.155	-0.066	0.064	-0.117	0.168	-0.078	0.169	0.106	-0.065	0.031
	Sig. (2-tailed)	0.049	0.011	<.001	0.052	0.489	0.133	0.695	0.583	0.238	0.395	0.823	0.32	0.234	0.912	0.439	0.711	0.587	0.644	0.504	0.958	0.256	0.195	0.814	0.631	0.862	0.681	0.806	0.635	0.865	0.864	0.407	0.618	0.985	0.605	0.599	0.427	0.501	0.244	0.206	0.594	0.607	0.341	0.172	0.528	0.169	0.392	0.599	0.803
	N	68	68	68	68	68	68	68	68	68	68	68	68	68	68	68	68	68	68	68	68	68	68	68	68	68	68	68	68	68	68	68	68	68	68	68	68	68	68	68	68	68	68	68	68	68	68	68	68
SLC39A14	Pearson Correlation	0.027	.288*	.310*	-.495**	0.186	-.266*	-.353**	0.149	-0.14	-0.175	-.259*	0.083	0.022	0.041	-0.08	0.183	0.015	0.155	0.06	-0.032	0.029	0.119	0.108	0.026	-0.053	0.059	-0.031	-0.006	-0.011	0.005	-0.006	-0.008	-0.084	0.13	-0.021	-0.048	-0.084	0.033	0.127	-0.014	-0.067	0.024	-0.028	0.023	0.025	-0.122	-0.028	0.088
	Sig. (2-tailed)	0.825	0.017	0.01	<.001	0.128	0.028	0.003	0.225	0.254	0.154	0.033	0.502	0.856	0.742	0.516	0.134	0.902	0.207	0.625	0.795	0.817	0.335	0.381	0.832	0.67	0.631	0.802	0.961	0.929	0.966	0.96	0.946	0.497	0.29	0.866	0.695	0.494	0.792	0.301	0.911	0.588	0.847	0.821	0.85	0.838	0.32	0.822	0.478
	N	68	68	68	68	68	68	68	68	68	68	68	68	68	68	68	68	68	68	68	68	68	68	68	68	68	68	68	68	68	68	68	68	68	68	68	68	68	68	68	68	68	68	68	68	68	68	68	68
SLC39A8	Pearson Correlation	-0.124	0.09	.367**	.353**	0.066	-0.118	.434**	-0.065	-0.049	-0.227	0.048	0.027	0.071	0.236	-0.12	0.183	-0.087	-0.068	.257*	0.055	0.007	0.082	0.005	0.135	-0.052	-0.201	-0.023	0.08	0.049	-0.04	0.059	0.151	0.022	-0.037	0.024	0.07	-0.006	-0.027	-0.029	-0.012	-0.04	0.069	-0.009	-0.177	-0.018	-0.096	-0.001	0.161
	Sig. (2-tailed)	0.315	0.465	0.002	0.003	0.592	0.336	<.001	0.601	0.69	0.062	0.698	0.829	0.564	0.053	0.33	0.136	0.481	0.58	0.034	0.657	0.956	0.509	0.97	0.272	0.675	0.1	0.85	0.517	0.689	0.744	0.63	0.22	0.857	0.767	0.849	0.569	0.959	0.827	0.811	0.921	0.747	0.578	0.944	0.148	0.887	0.438	0.992	0.191
	N	68	68	68	68	68	68	68	68	68	68	68	68	68	68	68	68	68	68	68	68	68	68	68	68	68	68	68	68	68	68	68	68	68	68	68	68	68	68	68	68	68	68	68	68	68	68	68	68
SLC40A1	Pearson Correlation	-0.096	0.216	-0.182	-.277*	.549**	.409**	0.058	-0.149	-0.071	0.162	0.202	-0.045	0.115	-0.031	-0.009	-0.018	0.091	0.096	0.077	-0.065	0.214	0.057	-0.147	-0.106	0.084	-0.114	0.029	0.045	-0.066	-0.049	-0.045	-0.074	-0.1	-0.008	-0.028	0.096	0.028	0.068	-0.029	-0.109	0.066	0.067	-0.031	0.026	-0.069	-0.131	-0.02	0.001
	Sig. (2-tailed)	0.435	0.077	0.138	0.022	<.001	<.001	0.636	0.226	0.563	0.188	0.098	0.718	0.352	0.802	0.943	0.882	0.463	0.438	0.531	0.596	0.08	0.643	0.23	0.39	0.496	0.353	0.814	0.717	0.592	0.694	0.714	0.55	0.419	0.952	0.819	0.436	0.824	0.579	0.814	0.376	0.594	0.588	0.805	0.834	0.578	0.286	0.874	0.991
	N	68	68	68	68	68	68	68	68	68	68	68	68	68	68	68	68	68	68	68	68	68	68	68	68	68	68	68	68	68	68	68	68	68	68	68	68	68	68	68	68	68	68	68	68	68	68	68	68
SLC46A1	Pearson Correlation	-0.094	-0.026	0.075	-.449**	0.176	0.141	0.197	-0.181	-0.216	0.168	0.215	-0.137	-0.019	-0.03	-0.127	-.283*	-0.048	0.013	0.152	0.032	0.021	0.054	-0.038	0.229	-.271*	-0.102	-0.176	-0.034	0.033	0.057	-0.122	0.204	0.073	0.16	-0.205	-0.095	0.073	0.041	0.007	0.065	-0.082	0.034	-0.04	0.036	-0.181	-0.014	0.023	0.066
	Sig. (2-tailed)	0.448	0.832	0.542	<.001	0.151	0.251	0.107	0.139	0.076	0.171	0.079	0.266	0.879	0.809	0.303	0.019	0.695	0.919	0.216	0.799	0.867	0.664	0.761	0.061	0.025	0.41	0.151	0.782	0.788	0.645	0.323	0.095	0.557	0.192	0.093	0.439	0.552	0.743	0.954	0.596	0.504	0.786	0.747	0.772	0.139	0.909	0.854	0.592
	N	68	68	68	68	68	68	68	68	68	68	68	68	68	68	68	68	68	68	68	68	68	68	68	68	68	68	68	68	68	68	68	68	68	68	68	68	68	68	68	68	68	68	68	68	68	68	68	68
SLC48A1	Pearson Correlation	.270*	0.09	-.312**	0.044	.342**	0.073	-0.091	-0.144	-0.041	0.011	-0.031	.323**	0.211	-.380**	0.085	0.045	0.052	-.273*	-0.019	-0.087	-0.026	0.121	0.158	0.103	0.066	0.04	0.065	0.074	0.143	0.046	0.007	0.046	-0.165	-0.117	0.145	0.02	-0.15	0.088	0.043	-0.202	0.022	-0.011	-0.032	0.034	-0.039	-0.033	-0.045	0.078
	Sig. (2-tailed)	0.026	0.467	0.01	0.719	0.004	0.555	0.462	0.243	0.739	0.926	0.804	0.007	0.085	0.001	0.493	0.718	0.675	0.025	0.879	0.481	0.836	0.324	0.199	0.401	0.591	0.747	0.601	0.547	0.244	0.709	0.953	0.707	0.179	0.342	0.239	0.869	0.221	0.477	0.726	0.098	0.858	0.928	0.794	0.783	0.752	0.788	0.717	0.529
	N	68	68	68	68	68	68	68	68	68	68	68	68	68	68	68	68	68	68	68	68	68	68	68	68	68	68	68	68	68	68	68	68	68	68	68	68	68	68	68	68	68	68	68	68	68	68	68	68
SLC4A1	Pearson Correlation	.921**	0.015	0.194	0.017	0.006	-0.02	0.115	-0.094	0.049	0.042	0.06	-0.054	-0.033	-0.015	-0.084	0.056	0.034	0.02	-0.006	-0.059	-0.025	-0.002	-0.067	-0.002	-0.024	0.083	-0.035	-0.01	-0.086	0.012	-0.028	0	-0.012	0.006	-0.025	0.016	0.104	-0.061	0.028	0.074	-0.007	-0.045	0.036	0.051	0.007	-0.017	0.024	-0.009
	Sig. (2-tailed)	<.001	0.905	0.112	0.889	0.964	0.869	0.351	0.447	0.692	0.732	0.627	0.662	0.792	0.902	0.496	0.651	0.78	0.87	0.959	0.632	0.84	0.99	0.589	0.985	0.846	0.502	0.777	0.935	0.487	0.924	0.821	0.999	0.921	0.96	0.842	0.899	0.4	0.62	0.82	0.548	0.954	0.718	0.773	0.682	0.953	0.892	0.848	0.942
	N	68	68	68	68	68	68	68	68	68	68	68	68	68	68	68	68	68	68	68	68	68	68	68	68	68	68	68	68	68	68	68	68	68	68	68	68	68	68	68	68	68	68	68	68	68	68	68	68
SLC66A2	Pearson Correlation	-0.115	.497**	0.05	-.274*	-.247*	0.203	0.05	0.026	0.106	-0.02	0.034	0.165	0.178	-0.123	-.272*	-0.139	-0.064	0.092	-0.14	0.089	0.01	-0.127	0.095	0.045	0.13	-0.004	0.224	-0.013	0.043	0.109	0.101	0.223	0.072	0.005	-0.049	-0.006	-0.078	-0.153	0.087	0.014	-0.028	0.086	-0.021	0.233	-0.056	-0.131	-0.046	0.016
	Sig. (2-tailed)	0.349	<.001	0.685	0.024	0.043	0.096	0.684	0.835	0.389	0.872	0.786	0.179	0.148	0.316	0.025	0.258	0.605	0.455	0.255	0.47	0.937	0.302	0.439	0.713	0.291	0.972	0.067	0.913	0.73	0.374	0.413	0.067	0.56	0.967	0.691	0.959	0.53	0.212	0.481	0.908	0.82	0.485	0.867	0.056	0.648	0.286	0.711	0.897
	N	68	68	68	68	68	68	68	68	68	68	68	68	68	68	68	68	68	68	68	68	68	68	68	68	68	68	68	68	68	68	68	68	68	68	68	68	68	68	68	68	68	68	68	68	68	68	68	68
SLC6A8	Pearson Correlation	0.205	0.224	0.139	-0.173	-.291*	0.161	-0.062	-0.162	-0.053	-0.231	-0.095	-0.067	.498**	0.026	.282*	-0.208	0.09	0.204	0.05	-0.135	-0.03	0.084	-0.133	-0.072	0.081	0.064	-0.04	-0.069	-0.011	0.063	-0.03	0.06	-0.099	0.007	-0.196	0.113	0.043	-0.139	0.061	0.03	0.04	0.007	0.046	0.06	-0.132	-0.057	-0.019	0.07
	Sig. (2-tailed)	0.093	0.066	0.259	0.159	0.016	0.19	0.615	0.186	0.668	0.058	0.442	0.589	<.001	0.834	0.02	0.089	0.467	0.096	0.683	0.273	0.806	0.494	0.281	0.559	0.51	0.602	0.747	0.574	0.93	0.611	0.806	0.629	0.424	0.956	0.108	0.358	0.729	0.259	0.621	0.81	0.747	0.955	0.708	0.628	0.283	0.642	0.881	0.572
	N	68	68	68	68	68	68	68	68	68	68	68	68	68	68	68	68	68	68	68	68	68	68	68	68	68	68	68	68	68	68	68	68	68	68	68	68	68	68	68	68	68	68	68	68	68	68	68	68
SLC6A9	Pearson Correlation	0.207	-0.151	-0.018	0.167	-0.054	0.161	-0.112	0.222	-0.164	-0.067	-0.054	-.242*	-.291*	0.031	.316**	0.036	-0.177	0.012	0.202	-0.152	0.001	-0.115	-0.064	0.099	-.304*	-0.033	-0.146	-0.123	-0.049	0.022	-.246*	0.076	0.082	-0.12	0.182	-0.035	0.075	-0.047	0.03	0.1	-0.029	0.022	0.068	-0.043	-0.075	0.006	0.013	0.126
	Sig. (2-tailed)	0.091	0.218	0.881	0.173	0.663	0.189	0.361	0.068	0.182	0.585	0.663	0.047	0.016	0.802	0.009	0.772	0.148	0.925	0.099	0.217	0.992	0.349	0.604	0.42	0.012	0.79	0.235	0.318	0.689	0.86	0.043	0.54	0.507	0.329	0.137	0.776	0.545	0.705	0.811	0.416	0.812	0.861	0.58	0.729	0.542	0.959	0.915	0.304
	N	68	68	68	68	68	68	68	68	68	68	68	68	68	68	68	68	68	68	68	68	68	68	68	68	68	68	68	68	68	68	68	68	68	68	68	68	68	68	68	68	68	68	68	68	68	68	68	68
SLC7A11	Pearson Correlation	-.253*	-0.009	0.163	0.132	-0.014	0.027	-.240*	-0.171	-0.138	0.003	0.046	-.250*	-0.05	-0.116	-.394**	0.192	-0.043	-0.094	0.22	-0.075	0.105	-0.07	-0.089	-.244*	0.097	-0.067	0.028	0.189	0.014	-0.009	0.028	0.048	-0.042	0.049	0.036	0.098	0.131	0.101	0.119	-0.046	-.288*	0.031	-0.044	-0.054	0.013	0.11	0.088	0.211
	Sig. (2-tailed)	0.037	0.943	0.185	0.284	0.907	0.829	0.049	0.163	0.261	0.98	0.709	0.04	0.687	0.345	<.001	0.117	0.73	0.445	0.071	0.545	0.393	0.571	0.47	0.045	0.431	0.587	0.821	0.122	0.909	0.939	0.818	0.699	0.731	0.69	0.77	0.426	0.288	0.41	0.333	0.709	0.017	0.803	0.723	0.662	0.914	0.372	0.475	0.084
	N	68	68	68	68	68	68	68	68	68	68	68	68	68	68	68	68	68	68	68	68	68	68	68	68	68	68	68	68	68	68	68	68	68	68	68	68	68	68	68	68	68	68	68	68	68	68	68	68
SMAD4	Pearson Correlation	0.076	-0.163	.435**	0.225	.254*	0.069	-.239*	0.058	-0.004	0.103	0.082	0.152	0.053	0.072	-0.131	0.074	-0.205	-.249*	0.225	0.051	0.086	-0.127	-0.186	-.240*	0.125	0.105	-0.095	0.037	0.097	-0.143	-0.037	-0.083	-0.059	-0.17	0.032	0.001	-0.009	0.004	0.06	0.039	0.073	-0.052	0.078	-0.149	0.098	0.074	0.059	-0.036
	Sig. (2-tailed)	0.538	0.184	<.001	0.065	0.037	0.576	0.05	0.641	0.977	0.403	0.506	0.217	0.669	0.557	0.286	0.551	0.093	0.041	0.065	0.68	0.484	0.303	0.129	0.049	0.312	0.394	0.441	0.763	0.43	0.244	0.767	0.499	0.633	0.167	0.794	0.994	0.94	0.976	0.627	0.749	0.554	0.675	0.526	0.224	0.425	0.549	0.631	0.771
	N	68	68	68	68	68	68	68	68	68	68	68	68	68	68	68	68	68	68	68	68	68	68	68	68	68	68	68	68	68	68	68	68	68	68	68	68	68	68	68	68	68	68	68	68	68	68	68	68
SMOX	Pearson Correlation	.433**	0.177	0.218	-0.155	-0.159	0.193	-0.017	-0.192	0.138	0.013	-.266*	0.119	0.136	-0.129	0.103	-0.195	0.112	0.144	-0.066	-0.13	-0.053	0.129	0.119	-0.128	0.01	-0.001	0.013	0.043	0.09	-0.066	0.121	-0.062	-0.034	0.139	0.161	-0.14	0.19	-0.116	0.079	-0.173	-0.043	-0.012	-0.087	0.045	0.034	0.072	-0.071	0.089
	Sig. (2-tailed)	<.001	0.149	0.074	0.207	0.194	0.116	0.889	0.116	0.261	0.918	0.028	0.333	0.269	0.296	0.401	0.111	0.363	0.242	0.591	0.291	0.666	0.296	0.334	0.299	0.939	0.994	0.914	0.726	0.464	0.595	0.325	0.613	0.786	0.258	0.19	0.254	0.121	0.345	0.523	0.157	0.725	0.922	0.479	0.717	0.782	0.561	0.563	0.469
	N	68	68	68	68	68	68	68	68	68	68	68	68	68	68	68	68	68	68	68	68	68	68	68	68	68	68	68	68	68	68	68	68	68	68	68	68	68	68	68	68	68	68	68	68	68	68	68	68
SNCA	Pearson Correlation	.863**	0.092	0.004	-0.008	0.085	-0.15	-0.163	0.159	0.122	-0.061	-0.004	-0.067	-0.119	0.08	0.081	0.043	0.017	0.052	0.092	-0.038	-0.038	0.004	0.052	-0.033	0.006	-0.073	0.136	0.037	0.072	-0.041	0.017	-0.081	0.038	0.031	0.028	-0.038	-0.006	0.032	-0.012	-0.077	0.004	0.042	0.009	0.107	-0.013	0.062	-0.086	0.05
	Sig. (2-tailed)	<.001	0.453	0.976	0.947	0.492	0.223	0.183	0.196	0.321	0.621	0.973	0.585	0.332	0.516	0.511	0.729	0.889	0.676	0.454	0.759	0.761	0.972	0.671	0.789	0.962	0.555	0.267	0.765	0.557	0.742	0.889	0.51	0.757	0.802	0.821	0.757	0.962	0.793	0.921	0.532	0.972	0.736	0.944	0.384	0.916	0.618	0.484	0.685
	N	68	68	68	68	68	68	68	68	68	68	68	68	68	68	68	68	68	68	68	68	68	68	68	68	68	68	68	68	68	68	68	68	68	68	68	68	68	68	68	68	68	68	68	68	68	68	68	68
SOD1	Pearson Correlation	-0.157	.481**	-.332**	0.189	.264*	-.239*	-0.161	0.229	-0.044	0.055	-0.217	0.068	-0.004	0.206	0.081	0.018	0.034	-0.201	0.104	0.001	-0.091	-0.069	-0.202	0.054	-0.072	-0.024	0.137	-0.144	-0.063	0.169	0.118	-0.011	0.006	-0.062	-0.067	0.035	-0.064	-0.003	0.095	-0.072	-0.021	0.043	0.008	-0.009	0.097	0.022	-0.097	0.005
	Sig. (2-tailed)	0.201	<.001	0.006	0.123	0.03	0.05	0.19	0.06	0.724	0.658	0.076	0.584	0.973	0.092	0.511	0.886	0.781	0.101	0.399	0.99	0.459	0.574	0.099	0.659	0.557	0.844	0.265	0.24	0.609	0.169	0.337	0.93	0.962	0.618	0.589	0.777	0.602	0.984	0.441	0.558	0.865	0.728	0.947	0.939	0.431	0.859	0.433	0.966
	N	68	68	68	68	68	68	68	68	68	68	68	68	68	68	68	68	68	68	68	68	68	68	68	68	68	68	68	68	68	68	68	68	68	68	68	68	68	68	68	68	68	68	68	68	68	68	68	68
SOD2	Pearson Correlation	-.457**	0.173	.490**	-0.117	-0.097	.252*	-.275*	0.075	0.15	0.074	-0.05	0.037	-0.225	0.086	-0.108	0.126	-0.073	0.028	-0.019	-0.121	0.1	0.12	0.08	0.034	0.168	-0.031	0.024	0.032	0.031	-0.135	0.115	-0.006	0.088	-0.027	-0.073	0.007	-0.06	-0.084	-0.023	-0.115	-0.051	0.054	-0.087	-0.034	-0.019	-0.13	-0.038	0.102
	Sig. (2-tailed)	<.001	0.158	<.001	0.341	0.43	0.038	0.023	0.546	0.221	0.551	0.688	0.768	0.064	0.487	0.38	0.306	0.554	0.82	0.876	0.325	0.417	0.331	0.519	0.786	0.171	0.804	0.846	0.796	0.803	0.274	0.351	0.959	0.476	0.83	0.553	0.958	0.627	0.496	0.852	0.35	0.678	0.662	0.481	0.783	0.878	0.29	0.761	0.406
	N	68	68	68	68	68	68	68	68	68	68	68	68	68	68	68	68	68	68	68	68	68	68	68	68	68	68	68	68	68	68	68	68	68	68	68	68	68	68	68	68	68	68	68	68	68	68	68	68
SPTA1	Pearson Correlation	.382**	-0.109	0.169	0.023	-0.122	0.115	0.128	0.104	.271*	0.141	0.045	-0.157	-0.167	-0.183	-0.194	0.224	-0.075	0.042	-.351**	-0.048	0.201	0.037	0.022	0.027	-0.054	-0.035	0.085	-0.008	-0.053	-0.113	-0.014	0.206	0.005	0.076	0.115	-0.074	0.097	0.115	-0.103	-0.038	-0.022	-0.092	0.023	-0.015	0.023	-.294*	-0.153	0.02
	Sig. (2-tailed)	0.001	0.378	0.169	0.855	0.323	0.35	0.297	0.396	0.026	0.251	0.715	0.201	0.174	0.135	0.114	0.067	0.542	0.733	0.003	0.697	0.101	0.762	0.859	0.827	0.662	0.778	0.492	0.95	0.669	0.359	0.909	0.092	0.966	0.536	0.352	0.548	0.433	0.35	0.402	0.757	0.858	0.456	0.852	0.901	0.855	0.015	0.213	0.873
	N	68	68	68	68	68	68	68	68	68	68	68	68	68	68	68	68	68	68	68	68	68	68	68	68	68	68	68	68	68	68	68	68	68	68	68	68	68	68	68	68	68	68	68	68	68	68	68	68
SPTB	Pearson Correlation	0.209	-0.15	0.094	-.374**	0.077	-0.061	-0.148	.340**	0.159	-0.211	-0.029	0.016	-.299*	-0.128	.245*	-0.036	.242*	0.065	0.066	0.099	-0.005	-0.185	-0.191	-0.048	0.099	-0.041	-0.15	-0.076	0.048	-0.009	0.196	0.165	0.116	-0.006	-0.058	0.01	0.069	0.024	-0.055	0.093	0.06	0.031	-0.115	-0.114	0.052	0.039	0.052	-0.025
	Sig. (2-tailed)	0.087	0.221	0.448	0.002	0.531	0.621	0.228	0.005	0.194	0.084	0.816	0.896	0.013	0.298	0.044	0.772	0.047	0.596	0.594	0.42	0.966	0.132	0.118	0.697	0.421	0.741	0.221	0.539	0.695	0.944	0.11	0.18	0.347	0.96	0.637	0.934	0.575	0.847	0.655	0.449	0.63	0.803	0.35	0.353	0.676	0.75	0.671	0.842
	N	68	68	68	68	68	68	68	68	68	68	68	68	68	68	68	68	68	68	68	68	68	68	68	68	68	68	68	68	68	68	68	68	68	68	68	68	68	68	68	68	68	68	68	68	68	68	68	68
SRI	Pearson Correlation	0.201	0.108	0.068	.473**	0.022	0.031	0.18	-0.23	-0.048	0.101	-0.141	0.063	0.236	.275*	0.038	0.062	-0.051	0.085	-0.068	-0.094	0.006	-0.22	0.081	-0.018	-.264*	0.096	-0.102	0.141	-0.096	0.018	-0.089	0.121	0.17	0.041	-0.057	0.162	0.084	0.024	0.135	-0.121	-0.062	0.048	0.057	0.097	-0.055	-0.082	0.069	-0.087
	Sig. (2-tailed)	0.1	0.379	0.584	<.001	0.858	0.802	0.142	0.059	0.698	0.414	0.25	0.611	0.053	0.023	0.756	0.614	0.68	0.493	0.581	0.444	0.961	0.071	0.513	0.882	0.03	0.437	0.407	0.25	0.438	0.885	0.472	0.326	0.165	0.743	0.646	0.187	0.496	0.847	0.272	0.327	0.614	0.696	0.646	0.432	0.658	0.506	0.579	0.479
	N	68	68	68	68	68	68	68	68	68	68	68	68	68	68	68	68	68	68	68	68	68	68	68	68	68	68	68	68	68	68	68	68	68	68	68	68	68	68	68	68	68	68	68	68	68	68	68	68
SRRD	Pearson Correlation	0.155	-0.146	0.021	0.064	-0.234	-0.111	-0.097	-.467**	-0.171	-.247*	0.187	0.226	0.186	-0.064	-0.137	0.186	-0.038	0.007	0.006	0.131	-0.105	0.123	-0.134	-0.186	-0.104	0.067	-0.143	-0.018	0.06	0.042	0.122	0.082	-0.04	-0.051	-0.078	-0.01	-0.162	-0.049	-0.003	-0.091	-0.114	0.15	-0.05	-0.155	-0.203	-0.106	0.001	-0.115
	Sig. (2-tailed)	0.207	0.235	0.867	0.602	0.055	0.367	0.43	<.001	0.163	0.043	0.128	0.064	0.128	0.603	0.267	0.13	0.761	0.955	0.964	0.288	0.393	0.319	0.275	0.129	0.401	0.588	0.245	0.882	0.626	0.733	0.32	0.507	0.746	0.681	0.525	0.935	0.187	0.694	0.981	0.46	0.355	0.222	0.684	0.208	0.096	0.391	0.994	0.352
	N	68	68	68	68	68	68	68	68	68	68	68	68	68	68	68	68	68	68	68	68	68	68	68	68	68	68	68	68	68	68	68	68	68	68	68	68	68	68	68	68	68	68	68	68	68	68	68	68
STEAP3	Pearson Correlation	-0.137	0.187	-0.087	-.517**	.285*	0.208	0.126	-0.133	0.179	0.131	.258*	0.024	0.019	-0.104	0.035	0.087	0.033	-0.042	-0.044	0.117	-0.005	-0.003	-0.001	0.128	0.221	-0.042	0.124	-0.015	0.018	-0.022	0.056	-0.011	0.106	0.191	0.065	0.146	0.182	-0.111	0.14	0.15	0.119	0.028	-0.025	0.016	-0.043	-0.093	-0.087	-0.16
	Sig. (2-tailed)	0.264	0.126	0.48	<.001	0.018	0.089	0.305	0.278	0.144	0.285	0.034	0.843	0.877	0.398	0.777	0.483	0.79	0.737	0.724	0.341	0.967	0.98	0.994	0.3	0.07	0.733	0.313	0.9	0.885	0.861	0.651	0.931	0.39	0.118	0.597	0.236	0.138	0.367	0.255	0.224	0.334	0.821	0.838	0.898	0.727	0.451	0.48	0.191
	N	68	68	68	68	68	68	68	68	68	68	68	68	68	68	68	68	68	68	68	68	68	68	68	68	68	68	68	68	68	68	68	68	68	68	68	68	68	68	68	68	68	68	68	68	68	68	68	68
STEAP4	Pearson Correlation	-0.141	-0.086	.310*	0.079	0.211	0.035	-0.082	-0.035	-0.124	0.089	0.042	-0.21	-.347**	0.054	-0.058	0.095	-0.171	0.062	0.183	-.242*	-0.043	.241*	-0.153	-0.16	0.008	-0.159	.253*	0.013	0.074	0.113	0.043	0.069	0.021	0.12	-0.046	0.107	0.094	-0.099	-0.06	0.03	0.088	0.008	-0.084	-0.078	.242*	-0.063	0.071	-0.02
	Sig. (2-tailed)	0.251	0.484	0.01	0.522	0.084	0.78	0.505	0.777	0.313	0.473	0.731	0.086	0.004	0.663	0.636	0.443	0.164	0.613	0.135	0.047	0.73	0.048	0.212	0.192	0.949	0.197	0.038	0.916	0.55	0.361	0.728	0.574	0.866	0.332	0.71	0.384	0.446	0.424	0.624	0.805	0.475	0.95	0.496	0.529	0.047	0.611	0.566	0.869
	N	68	68	68	68	68	68	68	68	68	68	68	68	68	68	68	68	68	68	68	68	68	68	68	68	68	68	68	68	68	68	68	68	68	68	68	68	68	68	68	68	68	68	68	68	68	68	68	68
STK11	Pearson Correlation	0.014	.416**	-.263*	-0.003	-.380**	0.195	0.148	0.121	-0.086	-0.059	0.039	-0.193	0.053	0.151	0.173	0.062	-0.098	0.019	-0.141	0.114	0.058	0.019	0.197	-0.034	0.168	0.077	-0.04	-0.091	0.057	-0.164	0.094	-0.066	0.104	0.106	0.027	0.173	0.118	-0.044	0.027	-0.043	-0.017	0.107	0.074	0.005	-0.174	0.086	0.155	0.066
	Sig. (2-tailed)	0.912	<.001	0.03	0.979	0.001	0.111	0.227	0.327	0.484	0.632	0.75	0.115	0.669	0.219	0.159	0.617	0.426	0.877	0.251	0.355	0.641	0.879	0.108	0.783	0.17	0.535	0.747	0.459	0.642	0.182	0.445	0.595	0.4	0.388	0.826	0.159	0.337	0.722	0.825	0.73	0.89	0.385	0.548	0.966	0.157	0.486	0.207	0.595
	N	68	68	68	68	68	68	68	68	68	68	68	68	68	68	68	68	68	68	68	68	68	68	68	68	68	68	68	68	68	68	68	68	68	68	68	68	68	68	68	68	68	68	68	68	68	68	68	68
SYNJ1	Pearson Correlation	-0.119	-0.088	.373**	0.055	-0.011	0.18	.248*	.243*	0.038	-0.014	-0.088	0.091	.250*	0.231	.328**	0.018	0.047	0.109	0.001	0.017	0.211	0.012	-0.161	0.128	-0.111	-0.173	0.011	0.051	0.038	0.165	-0.073	0.044	-0.006	-0.017	-0.106	0.069	-0.069	0.043	0.11	0.015	0.068	0.106	0.154	0.204	0.21	-0.038	-0.059	-0.189
	Sig. (2-tailed)	0.332	0.475	0.002	0.659	0.93	0.142	0.042	0.046	0.758	0.912	0.474	0.459	0.039	0.058	0.006	0.883	0.701	0.375	0.991	0.891	0.084	0.923	0.19	0.298	0.367	0.159	0.928	0.681	0.759	0.179	0.557	0.72	0.958	0.892	0.391	0.579	0.575	0.73	0.374	0.902	0.583	0.388	0.211	0.095	0.086	0.76	0.635	0.122
	N	68	68	68	68	68	68	68	68	68	68	68	68	68	68	68	68	68	68	68	68	68	68	68	68	68	68	68	68	68	68	68	68	68	68	68	68	68	68	68	68	68	68	68	68	68	68	68	68
TAL1	Pearson Correlation	0.163	-0.213	0.109	-0.117	0.053	0.175	0.071	.270*	-0.155	.407**	0.043	-.294*	-0.147	-0.131	-0.128	0.023	-0.035	-0.069	-0.125	0.148	-0.143	0.085	0.2	0.04	.249*	-0.073	-0.055	-0.093	0.101	0.024	-0.101	0.095	0.231	-0.15	0.075	0.085	-0.043	0.148	0	-0.116	-0.023	0.09	0.011	-0.005	-0.008	0.11	-0.099	0.007
	Sig. (2-tailed)	0.184	0.081	0.377	0.341	0.669	0.152	0.565	0.026	0.207	<.001	0.729	0.015	0.231	0.288	0.298	0.854	0.777	0.574	0.311	0.227	0.245	0.492	0.103	0.745	0.04	0.552	0.658	0.452	0.414	0.845	0.412	0.441	0.058	0.223	0.543	0.491	0.725	0.229	0.998	0.347	0.852	0.464	0.931	0.971	0.95	0.372	0.422	0.953
	N	68	68	68	68	68	68	68	68	68	68	68	68	68	68	68	68	68	68	68	68	68	68	68	68	68	68	68	68	68	68	68	68	68	68	68	68	68	68	68	68	68	68	68	68	68	68	68	68
TBXAS1	Pearson Correlation	-0.23	.472**	.363**	-.263*	0.084	.295*	0.052	-0.189	0.024	0.236	-0.044	-0.236	0.033	-0.153	0.002	-0.126	0.14	-0.177	0.114	-0.015	0.085	0.04	0.038	0.012	-0.064	0.023	0.037	-0.031	0.054	-0.069	-0.125	-0.009	-0.03	-0.096	-0.053	-0.044	-0.016	0.006	0.018	0.117	0.021	0.068	-0.055	0.137	-0.034	-0.017	0.111	-0.014
	Sig. (2-tailed)	0.059	<.001	0.002	0.03	0.496	0.015	0.673	0.122	0.848	0.052	0.722	0.053	0.789	0.212	0.985	0.306	0.255	0.149	0.353	0.906	0.49	0.746	0.757	0.92	0.604	0.854	0.763	0.802	0.661	0.577	0.311	0.939	0.81	0.435	0.667	0.722	0.894	0.961	0.887	0.343	0.862	0.58	0.656	0.264	0.781	0.892	0.366	0.909
	N	68	68	68	68	68	68	68	68	68	68	68	68	68	68	68	68	68	68	68	68	68	68	68	68	68	68	68	68	68	68	68	68	68	68	68	68	68	68	68	68	68	68	68	68	68	68	68	68
TCEA1	Pearson Correlation	0.018	-0.166	0.238	.348**	.317**	0.031	-.359**	-0.093	.251*	-0.147	0.111	-0.011	-0.083	.245*	-0.098	-0.082	-0.032	0.053	-0.136	-0.074	.276*	-0.101	-0.013	-0.197	-0.025	-0.084	0.059	-0.118	-0.021	0.07	-0.032	-0.025	0	-0.074	-0.025	0.038	0.235	-0.009	0.043	0.098	0.023	-0.068	-0.041	0.058	0.071	0.076	0.142	0.023
	Sig. (2-tailed)	0.887	0.176	0.05	0.004	0.009	0.799	0.003	0.45	0.039	0.23	0.366	0.927	0.502	0.044	0.427	0.504	0.795	0.667	0.27	0.55	0.023	0.411	0.919	0.108	0.84	0.497	0.636	0.337	0.864	0.569	0.796	0.837	0.998	0.551	0.838	0.761	0.053	0.945	0.726	0.424	0.85	0.581	0.738	0.64	0.567	0.54	0.249	0.851
	N	68	68	68	68	68	68	68	68	68	68	68	68	68	68	68	68	68	68	68	68	68	68	68	68	68	68	68	68	68	68	68	68	68	68	68	68	68	68	68	68	68	68	68	68	68	68	68	68
TCIRG1	Pearson Correlation	0.014	0.176	.267*	-0.085	-.544**	.248*	0.164	0.156	-0.042	-0.063	-0.017	-0.022	0.024	0.137	-0.066	0.052	0.062	0.06	0.152	0.237	-0.005	0.064	0.04	-0.104	-0.131	0.004	-0.191	-0.108	.252*	0.027	0.058	-0.006	-0.073	0.105	0.05	-0.131	-0.174	-0.189	-0.056	-0.018	0.058	0.151	0.119	0.002	-0.005	0.064	0.144	-0.119
	Sig. (2-tailed)	0.907	0.152	0.028	0.489	<.001	0.042	0.181	0.205	0.732	0.611	0.889	0.86	0.845	0.265	0.593	0.673	0.615	0.625	0.215	0.052	0.97	0.605	0.744	0.4	0.286	0.977	0.118	0.378	0.038	0.825	0.641	0.961	0.552	0.393	0.683	0.287	0.156	0.124	0.651	0.886	0.638	0.219	0.332	0.99	0.967	0.605	0.242	0.333
	N	68	68	68	68	68	68	68	68	68	68	68	68	68	68	68	68	68	68	68	68	68	68	68	68	68	68	68	68	68	68	68	68	68	68	68	68	68	68	68	68	68	68	68	68	68	68	68	68
TENT5C	Pearson Correlation	.869**	0.145	0.198	-0.035	-0.16	0.06	-0.017	-0.065	0.112	-0.001	0.03	-0.107	-0.125	-0.079	-0.021	-0.035	-0.004	-0.024	0.053	-0.007	-0.067	-0.057	0.001	-0.086	0.015	0.026	0.063	0.025	0.016	0.116	0.003	-0.009	-0.087	0.128	-0.025	0.049	0.016	0.018	-0.012	-0.011	-0.035	-0.078	0.012	0.049	0.061	0.019	-0.035	0.03
	Sig. (2-tailed)	<.001	0.24	0.106	0.774	0.192	0.629	0.891	0.599	0.362	0.992	0.805	0.385	0.312	0.521	0.862	0.778	0.974	0.843	0.667	0.955	0.588	0.646	0.994	0.484	0.901	0.835	0.608	0.839	0.896	0.348	0.981	0.944	0.478	0.298	0.84	0.689	0.899	0.883	0.92	0.932	0.775	0.529	0.925	0.692	0.623	0.877	0.776	0.809
	N	68	68	68	68	68	68	68	68	68	68	68	68	68	68	68	68	68	68	68	68	68	68	68	68	68	68	68	68	68	68	68	68	68	68	68	68	68	68	68	68	68	68	68	68	68	68	68	68
TET1	Pearson Correlation	-0.065	-0.192	-0.237	0.141	0.13	0.15	0.107	-0.162	.319**	-0.142	0.087	0.218	-.299*	.330**	0.028	-0.011	0.104	0.019	0.034	0.168	-0.058	-0.077	-0.092	0.029	-0.019	0.015	0.085	0.003	0.109	-0.043	-0.233	-0.178	-0.121	0.124	0.037	0.103	0.042	-0.126	-0.135	-0.016	0.146	-.240*	-0.07	0.17	-0.022	-0.097	0.021	0.064
	Sig. (2-tailed)	0.6	0.117	0.052	0.252	0.292	0.223	0.383	0.188	0.008	0.247	0.482	0.075	0.013	0.006	0.82	0.929	0.397	0.875	0.784	0.17	0.636	0.535	0.454	0.812	0.875	0.906	0.49	0.981	0.378	0.725	0.056	0.146	0.325	0.315	0.765	0.402	0.734	0.307	0.272	0.896	0.235	0.049	0.57	0.166	0.86	0.43	0.867	0.605
	N	68	68	68	68	68	68	68	68	68	68	68	68	68	68	68	68	68	68	68	68	68	68	68	68	68	68	68	68	68	68	68	68	68	68	68	68	68	68	68	68	68	68	68	68	68	68	68	68
TET2	Pearson Correlation	0.082	-.460**	0.078	-0.19	0.127	0.076	-0.072	0.042	.476**	.248*	0.139	0.151	.258*	0.239	0.089	0.023	-0.184	0.007	-0.151	-0.027	-0.079	-0.039	0.155	-0.06	-0.045	-0.115	-0.128	-0.068	0.031	-0.035	-0.033	-0.008	0.065	0.043	0.094	0.046	-0.108	0.134	0.073	-0.032	-0.006	0.1	-0.025	0.003	0.023	-0.052	-0.052	-0.064
	Sig. (2-tailed)	0.508	<.001	0.527	0.122	0.304	0.538	0.558	0.734	<.001	0.041	0.258	0.22	0.033	0.05	0.469	0.853	0.133	0.953	0.22	0.827	0.52	0.751	0.207	0.627	0.716	0.352	0.299	0.581	0.803	0.774	0.79	0.949	0.598	0.727	0.444	0.711	0.382	0.275	0.557	0.799	0.962	0.417	0.838	0.981	0.852	0.671	0.676	0.605
	N	68	68	68	68	68	68	68	68	68	68	68	68	68	68	68	68	68	68	68	68	68	68	68	68	68	68	68	68	68	68	68	68	68	68	68	68	68	68	68	68	68	68	68	68	68	68	68	68
TFDP2	Pearson Correlation	0.221	.302*	-.309*	-0.188	.241*	0.004	.297*	0.149	0.124	0.168	0.111	.275*	0.207	0.051	-0.009	0.041	0.054	0.085	0.196	-0.131	0.072	-0.001	0.056	-0.137	-0.079	-0.205	-0.003	-0.107	0.134	0.082	0.008	-0.019	0.22	-0.132	-0.123	-0.012	0.029	0.148	-0.002	-0.136	-0.015	0.058	-0.026	0.037	0.017	-0.01	-0.033	0.064
	Sig. (2-tailed)	0.071	0.012	0.01	0.126	0.048	0.975	0.014	0.225	0.314	0.172	0.366	0.023	0.09	0.68	0.94	0.739	0.659	0.491	0.11	0.286	0.561	0.995	0.651	0.265	0.52	0.094	0.978	0.387	0.275	0.508	0.946	0.88	0.072	0.283	0.316	0.925	0.813	0.229	0.985	0.27	0.904	0.637	0.832	0.765	0.889	0.933	0.791	0.604
	N	68	68	68	68	68	68	68	68	68	68	68	68	68	68	68	68	68	68	68	68	68	68	68	68	68	68	68	68	68	68	68	68	68	68	68	68	68	68	68	68	68	68	68	68	68	68	68	68
TFRC	Pearson Correlation	.407**	0.016	.346**	-0.115	-0.11	0.1	-0.104	-0.223	-0.029	0.18	.303*	0.15	-0.143	0.085	0.113	0.06	0.163	0.199	-0.171	-0.058	-0.105	0.058	-0.232	0.127	0.054	-0.044	-0.074	0.005	0.065	-0.138	-0.104	0.101	-0.066	-0.179	0.103	0.005	0.028	-0.05	-0.19	0.013	-0.05	0.04	0.006	-0.068	-0.11	-0.053	0.037	-0.047
	Sig. (2-tailed)	<.001	0.894	0.004	0.349	0.372	0.416	0.399	0.067	0.816	0.143	0.012	0.222	0.244	0.489	0.357	0.626	0.184	0.103	0.162	0.637	0.395	0.636	0.056	0.302	0.662	0.722	0.549	0.969	0.596	0.261	0.401	0.413	0.592	0.143	0.402	0.97	0.82	0.683	0.121	0.918	0.687	0.746	0.958	0.579	0.37	0.669	0.766	0.703
	N	68	68	68	68	68	68	68	68	68	68	68	68	68	68	68	68	68	68	68	68	68	68	68	68	68	68	68	68	68	68	68	68	68	68	68	68	68	68	68	68	68	68	68	68	68	68	68	68
TMCC2	Pearson Correlation	.741**	0.055	0.099	0.102	-0.081	0.21	0.134	-0.177	0.116	0.07	0.144	-0.094	-0.176	0.082	-0.18	0.082	0.065	-0.021	-0.078	0.055	0.099	-0.109	-0.03	0.035	-0.068	0.134	-0.066	0.086	-0.139	-0.016	0.06	0.045	-0.079	-0.125	-0.027	-0.005	0.146	-0.012	0.093	-0.029	-0.005	-0.046	-0.087	0.043	0.119	-0.082	0.068	0.017
	Sig. (2-tailed)	<.001	0.657	0.423	0.41	0.512	0.086	0.276	0.149	0.348	0.573	0.24	0.448	0.151	0.505	0.141	0.507	0.601	0.866	0.528	0.657	0.421	0.378	0.81	0.78	0.584	0.276	0.591	0.485	0.258	0.898	0.629	0.718	0.522	0.31	0.827	0.967	0.235	0.922	0.45	0.814	0.969	0.71	0.481	0.727	0.334	0.505	0.584	0.889
	N	68	68	68	68	68	68	68	68	68	68	68	68	68	68	68	68	68	68	68	68	68	68	68	68	68	68	68	68	68	68	68	68	68	68	68	68	68	68	68	68	68	68	68	68	68	68	68	68
TMEM14C	Pearson Correlation	-0.233	.377**	-0.057	.320**	0.154	-0.015	-0.015	-0.122	-0.042	-0.068	0.193	-0.13	0.143	.310*	0.024	-0.153	0.071	-0.005	-.278*	-0.165	-0.013	-0.175	0.027	0.002	0.108	0.05	-0.03	0.059	0.106	-0.012	0.067	-0.057	-.240*	-0.008	0.064	0.098	0.013	-0.053	-0.101	-0.028	0.213	-0.013	0.076	-0.091	0.049	-0.061	0.147	0.1
	Sig. (2-tailed)	0.056	0.002	0.647	0.008	0.211	0.902	0.906	0.32	0.732	0.58	0.115	0.289	0.245	0.01	0.844	0.214	0.565	0.968	0.022	0.179	0.913	0.153	0.828	0.99	0.383	0.686	0.806	0.635	0.389	0.925	0.587	0.644	0.049	0.95	0.602	0.425	0.917	0.669	0.412	0.823	0.081	0.916	0.54	0.459	0.692	0.62	0.232	0.416
	N	68	68	68	68	68	68	68	68	68	68	68	68	68	68	68	68	68	68	68	68	68	68	68	68	68	68	68	68	68	68	68	68	68	68	68	68	68	68	68	68	68	68	68	68	68	68	68	68
TMEM199	Pearson Correlation	-0.197	0.066	0.015	0.054	0.036	-0.066	0.212	0.114	0.146	0.202	0.074	0.2	-.245*	-0.064	.370**	-0.212	0.009	-0.134	-0.035	-0.001	.262*	0.139	0.143	.316**	0.024	0.06	-0.096	-0.015	-0.132	0.063	0.072	-0.073	-0.14	-0.182	-0.06	0.013	0.035	-0.202	0.107	0.126	0.076	0.044	-0.089	-0.092	-0.116	-0.056	-0.01	0.052
	Sig. (2-tailed)	0.107	0.593	0.906	0.663	0.768	0.591	0.082	0.355	0.236	0.099	0.549	0.102	0.044	0.607	0.002	0.082	0.939	0.276	0.775	0.996	0.031	0.259	0.246	0.009	0.843	0.626	0.434	0.907	0.284	0.61	0.56	0.557	0.256	0.137	0.626	0.913	0.779	0.099	0.385	0.307	0.54	0.722	0.47	0.455	0.348	0.65	0.937	0.672
	N	68	68	68	68	68	68	68	68	68	68	68	68	68	68	68	68	68	68	68	68	68	68	68	68	68	68	68	68	68	68	68	68	68	68	68	68	68	68	68	68	68	68	68	68	68	68	68	68
TMEM9B	Pearson Correlation	-0.211	.294*	.498**	.301*	0.194	0.194	-0.028	-0.055	-0.052	-0.186	0.095	-0.18	0.127	-0.077	0.159	-0.081	-0.099	0.025	-0.069	-0.006	-0.095	-0.191	0.048	-0.042	0.032	-0.115	0.129	0.171	0.106	-0.056	0.025	-0.121	-0.122	-0.051	0.039	-0.119	-0.028	0.033	0.143	0.113	-0.032	0.004	0.032	-0.121	-0.012	-0.047	-0.035	-0.009
	Sig. (2-tailed)	0.085	0.015	<.001	0.013	0.114	0.112	0.824	0.657	0.674	0.128	0.441	0.142	0.302	0.531	0.197	0.51	0.422	0.839	0.577	0.963	0.441	0.118	0.695	0.736	0.794	0.352	0.293	0.163	0.391	0.647	0.842	0.327	0.321	0.68	0.75	0.335	0.819	0.791	0.245	0.361	0.798	0.977	0.796	0.326	0.923	0.701	0.779	0.944
	N	68	68	68	68	68	68	68	68	68	68	68	68	68	68	68	68	68	68	68	68	68	68	68	68	68	68	68	68	68	68	68	68	68	68	68	68	68	68	68	68	68	68	68	68	68	68	68	68
TMLHE	Pearson Correlation	0.052	0.112	-0.015	.356**	.360**	0.122	-0.029	-0.219	0.155	-0.109	0.113	0.014	-0.114	-0.142	0.238	-0.221	0.081	0.024	-0.037	0.143	-0.026	0.028	0.077	0.154	-0.033	-0.1	-0.015	-0.139	-0.213	0.044	-0.046	0.041	.279*	-0.07	0.038	-0.044	-0.053	-0.061	-0.235	-0.115	0.029	0.189	-0.037	0.083	-0.128	0.059	0.022	-0.041
	Sig. (2-tailed)	0.672	0.365	0.904	0.003	0.003	0.322	0.815	0.073	0.207	0.376	0.358	0.908	0.354	0.247	0.05	0.07	0.511	0.845	0.767	0.246	0.836	0.822	0.534	0.209	0.791	0.416	0.905	0.258	0.081	0.72	0.709	0.742	0.021	0.571	0.757	0.723	0.668	0.623	0.053	0.349	0.817	0.123	0.764	0.502	0.297	0.632	0.861	0.741
	N	68	68	68	68	68	68	68	68	68	68	68	68	68	68	68	68	68	68	68	68	68	68	68	68	68	68	68	68	68	68	68	68	68	68	68	68	68	68	68	68	68	68	68	68	68	68	68	68
TMPRSS6	Pearson Correlation	-0.211	0.163	-0.004	-.314**	-0.131	-0.137	-0.124	0.217	-.241*	-0.169	-0.131	-0.091	0.11	-0.158	0.015	-0.119	0.151	0.088	0.041	0.206	-0.106	0.115	0.22	-0.067	-.253*	0.116	0.18	0.124	0.069	0.044	0.088	0.203	-0.067	-0.097	0.089	-0.114	0.115	0.141	-0.2	0.083	0.014	0.009	-0.081	-0.006	-0.009	0.023	0.004	0.091
	Sig. (2-tailed)	0.085	0.184	0.973	0.009	0.287	0.265	0.316	0.076	0.048	0.169	0.287	0.46	0.37	0.198	0.905	0.332	0.219	0.476	0.739	0.091	0.39	0.349	0.072	0.589	0.038	0.345	0.141	0.312	0.579	0.72	0.473	0.096	0.585	0.429	0.47	0.356	0.349	0.252	0.101	0.502	0.908	0.939	0.51	0.959	0.939	0.855	0.974	0.46
	N	68	68	68	68	68	68	68	68	68	68	68	68	68	68	68	68	68	68	68	68	68	68	68	68	68	68	68	68	68	68	68	68	68	68	68	68	68	68	68	68	68	68	68	68	68	68	68	68
TNRC6B	Pearson Correlation	0.162	-.333**	0.082	0.16	.260*	0.192	-0.135	0.123	0.136	-0.179	0.099	0.021	-0.052	0.056	-0.035	0.11	-0.221	-0.047	0.212	0.077	0.172	.277*	0.098	-0.05	0.046	0.097	-0.114	-0.212	0.179	0.049	-.269*	0.161	-0.082	0.089	0.081	-0.047	-0.169	0.085	-0.152	0.033	-0.027	0.019	0.012	0.032	-0.098	0.147	0.016	0.013
	Sig. (2-tailed)	0.187	0.005	0.505	0.191	0.032	0.118	0.271	0.317	0.269	0.145	0.423	0.868	0.672	0.648	0.776	0.371	0.071	0.703	0.083	0.532	0.161	0.022	0.429	0.687	0.712	0.433	0.356	0.082	0.143	0.692	0.027	0.19	0.504	0.471	0.51	0.702	0.168	0.492	0.216	0.79	0.825	0.881	0.922	0.794	0.425	0.232	0.899	0.915
	N	68	68	68	68	68	68	68	68	68	68	68	68	68	68	68	68	68	68	68	68	68	68	68	68	68	68	68	68	68	68	68	68	68	68	68	68	68	68	68	68	68	68	68	68	68	68	68	68
TNS1	Pearson Correlation	-0.029	-.590**	0.107	-.320**	-0.054	-0.055	0.049	-0.12	-0.138	-0.216	-0.183	0.049	-0.15	.241*	-0.039	0.125	0.224	-0.024	0.039	0.14	0.121	0.01	0.085	-0.034	-0.154	0.123	-0.133	-0.075	-0.09	-0.041	0.209	-0.023	0.094	0.008	-0.093	0.055	0.017	0.078	0.042	0.014	0.082	0.114	-0.014	-0.077	-0.089	-0.002	0.012	0.062
	Sig. (2-tailed)	0.817	<.001	0.387	0.008	0.659	0.659	0.692	0.33	0.263	0.077	0.136	0.689	0.221	0.048	0.754	0.309	0.066	0.849	0.751	0.254	0.324	0.937	0.49	0.783	0.21	0.317	0.281	0.543	0.466	0.739	0.087	0.852	0.444	0.947	0.451	0.656	0.891	0.529	0.731	0.907	0.506	0.356	0.909	0.532	0.472	0.987	0.924	0.614
	N	68	68	68	68	68	68	68	68	68	68	68	68	68	68	68	68	68	68	68	68	68	68	68	68	68	68	68	68	68	68	68	68	68	68	68	68	68	68	68	68	68	68	68	68	68	68	68	68
TOP1	Pearson Correlation	0.203	0.184	.593**	0.029	-0.081	0.01	-0.231	0.129	0.209	-0.111	0.161	-0.04	0.038	0.072	0.067	-0.09	-0.064	0.103	-0.07	0.217	0.039	0.218	0.001	-0.043	0.055	-0.126	0.238	-0.054	-0.032	0.078	0.001	0.056	0.032	0.016	-0.034	0.06	-0.072	0.09	0.042	-0.185	0.107	-0.196	0.112	0.003	-0.012	0.062	-0.059	0.011
	Sig. (2-tailed)	0.097	0.132	<.001	0.815	0.509	0.939	0.058	0.293	0.087	0.369	0.19	0.744	0.758	0.558	0.586	0.464	0.604	0.405	0.571	0.076	0.752	0.074	0.996	0.726	0.654	0.304	0.05	0.661	0.797	0.529	0.994	0.649	0.796	0.894	0.786	0.625	0.559	0.464	0.735	0.13	0.386	0.109	0.362	0.979	0.923	0.618	0.631	0.929
	N	68	68	68	68	68	68	68	68	68	68	68	68	68	68	68	68	68	68	68	68	68	68	68	68	68	68	68	68	68	68	68	68	68	68	68	68	68	68	68	68	68	68	68	68	68	68	68	68
TRAK2	Pearson Correlation	-0.015	-0.118	-0.033	-.263*	.448**	0.08	-.257*	0.078	-.335**	-0.187	-0.144	-0.087	-0.004	-.258*	-0.208	0.164	0.12	0.226	-0.119	-0.081	-0.011	0.071	-0.151	-0.072	-0.15	0.113	-0.031	-0.158	-0.108	-0.042	-0.098	0.052	0.12	-0.099	0.011	-0.021	0.006	0.017	-0.011	-0.075	-0.077	-0.139	-0.01	0.112	0.074	-0.016	0.072	-0.005
	Sig. (2-tailed)	0.902	0.338	0.792	0.031	<.001	0.518	0.034	0.526	0.005	0.127	0.241	0.478	0.974	0.033	0.089	0.182	0.328	0.063	0.333	0.512	0.931	0.563	0.219	0.56	0.222	0.357	0.801	0.198	0.379	0.736	0.426	0.672	0.331	0.423	0.928	0.864	0.962	0.889	0.928	0.541	0.533	0.258	0.937	0.363	0.55	0.9	0.562	0.969
	N	68	68	68	68	68	68	68	68	68	68	68	68	68	68	68	68	68	68	68	68	68	68	68	68	68	68	68	68	68	68	68	68	68	68	68	68	68	68	68	68	68	68	68	68	68	68	68	68
TRIM58	Pearson Correlation	.802**	0.117	0.099	-0.07	-0.121	0.071	-0.143	0.121	0.001	-0.109	-0.022	-0.085	-0.004	0.078	0.049	-0.179	-0.061	-0.009	0.073	-0.104	-0.02	-0.149	0.003	0.015	0.086	0.024	-0.115	-0.071	-0.028	0.068	0.068	0.024	-0.129	-0.103	-0.099	0.026	-0.048	-0.146	0.022	-0.1	-0.05	0.077	-0.012	-0.019	0.016	0.033	-0.131	0.021
	Sig. (2-tailed)	<.001	0.344	0.423	0.569	0.324	0.564	0.244	0.326	0.995	0.378	0.862	0.49	0.977	0.526	0.691	0.144	0.62	0.945	0.557	0.4	0.872	0.226	0.981	0.904	0.487	0.843	0.352	0.564	0.822	0.584	0.584	0.847	0.296	0.405	0.424	0.834	0.7	0.234	0.857	0.416	0.684	0.53	0.925	0.88	0.896	0.789	0.285	0.868
	N	68	68	68	68	68	68	68	68	68	68	68	68	68	68	68	68	68	68	68	68	68	68	68	68	68	68	68	68	68	68	68	68	68	68	68	68	68	68	68	68	68	68	68	68	68	68	68	68
TRNT1	Pearson Correlation	0.038	-0.148	.314**	0.103	-0.073	0.103	-0.076	.317**	0.129	0.011	-0.096	-0.131	0.06	-0.059	-0.035	-.306*	-0.032	-0.035	0.23	-.267*	0.123	-0.21	-0.011	-.358**	0.186	0.158	0.159	-0.013	0.06	-0.12	0.123	0.028	-0.068	0.017	-0.109	-0.144	0.033	0.048	0.013	-0.082	0.063	-0.013	-0.078	-0.059	-0.071	-0.092	0.018	-0.069
	Sig. (2-tailed)	0.76	0.228	0.009	0.403	0.552	0.405	0.536	0.009	0.295	0.93	0.437	0.288	0.625	0.632	0.778	0.011	0.797	0.777	0.059	0.027	0.317	0.086	0.926	0.003	0.13	0.198	0.194	0.919	0.628	0.329	0.319	0.818	0.583	0.892	0.375	0.242	0.789	0.697	0.919	0.504	0.608	0.918	0.528	0.632	0.563	0.458	0.887	0.574
	N	68	68	68	68	68	68	68	68	68	68	68	68	68	68	68	68	68	68	68	68	68	68	68	68	68	68	68	68	68	68	68	68	68	68	68	68	68	68	68	68	68	68	68	68	68	68	68	68
TSPAN5	Pearson Correlation	0.104	-0.082	.462**	-.379**	.372**	-0.158	0.037	0.121	0.148	-0.044	-0.085	0.091	-0.003	0.107	0.021	0.146	0.015	-0.07	0.053	0.139	0.219	-0.212	0.038	0.104	0.138	0.12	0.063	0.021	-0.079	-0.059	0.006	-0.014	-0.053	0.041	-0.087	0.148	0.016	0.093	-0.029	-0.043	-0.094	-0.044	0.108	-0.081	-0.159	0.102	0.145	-0.012
	Sig. (2-tailed)	0.397	0.508	<.001	0.001	0.002	0.197	0.766	0.327	0.228	0.72	0.49	0.459	0.983	0.387	0.865	0.235	0.906	0.571	0.666	0.257	0.073	0.083	0.759	0.398	0.263	0.328	0.608	0.866	0.521	0.634	0.962	0.911	0.668	0.741	0.479	0.227	0.899	0.45	0.811	0.726	0.448	0.724	0.383	0.512	0.196	0.406	0.24	0.925
	N	68	68	68	68	68	68	68	68	68	68	68	68	68	68	68	68	68	68	68	68	68	68	68	68	68	68	68	68	68	68	68	68	68	68	68	68	68	68	68	68	68	68	68	68	68	68	68	68
TSPO	Pearson Correlation	-0.141	.424**	0.054	0.229	0.009	-0.192	.328**	-0.232	0.002	-0.006	-0.168	0.222	0.057	-0.001	0.021	-0.044	-0.071	0.028	.381**	-0.075	0.189	-0.109	0.039	0.002	-0.123	0.113	0.079	0.105	0.041	0.005	-0.049	-0.036	-0.122	0.237	0.044	0.095	-0.096	0.001	-0.066	-0.035	-0.088	0.04	0	-0.007	0.17	0.046	-0.058	-0.143
	Sig. (2-tailed)	0.252	<.001	0.661	0.06	0.941	0.118	0.006	0.057	0.986	0.959	0.17	0.069	0.643	0.996	0.864	0.722	0.564	0.822	0.001	0.544	0.123	0.378	0.752	0.988	0.317	0.36	0.522	0.396	0.737	0.971	0.69	0.773	0.323	0.051	0.72	0.439	0.437	0.994	0.592	0.778	0.478	0.743	1	0.954	0.165	0.708	0.636	0.244
	N	68	68	68	68	68	68	68	68	68	68	68	68	68	68	68	68	68	68	68	68	68	68	68	68	68	68	68	68	68	68	68	68	68	68	68	68	68	68	68	68	68	68	68	68	68	68	68	68
TTC37	Pearson Correlation	0.046	-0.147	-0.071	-0.03	.315**	-.246*	-0.07	-0.104	0.054	0.126	-0.023	0.001	.490**	-0.136	-0.086	0.108	-0.139	-0.104	-0.121	0.031	-0.117	-0.076	0.097	-0.154	-0.086	-.277*	-0.037	-0.101	-0.001	0.15	-0.02	-.323**	0.013	0.022	0.081	0.213	-0.172	0.012	0.086	-0.079	-0.036	0.005	0.061	0.013	0.07	0.022	0.002	0.098
	Sig. (2-tailed)	0.709	0.232	0.564	0.81	0.009	0.043	0.569	0.398	0.659	0.308	0.855	0.994	<.001	0.27	0.486	0.379	0.26	0.398	0.328	0.801	0.344	0.54	0.432	0.21	0.485	0.022	0.765	0.411	0.991	0.221	0.872	0.007	0.918	0.857	0.512	0.081	0.16	0.925	0.486	0.523	0.772	0.968	0.621	0.917	0.568	0.859	0.987	0.425
	N	68	68	68	68	68	68	68	68	68	68	68	68	68	68	68	68	68	68	68	68	68	68	68	68	68	68	68	68	68	68	68	68	68	68	68	68	68	68	68	68	68	68	68	68	68	68	68	68
TTC7A	Pearson Correlation	.346**	0.026	0.199	-.370**	-.383**	0.134	.253*	0.033	-0.121	-.257*	.254*	0.118	0.063	0.076	-0.014	-0.015	-0.023	0.012	0.192	-0.104	-0.171	-0.019	-0.159	0.046	-0.164	-0.009	-0.01	0.08	-0.021	-0.074	-0.012	0.097	0.074	0.028	0.198	-0.031	-0.14	0.01	0.07	-0.075	0.112	0.054	-0.02	0.073	-0.022	-0.094	-0.018	0.085
	Sig. (2-tailed)	0.004	0.835	0.104	0.002	0.001	0.277	0.038	0.786	0.328	0.035	0.037	0.339	0.612	0.54	0.912	0.904	0.851	0.925	0.116	0.401	0.162	0.881	0.195	0.711	0.182	0.942	0.937	0.518	0.864	0.547	0.921	0.431	0.547	0.818	0.105	0.802	0.257	0.936	0.568	0.543	0.362	0.66	0.869	0.552	0.857	0.445	0.883	0.492
	N	68	68	68	68	68	68	68	68	68	68	68	68	68	68	68	68	68	68	68	68	68	68	68	68	68	68	68	68	68	68	68	68	68	68	68	68	68	68	68	68	68	68	68	68	68	68	68	68
TYW5	Pearson Correlation	-0.174	-0.115	-0.051	-0.078	-0.199	-0.154	-0.08	.280*	.310**	-0.003	0.223	-.299*	.328**	0.005	-0.075	-.247*	0.106	-0.156	0.051	0.04	0.173	-0.081	-0.109	-0.099	0.073	0.12	-0.132	-0.136	0.095	0.111	0.059	0.063	0.009	0.197	0.093	0.007	-0.032	0.003	-0.127	-0.047	-0.056	-0.105	-0.159	-0.096	-0.083	-0.099	0.068	0.019
	Sig. (2-tailed)	0.156	0.349	0.682	0.526	0.104	0.211	0.516	0.021	0.01	0.984	0.067	0.013	0.006	0.967	0.545	0.042	0.388	0.205	0.677	0.748	0.158	0.512	0.378	0.422	0.552	0.331	0.284	0.267	0.44	0.366	0.632	0.611	0.945	0.107	0.451	0.956	0.794	0.978	0.303	0.701	0.648	0.392	0.194	0.438	0.503	0.422	0.582	0.88
	N	68	68	68	68	68	68	68	68	68	68	68	68	68	68	68	68	68	68	68	68	68	68	68	68	68	68	68	68	68	68	68	68	68	68	68	68	68	68	68	68	68	68	68	68	68	68	68	68
UBA52	Pearson Correlation	-0.082	.724**	-0.075	0.209	-0.062	0.049	-.287*	-0.069	.244*	-0.117	0.093	-0.054	-0.018	0.123	0.104	0.141	-0.067	0.037	0.085	0.166	0.135	0.034	0.02	-0.005	-0.011	-0.111	0.141	0.067	0.009	-0.037	-0.015	-0.037	0.119	0.042	0.081	-0.045	0.026	0.013	-0.095	-0.002	-0.066	-0.024	0.098	0.005	-0.061	-0.038	0.02	-0.027
	Sig. (2-tailed)	0.505	<.001	0.544	0.088	0.614	0.689	0.018	0.576	0.045	0.343	0.45	0.66	0.882	0.317	0.398	0.252	0.589	0.766	0.492	0.177	0.274	0.784	0.87	0.966	0.926	0.37	0.252	0.59	0.945	0.764	0.906	0.763	0.335	0.736	0.511	0.715	0.835	0.919	0.442	0.986	0.591	0.847	0.428	0.968	0.622	0.756	0.87	0.825
	N	68	68	68	68	68	68	68	68	68	68	68	68	68	68	68	68	68	68	68	68	68	68	68	68	68	68	68	68	68	68	68	68	68	68	68	68	68	68	68	68	68	68	68	68	68	68	68	68
UBAC1	Pearson Correlation	.294*	.281*	-0.176	-.285*	0.044	-0.097	0.019	-0.072	-0.117	.382**	.278*	0.05	-0.222	-0.047	0.053	0.17	-0.052	0.02	-0.211	-0.094	0.082	0.08	-0.08	-0.151	-0.075	-0.051	-0.086	0.008	0.06	0.087	0.027	-0.022	0.102	0	-0.103	0.017	-0.084	0.162	0.024	0.039	-0.082	0.004	0.23	0.177	-0.038	0.104	-0.148	-0.161
	Sig. (2-tailed)	0.015	0.02	0.151	0.018	0.724	0.431	0.875	0.561	0.343	0.001	0.022	0.684	0.068	0.706	0.668	0.165	0.674	0.873	0.084	0.445	0.509	0.515	0.519	0.219	0.543	0.682	0.484	0.951	0.625	0.482	0.829	0.859	0.406	0.998	0.404	0.889	0.498	0.186	0.849	0.75	0.508	0.972	0.059	0.148	0.76	0.4	0.229	0.189
	N	68	68	68	68	68	68	68	68	68	68	68	68	68	68	68	68	68	68	68	68	68	68	68	68	68	68	68	68	68	68	68	68	68	68	68	68	68	68	68	68	68	68	68	68	68	68	68	68
UBB	Pearson Correlation	.244*	.591**	-0.212	0.165	0.194	0.153	0.138	0.131	0.079	-0.061	.247*	0.006	-0.216	0.026	-0.121	-0.134	-0.074	-0.035	-0.107	0.055	0.002	0.121	0.126	0.053	-0.06	-0.081	-0.042	-0.041	0.038	-0.19	0.034	-0.093	0.069	-0.004	-0.105	0.023	-0.079	-0.073	0.073	-0.09	-0.15	-0.115	0.09	-0.104	0.059	-0.007	-0.044	-0.028
	Sig. (2-tailed)	0.045	<.001	0.083	0.18	0.114	0.214	0.262	0.288	0.522	0.623	0.043	0.96	0.077	0.832	0.324	0.276	0.547	0.775	0.385	0.658	0.985	0.327	0.308	0.668	0.626	0.512	0.732	0.741	0.757	0.121	0.784	0.452	0.576	0.972	0.392	0.855	0.521	0.556	0.556	0.465	0.223	0.352	0.464	0.397	0.633	0.956	0.72	0.819
	N	68	68	68	68	68	68	68	68	68	68	68	68	68	68	68	68	68	68	68	68	68	68	68	68	68	68	68	68	68	68	68	68	68	68	68	68	68	68	68	68	68	68	68	68	68	68	68	68
UBC	Pearson Correlation	-0.143	0.122	.356**	0.214	-.255*	-0.04	0.097	.242*	-0.011	-0.146	-0.092	-0.048	.463**	-0.233	0.074	0.036	-0.082	0.206	0.011	-0.014	-0.226	-0.036	0.057	0.168	-0.048	-0.017	0.16	0	-0.154	0.006	-0.069	-0.096	0.151	-0.031	0.119	0.076	0.102	0.012	-0.094	-0.051	-0.102	0.078	0.116	-0.1	0.034	-0.02	0.012	0.07
	Sig. (2-tailed)	0.244	0.323	0.003	0.08	0.036	0.745	0.434	0.046	0.932	0.235	0.457	0.695	<.001	0.056	0.547	0.77	0.507	0.092	0.928	0.909	0.064	0.772	0.645	0.171	0.7	0.892	0.192	0.997	0.211	0.963	0.575	0.436	0.218	0.8	0.334	0.538	0.406	0.92	0.445	0.68	0.41	0.526	0.347	0.419	0.785	0.868	0.921	0.569
	N	68	68	68	68	68	68	68	68	68	68	68	68	68	68	68	68	68	68	68	68	68	68	68	68	68	68	68	68	68	68	68	68	68	68	68	68	68	68	68	68	68	68	68	68	68	68	68	68
UCP2	Pearson Correlation	-0.111	.356**	.400**	-0.17	-0.181	.405**	-0.012	-0.102	0.199	-0.073	-0.002	-0.098	-0.065	0.112	-0.056	-0.118	-0.013	-0.159	-0.058	-0.047	-0.023	-0.094	0.109	0.055	-0.012	-0.03	-0.008	-0.22	0.144	0.012	.245*	-0.011	0.089	-0.063	-0.02	0.133	0.03	-0.176	-0.049	0.085	-0.067	-0.132	-0.032	0.086	-0.03	-0.114	0.107	0.028
	Sig. (2-tailed)	0.367	0.003	<.001	0.166	0.139	<.001	0.92	0.408	0.104	0.554	0.987	0.424	0.599	0.365	0.648	0.338	0.914	0.196	0.637	0.703	0.855	0.445	0.378	0.654	0.926	0.806	0.95	0.072	0.242	0.92	0.044	0.93	0.473	0.608	0.872	0.281	0.81	0.151	0.694	0.491	0.585	0.283	0.795	0.487	0.811	0.356	0.386	0.822
	N	68	68	68	68	68	68	68	68	68	68	68	68	68	68	68	68	68	68	68	68	68	68	68	68	68	68	68	68	68	68	68	68	68	68	68	68	68	68	68	68	68	68	68	68	68	68	68	68
UROD	Pearson Correlation	-0.066	.320**	-0.016	.459**	0.109	0.001	.384**	0.047	-0.044	-0.038	0.224	0.085	0.108	-0.061	-0.176	0.09	0.085	0.126	-0.14	-0.131	0.07	0.008	0.035	0.072	-0.079	-0.041	-0.177	-0.072	0.17	-0.043	0.082	-0.073	0.185	-0.046	-0.042	0.059	-0.005	0.168	0.038	0.145	-0.059	0.038	-0.107	-0.145	0.002	0.047	0.035	-0.052
	Sig. (2-tailed)	0.592	0.008	0.894	<.001	0.376	0.995	0.001	0.702	0.721	0.756	0.066	0.489	0.381	0.62	0.152	0.466	0.489	0.304	0.255	0.288	0.571	0.947	0.78	0.559	0.524	0.742	0.149	0.557	0.166	0.726	0.507	0.552	0.132	0.71	0.732	0.632	0.966	0.17	0.758	0.24	0.631	0.761	0.386	0.24	0.99	0.703	0.78	0.676
	N	68	68	68	68	68	68	68	68	68	68	68	68	68	68	68	68	68	68	68	68	68	68	68	68	68	68	68	68	68	68	68	68	68	68	68	68	68	68	68	68	68	68	68	68	68	68	68	68
UROS	Pearson Correlation	-0.16	.326**	-0.064	0.148	0.02	0.06	.333**	-0.157	.250*	0.171	0.06	-0.169	0.068	0.057	-0.02	0.157	-0.004	0.034	-0.229	-0.043	-0.229	-0.024	-.314**	-0.008	-0.015	0.078	0.083	0.065	-0.135	0.015	0.106	0.074	.393**	0.051	0.096	-0.086	-0.043	-0.128	0.009	0.079	-0.094	-0.028	-0.073	0.112	-0.042	-0.01	-0.002	-0.028
	Sig. (2-tailed)	0.193	0.007	0.602	0.23	0.871	0.628	0.006	0.2	0.04	0.164	0.627	0.169	0.581	0.644	0.873	0.202	0.976	0.786	0.06	0.729	0.06	0.847	0.009	0.952	0.906	0.529	0.501	0.599	0.271	0.904	0.39	0.547	<.001	0.68	0.437	0.484	0.731	0.297	0.943	0.524	0.443	0.822	0.554	0.361	0.736	0.938	0.985	0.818
	N	68	68	68	68	68	68	68	68	68	68	68	68	68	68	68	68	68	68	68	68	68	68	68	68	68	68	68	68	68	68	68	68	68	68	68	68	68	68	68	68	68	68	68	68	68	68	68	68
USP15	Pearson Correlation	0.198	0.149	.273*	0.21	-0.163	-0.008	-0.225	0.187	0.153	0.157	-0.211	-0.01	0.114	0.089	-.280*	0.17	0.14	-0.069	0.199	-0.012	0.187	0.078	0.018	-0.104	-0.074	-.250*	-0.078	0.158	-0.1	-0.01	0.114	-0.08	0.051	-0.006	-0.06	-.241*	0.012	-0.03	-0.078	-0.002	0.01	.308*	0.034	0.069	0.083	0.107	0.006	0.04
	Sig. (2-tailed)	0.105	0.225	0.025	0.086	0.185	0.95	0.065	0.126	0.214	0.2	0.083	0.933	0.356	0.47	0.021	0.166	0.255	0.578	0.104	0.921	0.127	0.529	0.886	0.397	0.55	0.04	0.53	0.199	0.415	0.938	0.353	0.515	0.681	0.961	0.626	0.048	0.925	0.81	0.526	0.986	0.933	0.01	0.78	0.575	0.501	0.384	0.961	0.745
	N	68	68	68	68	68	68	68	68	68	68	68	68	68	68	68	68	68	68	68	68	68	68	68	68	68	68	68	68	68	68	68	68	68	68	68	68	68	68	68	68	68	68	68	68	68	68	68	68
VEZF1	Pearson Correlation	-0.056	-.550**	.256*	-.298*	-0.014	-0.014	-.389**	-0.141	-0.024	0.028	-0.048	0.161	0.087	0.038	0.198	0.1	0.171	-0.11	0.023	-0.064	0.094	0.168	0.061	-0.155	0.01	-0.057	-0.113	0.162	-0.079	-0.025	0.073	-0.014	-0.03	-0.031	-0.037	0.06	0.005	-0.032	0.046	-0.124	0.009	-0.067	-0.025	-0.004	-0.012	-0.068	0.021	-0.134
	Sig. (2-tailed)	0.651	<.001	0.035	0.014	0.911	0.908	0.001	0.253	0.845	0.818	0.695	0.19	0.48	0.761	0.106	0.417	0.163	0.372	0.851	0.603	0.444	0.172	0.62	0.206	0.938	0.646	0.357	0.187	0.522	0.841	0.552	0.908	0.807	0.8	0.765	0.626	0.969	0.798	0.71	0.314	0.941	0.586	0.84	0.972	0.921	0.579	0.865	0.277
	N	68	68	68	68	68	68	68	68	68	68	68	68	68	68	68	68	68	68	68	68	68	68	68	68	68	68	68	68	68	68	68	68	68	68	68	68	68	68	68	68	68	68	68	68	68	68	68	68
WAS	Pearson Correlation	-.276*	.541**	.397**	-0.224	-0.032	0.016	-0.139	.239*	0.005	0.177	0.039	-0.186	0.02	0.132	0.027	0.109	0.128	-0.043	0.098	0.029	0.079	-0.163	0.133	-0.032	0.098	-0.076	-0.113	-0.041	-0.034	0.08	-0.088	-0.008	0.075	-0.041	-0.073	0.099	-0.051	-0.006	-0.09	-0.022	0.11	0.01	0.016	0.086	-0.108	-0.121	-0.02	-0.072
	Sig. (2-tailed)	0.023	<.001	<.001	0.066	0.794	0.896	0.257	0.05	0.968	0.15	0.75	0.128	0.869	0.284	0.825	0.374	0.297	0.73	0.427	0.816	0.524	0.184	0.281	0.798	0.427	0.535	0.36	0.737	0.781	0.514	0.474	0.946	0.546	0.737	0.553	0.42	0.68	0.963	0.468	0.856	0.374	0.933	0.899	0.488	0.381	0.325	0.873	0.56
	N	68	68	68	68	68	68	68	68	68	68	68	68	68	68	68	68	68	68	68	68	68	68	68	68	68	68	68	68	68	68	68	68	68	68	68	68	68	68	68	68	68	68	68	68	68	68	68	68
XDH	Pearson Correlation	-0.024	0.023	0.144	-0.154	-0.039	-0.233	0.011	0.133	-0.205	-0.121	0.206	-0.09	-0.075	-0.148	0.109	-0.186	0.031	0.019	0.013	0.115	-.449**	-0.188	0.111	-0.048	-0.208	0.026	0.187	0.053	.279*	-0.141	0.045	0.129	-0.07	-0.014	0.134	0.065	0.132	-0.102	-0.078	-0.134	-0.162	0.039	0.083	-0.01	-0.014	-0.075	0.052	-0.01
	Sig. (2-tailed)	0.846	0.852	0.241	0.21	0.753	0.056	0.93	0.278	0.093	0.328	0.093	0.468	0.545	0.228	0.374	0.129	0.8	0.879	0.915	0.353	<.001	0.126	0.369	0.698	0.088	0.834	0.127	0.667	0.021	0.25	0.713	0.296	0.57	0.907	0.276	0.596	0.282	0.408	0.526	0.277	0.187	0.755	0.502	0.938	0.913	0.543	0.676	0.935
	N	68	68	68	68	68	68	68	68	68	68	68	68	68	68	68	68	68	68	68	68	68	68	68	68	68	68	68	68	68	68	68	68	68	68	68	68	68	68	68	68	68	68	68	68	68	68	68	68
XK	Pearson Correlation	.690**	0.147	.279*	0.055	0.074	0.049	-0.076	0.202	0.137	-0.061	0.042	-0.066	0.049	-0.238	0.067	0.112	-0.117	0.006	-0.021	-0.124	-0.125	0.236	-0.063	-0.147	0.108	0.115	-0.079	0.055	0.079	0.106	0.012	0.071	0.073	0.059	0.106	0.044	0.002	-0.078	-0.005	0.03	-0.045	0.036	-0.129	-0.002	-0.01	-0.062	0	0.075
	Sig. (2-tailed)	<.001	0.232	0.021	0.655	0.547	0.694	0.539	0.098	0.264	0.619	0.734	0.591	0.694	0.05	0.585	0.364	0.344	0.961	0.868	0.315	0.31	0.052	0.612	0.23	0.382	0.349	0.521	0.656	0.524	0.388	0.923	0.565	0.552	0.634	0.39	0.724	0.986	0.525	0.965	0.806	0.717	0.769	0.293	0.987	0.934	0.618	0.997	0.543
	N	68	68	68	68	68	68	68	68	68	68	68	68	68	68	68	68	68	68	68	68	68	68	68	68	68	68	68	68	68	68	68	68	68	68	68	68	68	68	68	68	68	68	68	68	68	68	68	68
XPO7	Pearson Correlation	0.234	-.369**	.404**	0.203	.249*	0.207	0.182	-0.128	-0.187	0.012	0.071	-0.139	-0.233	0.006	-0.049	-0.131	-0.096	-0.092	-0.086	0.099	-0.094	0.033	0.111	0.168	-0.105	0.038	-0.03	-0.053	-0.023	0.093	-0.048	-0.096	-0.048	0.044	-0.132	0.027	0.014	-0.118	0.082	-0.07	0.036	0.046	0.114	0.011	-0.098	-0.034	-0.019	0.131
	Sig. (2-tailed)	0.054	0.002	<.001	0.097	0.041	0.09	0.137	0.296	0.128	0.924	0.564	0.259	0.056	0.963	0.693	0.286	0.436	0.456	0.485	0.423	0.444	0.788	0.369	0.172	0.393	0.756	0.806	0.67	0.854	0.449	0.697	0.437	0.7	0.72	0.282	0.829	0.907	0.338	0.508	0.572	0.771	0.711	0.355	0.928	0.428	0.781	0.881	0.289
	N	68	68	68	68	68	68	68	68	68	68	68	68	68	68	68	68	68	68	68	68	68	68	68	68	68	68	68	68	68	68	68	68	68	68	68	68	68	68	68	68	68	68	68	68	68	68	68	68
YPEL5	Pearson Correlation	.285*	0.161	-0.061	0.034	0.135	.417**	0.161	0.233	-0.052	0.043	-0.174	.289*	0.044	0.003	-0.129	0.098	0.029	0.122	-0.141	-0.235	0.021	0.023	0.122	-0.162	-0.107	0.11	0.024	0.045	0.101	-0.085	-0.008	.273*	-0.053	-0.209	-0.055	0.137	0.014	-0.187	-0.15	-0.023	0.058	-0.03	0.068	0.055	-0.022	-0.045	0.122	-0.109
	Sig. (2-tailed)	0.019	0.19	0.623	0.782	0.272	<.001	0.188	0.056	0.671	0.726	0.155	0.017	0.721	0.979	0.294	0.424	0.811	0.32	0.253	0.054	0.864	0.854	0.322	0.188	0.387	0.372	0.843	0.717	0.41	0.492	0.949	0.024	0.67	0.087	0.656	0.266	0.911	0.126	0.222	0.853	0.64	0.806	0.58	0.654	0.858	0.715	0.321	0.376
	N	68	68	68	68	68	68	68	68	68	68	68	68	68	68	68	68	68	68	68	68	68	68	68	68	68	68	68	68	68	68	68	68	68	68	68	68	68	68	68	68	68	68	68	68	68	68	68	68
ZNF699	Pearson Correlation	-0.131	-0.182	-0.042	-0.032	0.152	-0.022	0.135	0.022	0.145	0.204	-0.197	.299*	0.076	0.152	-0.053	-0.133	-0.017	-0.233	0.052	0.145	0.06	0.074	-0.029	.267*	0.185	-0.176	-0.158	-0.12	-0.025	0.116	0.186	0.177	0.027	0.196	0.214	-0.111	-0.013	-0.235	0.129	-0.065	-0.03	0.016	-0.004	-0.073	-0.154	-0.043	-0.087	-0.105
	Sig. (2-tailed)	0.288	0.137	0.731	0.795	0.216	0.858	0.272	0.858	0.237	0.096	0.108	0.013	0.535	0.216	0.668	0.281	0.892	0.056	0.671	0.239	0.625	0.551	0.815	0.028	0.13	0.152	0.198	0.33	0.839	0.348	0.129	0.149	0.824	0.108	0.079	0.369	0.919	0.054	0.293	0.598	0.81	0.896	0.974	0.557	0.211	0.731	0.479	0.393
	N	68	68	68	68	68	68	68	68	68	68	68	68	68	68	68	68	68	68	68	68	68	68	68	68	68	68	68	68	68	68	68	68	68	68	68	68	68	68	68	68	68	68	68	68	68	68	68	68
** Correlation is significant at the 0.01 level (2-tailed).
* Correlation is significant at the 0.05 level (2-tailed).
[truncated: 11 more columns]

## Sheet: Predictors and Inflammation PCA
		Around Conception			Averaged Across Pregnancy
Inflammation factor Pearson correlations		AA/day (logged values)	AA per occasion	Drinking frequency	AA/day (logged values)	AA per occasion	Drinking frequency	Number of cigarettes smoked per day (prenatal)	Days per month of maternal marijuana use (prenatal)	Prenatal iron supplementation (Y/N)	Time from delivery to placental freezing (hours)	Weeks gestation at delivery (adjusted to 32 weeks)	Highest grade completed by mother	SES	Maternal age at conception	Gravidity
PCA factor score 1	Pearson Correlation	0.018	0.059	-0.009	-0.051	0.015	-0.011	0.091	-0.125	-0.089	-0.179	0.205†	0.201†	0.142	-0.111	-0.278*
	Sig. (2-tailed)	0.886	0.63	0.941	0.681	0.901	0.93	0.459	0.308	0.474	0.145	0.093	0.1	0.249	0.365	0.022
	N	68	68	68	68	68	68	68	68	67	68	68	68	68	68	68
PCA factor score 2	Pearson Correlation	0.078	0.052	0.041	0.15	0.132	0.151	0.194	-0.006	-0.114	-0.006	-0.146	-0.037	-0.202†	0.166	0.19
	Sig. (2-tailed)	0.529	0.673	0.741	0.221	0.283	0.219	0.112	0.962	0.359	0.96	0.236	0.767	0.099	0.176	0.12
	N	68	68	68	68	68	68	68	68	67	68	68	68	68	68	68
PCA factor score 3	Pearson Correlation	-0.108	-0.165	-0.083	-0.164	-0.14	-0.148	-0.102	0.091	-0.199	0.189	0.077	-0.04	-0.053	-0.285*	-0.259*
	Sig. (2-tailed)	0.382	0.178	0.499	0.182	0.253	0.227	0.408	0.46	0.106	0.123	0.534	0.743	0.667	0.019	0.033
	N	68	68	68	68	68	68	68	68	67	68	68	68	68	68	68
PCA factor score 4	Pearson Correlation	0.055	0.03	0.052	0.002	0.152	-0.075	-0.143	0.013	-0.164	-0.076	0.125	0.122	0.009	-0.003	-0.153
	Sig. (2-tailed)	0.658	0.811	0.672	0.987	0.217	0.545	0.245	0.915	0.186	0.535	0.31	0.322	0.945	0.983	0.212
	N	68	68	68	68	68	68	68	68	67	68	68	68	68	68	68
PCA factor score 5	Pearson Correlation	-0.167	-.256*	-0.154	-0.105	-.253*	-0.064	0.108	-0.026	-0.157	0.114	-0.133	0.002	-0.085	-0.046	-0.127
	Sig. (2-tailed)	0.174	0.035	0.209	0.392	0.038	0.606	0.379	0.832	0.203	0.353	0.28	0.987	0.493	0.708	0.304
	N	68	68	68	68	68	68	68	68	67	68	68	68	68	68	68
PCA factor score 6	Pearson Correlation	0.056	0.086	0.036	-0.056	-0.012	-0.077	-0.054	-0.182	-0.034	0.207†	0.086	-0.107	0.132	-0.013	0.026
	Sig. (2-tailed)	0.649	0.487	0.773	0.652	0.92	0.532	0.664	0.138	0.787	0.091	0.485	0.384	0.282	0.919	0.834
	N	68	68	68	68	68	68	68	68	67	68	68	68	68	68	68
PCA factor score 7	Pearson Correlation	0.016	-0.071	0.039	0.072	-0.032	0.11	0.134	0.093	-0.108	0.172	0.164	0.036	-0.118	0.082	0.089
	Sig. (2-tailed)	0.896	0.565	0.752	0.561	0.794	0.373	0.274	0.45	0.385	0.161	0.182	0.77	0.339	0.508	0.469
	N	68	68	68	68	68	68	68	68	67	68	68	68	68	68	68
PCA factor score 8	Pearson Correlation	0.046	0.022	0.093	0.079	0.042	0.085	0.065	-0.096	0.073	-0.117	-0.13	-0.231†	-0.057	0.014	0.116
	Sig. (2-tailed)	0.708	0.861	0.452	0.522	0.736	0.492	0.597	0.437	0.557	0.343	0.289	0.058	0.644	0.913	0.346
	N	68	68	68	68	68	68	68	68	67	68	68	68	68	68	68
PCA factor score 9	Pearson Correlation	-0.063	-0.054	-0.04	-0.096	-0.046	-0.049	-0.001	0.131	-0.184	-0.029	-0.043	0.236†	0.245*	-0.142	-0.034
	Sig. (2-tailed)	0.609	0.662	0.749	0.435	0.711	0.69	0.992	0.286	0.137	0.814	0.727	0.053	0.044	0.248	0.784
	N	68	68	68	68	68	68	68	68	67	68	68	68	68	68	68
PCA factor score 10	Pearson Correlation	-.288*	-.303*	-.318**	-0.236	-.266*	-0.211	-0.006	-0.037	-0.086	0.031	0.033	0.066	0.222†	-0.088	-0.088
	Sig. (2-tailed)	0.017	0.012	0.008	0.053	0.028	0.084	0.96	0.764	0.487	0.802	0.787	0.595	0.069	0.476	0.475
	N	68	68	68	68	68	68	68	68	67	68	68	68	68	68	68
PCA factor score 11	Pearson Correlation	0.13	0.084	0.183	0.161	0.176	0.159	0.036	-0.136	0.195	0.118	-0.300*	0.01	-0.029	0.015	-0.138
	Sig. (2-tailed)	0.29	0.493	0.136	0.19	0.151	0.196	0.769	0.27	0.115	0.338	0.013	0.936	0.817	0.906	0.262
	N	68	68	68	68	68	68	68	68	67	68	68	68	68	68	68
PCA factor score 12	Pearson Correlation	0.178	0.114	.249*	0.213	0.09	.243*	-0.025	0.057	0.031	0.127	0.122	0.15	0.129	0.079	0.086
	Sig. (2-tailed)	0.146	0.354	0.041	0.081	0.465	0.046	0.843	0.646	0.806	0.302	0.32	0.221	0.294	0.52	0.487
	N	68	68	68	68	68	68	68	68	67	68	68	68	68	68	68
PCA factor score 13	Pearson Correlation	-0.049	-0.053	-0.069	0.003	0.015	0.008	-0.133	0.095	-0.132	0.035	-0.123	-0.244*	-0.08	-0.002	-0.032
	Sig. (2-tailed)	0.692	0.671	0.575	0.983	0.901	0.948	0.281	0.441	0.287	0.774	0.319	0.045	0.518	0.986	0.794
	N	68	68	68	68	68	68	68	68	67	68	68	68	68	68	68
PCA factor score 14	Pearson Correlation	-0.038	-0.052	0.006	-0.1	-0.081	-0.013	0.11	0.015	-0.013	-0.114	-0.089	-0.15	-0.132	-0.108	-0.083
	Sig. (2-tailed)	0.761	0.671	0.964	0.415	0.511	0.919	0.37	0.906	0.916	0.353	0.471	0.223	0.285	0.38	0.502
	N	68	68	68	68	68	68	68	68	67	68	68	68	68	68	68
PCA factor score 15	Pearson Correlation	-0.046	-0.043	-0.002	-0.061	0.047	-0.074	-0.121	0.300*	0.112	-0.254*	-0.008	-0.08	-0.181	0.049	0.086
	Sig. (2-tailed)	0.712	0.727	0.989	0.621	0.703	0.549	0.326	0.013	0.366	0.037	0.949	0.514	0.139	0.69	0.486
	N	68	68	68	68	68	68	68	68	67	68	68	68	68	68	68
PCA factor score 16	Pearson Correlation	0.064	0.051	0.064	-0.014	0.027	-0.023	0.181	-0.086	0.068	0.14	-0.089	-0.03	-0.02	-0.089	-0.059
	Sig. (2-tailed)	0.604	0.679	0.605	0.913	0.828	0.853	0.139	0.488	0.586	0.255	0.471	0.81	0.87	0.469	0.632
	N	68	68	68	68	68	68	68	68	67	68	68	68	68	68	68
PCA factor score 17	Pearson Correlation	-0.064	-0.103	0.035	-0.06	-0.12	-0.028	-0.254*	-0.201†	0.052	0.12	0.267*	0.029	-0.08	-0.220†	-0.165
	Sig. (2-tailed)	0.603	0.402	0.778	0.625	0.331	0.819	0.036	0.101	0.676	0.33	0.028	0.812	0.519	0.072	0.179
	N	68	68	68	68	68	68	68	68	67	68	68	68	68	68	68
PCA factor score 18	Pearson Correlation	0.007	-0.071	0.016	-0.044	-0.041	-0.031	-0.112	-0.169	0.057	-0.009	-0.19	-0.183	-0.067	0.035	-0.022
	Sig. (2-tailed)	0.953	0.566	0.9	0.721	0.739	0.803	0.363	0.169	0.645	0.944	0.12	0.134	0.586	0.779	0.861
	N	68	68	68	68	68	68	68	68	67	68	68	68	68	68	68
PCA factor score 19	Pearson Correlation	0.116	0.089	0.139	0.102	0.001	0.138	-0.12	-0.085	-0.152	-0.041	0.083	0.155	0.239*	-0.062	-0.062
	Sig. (2-tailed)	0.347	0.472	0.257	0.409	0.992	0.263	0.329	0.493	0.218	0.741	0.503	0.207	0.049	0.613	0.616
	N	68	68	68	68	68	68	68	68	67	68	68	68	68	68	68
PCA factor score 20	Pearson Correlation	0.115	0.019	0.132	0.019	0.018	0.008	0.021	-0.058	-0.299*	-0.07	0.18	0.108	0.084	0.112	-0.032
	Sig. (2-tailed)	0.351	0.876	0.282	0.88	0.885	0.945	0.868	0.641	0.014	0.573	0.141	0.382	0.498	0.362	0.793
	N	68	68	68	68	68	68	68	68	67	68	68	68	68	68	68
PCA factor score 21	Pearson Correlation	-0.007	-0.017	0.01	-0.009	-0.021	0.004	-0.123	-0.082	-0.061	0.061	-0.128	0.166	0.087	-0.036	0.012
	Sig. (2-tailed)	0.957	0.892	0.933	0.943	0.867	0.975	0.319	0.505	0.624	0.62	0.297	0.176	0.479	0.771	0.924
	N	68	68	68	68	68	68	68	68	67	68	68	68	68	68	68
PCA factor score 22	Pearson Correlation	.261*	.318**	0.183	0.176	0.13	0.13	-0.024	-0.156	0.125	-0.066	0.033	-0.232†	-0.053	0.122	0.1
	Sig. (2-tailed)	0.032	0.008	0.136	0.151	0.289	0.29	0.845	0.203	0.315	0.594	0.786	0.057	0.668	0.32	0.417
	N	68	68	68	68	68	68	68	68	67	68	68	68	68	68	68
PCA factor score 23	Pearson Correlation	-0.181	-0.105	-0.124	-0.19	0.032	-0.174	0.145	0.091	-0.195	0.009	-0.037	-0.028	0.148	-0.1	0.109
	Sig. (2-tailed)	0.14	0.396	0.315	0.121	0.795	0.156	0.239	0.459	0.114	0.943	0.766	0.821	0.229	0.418	0.377
	N	68	68	68	68	68	68	68	68	67	68	68	68	68	68	68
PCA factor score 24	Pearson Correlation	0.036	0.11	-0.007	0.049	0.063	0.016	-0.103	0.07	0.067	0.118	0.06	-0.094	-0.052	-0.018	-0.05
	Sig. (2-tailed)	0.768	0.37	0.954	0.694	0.612	0.897	0.404	0.571	0.592	0.338	0.625	0.446	0.671	0.881	0.687
	N	68	68	68	68	68	68	68	68	67	68	68	68	68	68	68
PCA factor score 25	Pearson Correlation	0.119	0.057	0.163	0.163	0.179	0.17	0.106	0.154	0.035	-0.082	-0.109	0.136	0.218†	0.004	-0.016
	Sig. (2-tailed)	0.335	0.642	0.185	0.183	0.144	0.165	0.392	0.211	0.778	0.506	0.376	0.27	0.074	0.973	0.897
	N	68	68	68	68	68	68	68	68	67	68	68	68	68	68	68
PCA factor score 26	Pearson Correlation	-0.103	-0.04	-0.077	-0.072	-0.091	-0.008	0.12	-0.027	-0.027	-0.012	0.076	-0.021	0.133	-0.122	0.118
	Sig. (2-tailed)	0.402	0.745	0.535	0.562	0.461	0.946	0.328	0.826	0.829	0.92	0.54	0.864	0.279	0.322	0.336
	N	68	68	68	68	68	68	68	68	67	68	68	68	68	68	68
PCA factor score 27	Pearson Correlation	0.098	0.074	0.095	0.131	0.171	0.11	0.011	0.065	-0.179	0.134	0.14	-0.14	-0.138	-0.145	0.015
	Sig. (2-tailed)	0.425	0.55	0.441	0.286	0.163	0.372	0.931	0.599	0.148	0.277	0.257	0.256	0.26	0.24	0.903
	N	68	68	68	68	68	68	68	68	67	68	68	68	68	68	68
PCA factor score 28	Pearson Correlation	0.201	0.183	0.22	0.175	0.147	0.181	-0.028	0.023	0.133	-0.017	0.108	0.008	-0.023	0.074	0.074
	Sig. (2-tailed)	0.1	0.135	0.071	0.153	0.23	0.139	0.821	0.855	0.282	0.891	0.381	0.95	0.853	0.548	0.551
	N	68	68	68	68	68	68	68	68	67	68	68	68	68	68	68
PCA factor score 29	Pearson Correlation	0.065	-0.032	0.148	0.046	0.008	0.083	0.212†	0.026	0.063	0.08	-0.011	-0.149	-0.086	0.088	0.057
	Sig. (2-tailed)	0.597	0.796	0.229	0.71	0.946	0.499	0.083	0.835	0.612	0.515	0.929	0.224	0.487	0.476	0.646
	N	68	68	68	68	68	68	68	68	67	68	68	68	68	68	68
PCA factor score 30	Pearson Correlation	0.023	-0.019	0.017	0.123	0.062	0.094	-0.294*	-0.136	-0.013	-0.086	0.11	0.014	0.068	-0.17	-0.215†
	Sig. (2-tailed)	0.849	0.878	0.894	0.318	0.614	0.445	0.015	0.27	0.917	0.485	0.371	0.91	0.58	0.165	0.078
	N	68	68	68	68	68	68	68	68	67	68	68	68	68	68	68
PCA factor score 31	Pearson Correlation	0.04	0.071	0.021	0.008	0.13	-0.049	0.007	0.109	0.059	-0.036	-0.166	-0.002	-0.091	0.003	0.082
	Sig. (2-tailed)	0.743	0.565	0.868	0.949	0.291	0.691	0.954	0.377	0.634	0.771	0.175	0.989	0.462	0.982	0.509
	N	68	68	68	68	68	68	68	68	67	68	68	68	68	68	68
PCA factor score 32	Pearson Correlation	0.04	0.06	-0.011	-0.019	0.072	-0.073	-0.006	0.12	0.01	-0.011	-0.085	-0.159	0.001	-0.236†	-0.14
	Sig. (2-tailed)	0.743	0.628	0.927	0.88	0.562	0.554	0.958	0.329	0.939	0.927	0.492	0.194	0.995	0.052	0.256
	N	68	68	68	68	68	68	68	68	67	68	68	68	68	68	68
PCA factor score 33	Pearson Correlation	0.119	0.122	0.082	0.145	0.149	0.071	-0.064	-0.334**	0.178	0.027	-0.066	-0.033	0.166	-0.007	-0.022
	Sig. (2-tailed)	0.332	0.321	0.506	0.24	0.225	0.563	0.602	0.005	0.15	0.827	0.593	0.786	0.175	0.956	0.86
	N	68	68	68	68	68	68	68	68	67	68	68	68	68	68	68
PCA factor score 34	Pearson Correlation	0.023	0.044	-0.057	0.028	0.217	-0.026	0.161	0.166	0.05	0.111	-0.136	-0.052	0.089	-0.051	0.053
	Sig. (2-tailed)	0.853	0.723	0.646	0.82	0.076	0.831	0.19	0.175	0.688	0.367	0.27	0.672	0.469	0.678	0.67
	N	68	68	68	68	68	68	68	68	67	68	68	68	68	68	68
PCA factor score 35	Pearson Correlation	-.291*	-.257*	-.308*	-.352**	-.284*	-.383**	-0.061	0.135	0.034	-0.067	-0.109	0.207†	-0.011	-0.188	-0.127
	Sig. (2-tailed)	0.016	0.035	0.011	0.003	0.019	0.001	0.62	0.273	0.787	0.586	0.377	0.091	0.929	0.124	0.301
	N	68	68	68	68	68	68	68	68	67	68	68	68	68	68	68
PCA factor score 36	Pearson Correlation	-0.038	-0.04	-0.01	-0.04	-0.12	-0.024	0.074	-0.051	0.017	-0.066	-0.147	-0.193	-0.068	-0.131	0.021
	Sig. (2-tailed)	0.757	0.747	0.936	0.747	0.328	0.847	0.55	0.68	0.89	0.592	0.232	0.115	0.583	0.286	0.863
	N	68	68	68	68	68	68	68	68	67	68	68	68	68	68	68
PCA factor score 37	Pearson Correlation	-0.054	-0.096	0.01	0.056	0.081	0.098	0.168	-0.02	-0.001	-0.101	-0.139	-0.066	-0.101	0.275*	0.158
	Sig. (2-tailed)	0.665	0.438	0.937	0.652	0.514	0.427	0.171	0.871	0.991	0.413	0.258	0.594	0.412	0.023	0.199
	N	68	68	68	68	68	68	68	68	67	68	68	68	68	68	68
PCA factor score 38	Pearson Correlation	-0.027	0.067	-0.105	0.008	0.062	-0.057	0.018	-0.163	-0.066	-0.042	0.132	0.031	0.029	-0.05	-0.08
	Sig. (2-tailed)	0.827	0.588	0.394	0.948	0.616	0.643	0.886	0.185	0.595	0.735	0.285	0.803	0.816	0.688	0.516
	N	68	68	68	68	68	68	68	68	67	68	68	68	68	68	68
PCA factor score 39	Pearson Correlation	0.037	0.013	0.02	0.081	0.071	0.085	-0.12	-0.015	-0.033	-0.015	0.058	-0.126	0.206†	-0.176	-0.097
	Sig. (2-tailed)	0.766	0.918	0.87	0.51	0.562	0.492	0.328	0.905	0.793	0.906	0.638	0.308	0.092	0.151	0.433
	N	68	68	68	68	68	68	68	68	67	68	68	68	68	68	68
PCA factor score 40	Pearson Correlation	.261*	0.222	0.216	0.209	0.062	0.208	0.014	-0.091	-0.001	0.039	0.069	0.145	0.078	-0.133	-0.025
	Sig. (2-tailed)	0.031	0.069	0.077	0.088	0.617	0.088	0.907	0.46	0.996	0.755	0.575	0.237	0.526	0.281	0.841
	N	68	68	68	68	68	68	68	68	67	68	68	68	68	68	68
PCA factor score 41	Pearson Correlation	-0.13	-0.095	-0.152	-0.155	0.065	-0.185	0.210†	0.337**	0.104	0.018	-0.083	-0.119	0.128	0.085	0.053
	Sig. (2-tailed)	0.289	0.441	0.217	0.206	0.596	0.131	0.086	0.005	0.402	0.885	0.5	0.335	0.297	0.49	0.666
	N	68	68	68	68	68	68	68	68	67	68	68	68	68	68	68
PCA factor score 42	Pearson Correlation	0.179	0.123	0.156	0.133	0.111	0.14	0.101	0.101	0.241*	0.001	0.084	-0.295*	0.013	-0.007	-0.065
	Sig. (2-tailed)	0.144	0.318	0.205	0.278	0.37	0.254	0.412	0.411	0.049	0.996	0.498	0.015	0.918	0.953	0.598
	N	68	68	68	68	68	68	68	68	67	68	68	68	68	68	68
PCA factor score 43	Pearson Correlation	-0.109	-0.116	-0.063	-0.092	-0.063	-0.054	-0.05	-0.097	0.049	0.037	0.059	-0.112	-0.121	-0.232†	-0.084
	Sig. (2-tailed)	0.377	0.345	0.61	0.457	0.611	0.665	0.684	0.431	0.695	0.765	0.634	0.362	0.327	0.057	0.497
	N	68	68	68	68	68	68	68	68	67	68	68	68	68	68	68
PCA factor score 44	Pearson Correlation	-0.023	-0.019	-0.015	-0.113	-0.119	-0.106	0.07	0.129	0.013	0.163	-0.107	-0.063	0.111	0	0.105
	Sig. (2-tailed)	0.851	0.879	0.904	0.361	0.335	0.388	0.569	0.294	0.914	0.185	0.383	0.613	0.369	1	0.394
	N	68	68	68	68	68	68	68	68	67	68	68	68	68	68	68
PCA factor score 45	Pearson Correlation	.280*	.278*	.239*	.240*	0.228	0.181	0.088	-0.024	0.06	0.128	0.009	-0.164	-0.13	0.143	0.209†
	Sig. (2-tailed)	0.021	0.022	0.05	0.049	0.062	0.139	0.475	0.849	0.627	0.299	0.939	0.182	0.292	0.244	0.087
	N	68	68	68	68	68	68	68	68	67	68	68	68	68	68	68
PCA factor score 46	Pearson Correlation	-0.168	-0.22	-0.127	-0.12	-0.094	-0.093	-0.115	0.09	0.039	-0.073	0.157	-0.057	-0.001	-0.114	0.084
	Sig. (2-tailed)	0.17	0.071	0.301	0.33	0.444	0.451	0.352	0.468	0.755	0.555	0.201	0.647	0.993	0.356	0.495
	N	68	68	68	68	68	68	68	68	67	68	68	68	68	68	68
PCA factor score 47	Pearson Correlation	-0.023	-0.035	0.011	-0.034	-0.067	0.012	0.113	-0.056	-0.1	0.039	-0.058	0.072	0.001	-0.117	-0.168
	Sig. (2-tailed)	0.853	0.778	0.929	0.784	0.585	0.919	0.361	0.653	0.42	0.754	0.639	0.561	0.996	0.342	0.172
	N	68	68	68	68	68	68	68	68	67	68	68	68	68	68	68
PCA factor score 48	Pearson Correlation	-0.138	-0.109	-0.12	-0.122	-0.137	-0.103	0.069	-0.157	-0.367**	0.048	-0.012	0.03	-0.079	-0.103	-0.082
	Sig. (2-tailed)	0.262	0.378	0.328	0.321	0.265	0.403	0.576	0.2	0.002	0.696	0.924	0.806	0.525	0.404	0.505
	N	68	68	68	68	68	68	68	68	67	68	68	68	68	68	68
PCA factor score 49	Pearson Correlation	0.112	0.126	0.109	0.066	0	0.073	0.087	-0.145	-0.074	-0.082	-0.082	0.04	-0.117	0.244*	0.126
	Sig. (2-tailed)	0.365	0.306	0.377	0.594	0.998	0.552	0.481	0.238	0.549	0.504	0.507	0.744	0.342	0.045	0.305
	N	68	68	68	68	68	68	68	68	67	68	68	68	68	68	68
PCA factor score 50	Pearson Correlation	0.073	0.032	0.127	-0.003	0.023	0.018	-0.054	0.224†	-0.101	0.029	-0.068	0.021	-0.095	-0.004	0.023
	Sig. (2-tailed)	0.556	0.798	0.302	0.98	0.854	0.885	0.661	0.066	0.415	0.812	0.584	0.867	0.442	0.973	0.852
	N	68	68	68	68	68	68	68	68	67	68	68	68	68	68	68
PCA factor score 51	Pearson Correlation	0.014	-0.081	0.064	0.002	-0.08	0.06	0.062	0.016	0.05	0.117	-0.046	0.151	0.119	-0.063	-0.042
	Sig. (2-tailed)	0.907	0.513	0.605	0.989	0.515	0.628	0.613	0.897	0.69	0.342	0.709	0.22	0.335	0.608	0.733
	N	68	68	68	68	68	68	68	68	67	68	68	68	68	68	68
PCA factor score 52	Pearson Correlation	-0.02	0.102	-0.143	-0.049	0.114	-0.139	0.207†	-0.008	-0.004	0.059	-0.260*	0.112	0.183	0.174	0.069
	Sig. (2-tailed)	0.873	0.406	0.244	0.692	0.356	0.258	0.09	0.951	0.976	0.634	0.033	0.365	0.136	0.155	0.577
	N	68	68	68	68	68	68	68	68	67	68	68	68	68	68	68
PCA factor score 53	Pearson Correlation	-0.096	-0.046	-0.176	-0.013	0.075	-0.127	0.152	-0.047	-0.320**	-0.103	-0.007	-0.048	0.027	0.109	0.177
	Sig. (2-tailed)	0.436	0.711	0.152	0.917	0.546	0.303	0.216	0.705	0.008	0.403	0.955	0.699	0.824	0.378	0.148
	N	68	68	68	68	68	68	68	68	67	68	68	68	68	68	68
PCA factor score 54	Pearson Correlation	0.047	-0.018	0.044	0.11	0.025	0.132	0.005	0.016	-0.074	-0.059	0.16	-0.07	0.225†	0.008	0.001
	Sig. (2-tailed)	0.704	0.886	0.721	0.373	0.838	0.284	0.968	0.896	0.551	0.634	0.192	0.569	0.065	0.95	0.992
	N	68	68	68	68	68	68	68	68	67	68	68	68	68	68	68
PCA factor score 55	Pearson Correlation	0.083	0.129	0.032	0.026	0.139	-0.047	0.01	-0.007	-0.069	-0.158	-0.018	-0.048	0.067	0.03	0.061
	Sig. (2-tailed)	0.503	0.295	0.798	0.833	0.258	0.706	0.935	0.952	0.58	0.197	0.882	0.697	0.587	0.806	0.623
	N	68	68	68	68	68	68	68	68	67	68	68	68	68	68	68
PCA factor score 56	Pearson Correlation	0.053	0.059	0.028	0.005	-0.038	0.02	-0.06	-0.011	0.123	-0.062	0.105	-0.033	0.003	-0.108	-0.127
	Sig. (2-tailed)	0.667	0.63	0.818	0.965	0.759	0.872	0.628	0.926	0.323	0.613	0.394	0.789	0.979	0.382	0.301
	N	68	68	68	68	68	68	68	68	67	68	68	68	68	68	68
PCA factor score 57	Pearson Correlation	0.065	0.079	0.082	0.197	0.157	0.23	-0.026	0.13	0.064	0.003	0.133	-0.231†	-0.215†	0.131	0.195
	Sig. (2-tailed)	0.599	0.519	0.508	0.108	0.202	0.06	0.83	0.292	0.606	0.979	0.279	0.058	0.078	0.287	0.112
	N	68	68	68	68	68	68	68	68	67	68	68	68	68	68	68
PCA factor score 58	Pearson Correlation	-0.06	-0.075	-0.037	-0.079	-0.138	-0.066	0.133	0.015	-0.252*	0.083	0.111	0.042	0.037	0.112	0.262*
	Sig. (2-tailed)	0.627	0.543	0.767	0.522	0.263	0.593	0.278	0.902	0.039	0.499	0.368	0.733	0.762	0.363	0.031
	N	68	68	68	68	68	68	68	68	67	68	68	68	68	68	68
PCA factor score 59	Pearson Correlation	0.07	0.086	0.05	-0.01	-0.064	-0.023	-0.053	-0.125	0.028	-0.001	-0.018	-0.035	-0.015	0.033	-0.084
	Sig. (2-tailed)	0.572	0.485	0.688	0.938	0.606	0.85	0.669	0.308	0.82	0.995	0.882	0.776	0.901	0.791	0.496
	N	68	68	68	68	68	68	68	68	67	68	68	68	68	68	68

## Sheet: Inflammation PCA and Outcomes
		Maternal Measures			Neonatal Measures			6.5 month infant measures			Potential covariates
Inflammation factor Pearson correlations		log(ferritin)	Hemoglobin:log(ferritin)	Urinary hepcidin:creatinine	Hemoglobin	log(ferritin)	Hemoglobin:log(ferritin)	Hemoglobin	Iron deficiency (Y/N)	Iron deficiency anemia (Y/N)	Age at which blood draw was taken neonatally (days)	Age at which blood draw was taken at 6 monthhs (days)	Weeks formula feeding through 6.5 mo
REGR factor score 1	Pearson Correlation	0.112	-0.039	0.218	-0.069	0.066	-0.086	0.097	-0.175	-.253*	-0.046	-0.231†	0.102
	Sig. (2-tailed)	0.361	0.75	0.209	0.614	0.622	0.537	0.431	0.154	0.037	0.727	0.058	0.428
	N	68	68	35	56	58	54	68	68	68	60	68	62
REGR factor score 2	Pearson Correlation	0.22†	-0.211	0.107	-0.04	0.141	-0.162	0.14	-0.037	-0.107	0.061	0.289*	0.052
	Sig. (2-tailed)	0.071	0.085	0.539	0.767	0.29	0.243	0.255	0.765	0.386	0.642	0.017	0.686
	N	68	68	35	56	58	54	68	68	68	60	68	62
REGR factor score 3	Pearson Correlation	0.023	-0.044	0.059	-0.028	0.129	-0.151	0.033	-0.025	-0.058	-0.126	0	0.093
	Sig. (2-tailed)	0.851	0.723	0.737	0.837	0.336	0.277	0.787	0.842	0.641	0.337	0.998	0.473
	N	68	68	35	56	58	54	68	68	68	60	68	62
REGR factor score 4	Pearson Correlation	-0.191	.243*	.418*	0.037	0.113	-0.088	-0.031	-0.146	-0.06	-0.003	-0.002	0.158
	Sig. (2-tailed)	0.119	0.046	0.012	0.784	0.398	0.528	0.803	0.236	0.625	0.984	0.989	0.219
	N	68	68	35	56	58	54	68	68	68	60	68	62
REGR factor score 5	Pearson Correlation	0.139	-0.221	0.025	0.04	-0.031	0.012	0.071	0.19	0.114	-0.093	0.115	-0.194
	Sig. (2-tailed)	0.257	0.071	0.886	0.768	0.82	0.929	0.562	0.121	0.353	0.481	0.351	0.131
	N	68	68	35	56	58	54	68	68	68	60	68	62
REGR factor score 6	Pearson Correlation	-0.077	0.126	0.105	-0.048	-0.107	0.027	0.026	-0.125	-0.029	-0.045	0.066	-0.016
	Sig. (2-tailed)	0.534	0.307	0.55	0.724	0.425	0.848	0.835	0.31	0.817	0.733	0.592	0.902
	N	68	68	35	56	58	54	68	68	68	60	68	62
REGR factor score 7	Pearson Correlation	0.005	-0.008	0.137	-0.136	0.223†	-.304*	0.083	-0.051	-0.119	0.064	-0.004	0.085
	Sig. (2-tailed)	0.968	0.947	0.433	0.318	0.093	0.025	0.502	0.682	0.332	0.627	0.977	0.511
	N	68	68	35	56	58	54	68	68	68	60	68	62
REGR factor score 8	Pearson Correlation	0.077	-0.045	0.092	-0.111	0.052	-0.185	-0.117	0.087	0.013	0.068	0.052	0.138
	Sig. (2-tailed)	0.533	0.717	0.598	0.417	0.699	0.18	0.341	0.48	0.918	0.607	0.672	0.286
	N	68	68	35	56	58	54	68	68	68	60	68	62
REGR factor score 9	Pearson Correlation	-0.121	-0.019	0.012	-0.196	-.267*	0.017	0.083	0.03	-0.025	0.269*	0.03	0.015
	Sig. (2-tailed)	0.324	0.877	0.947	0.148	0.043	0.901	0.499	0.808	0.837	0.037	0.809	0.907
	N	68	68	35	56	58	54	68	68	68	60	68	62
REGR factor score 10	Pearson Correlation	-.261*	.392**	-0.075	0.068	0.1	0.01	0.102	0.055	-0.169	0.069	0.330**	-0.003
	Sig. (2-tailed)	0.031	<.001	0.667	0.619	0.455	0.944	0.409	0.656	0.169	0.6	0.006	0.983
	N	68	68	35	56	58	54	68	68	68	60	68	62
REGR factor score 11	Pearson Correlation	0.083	-0.095	0.1	-0.118	-0.158	0.041	-0.028	0.166	-0.003	-0.07	0.098	0.139
	Sig. (2-tailed)	0.501	0.441	0.568	0.388	0.235	0.771	0.823	0.176	0.978	0.597	0.427	0.282
	N	68	68	35	56	58	54	68	68	68	60	68	62
REGR factor score 12	Pearson Correlation	0.111	-0.081	0.224	0.014	0.026	0.022	0	0.221	.274*	0.114	0.066	-0.164
	Sig. (2-tailed)	0.366	0.509	0.195	0.921	0.846	0.876	0.999	0.07	0.024	0.387	0.594	0.204
	N	68	68	35	56	58	54	68	68	68	60	68	62
REGR factor score 13	Pearson Correlation	-0.007	0.007	-0.11	-0.125	-0.126	0.044	0.072	0.169	0.043	0.093	-0.109	-0.018
	Sig. (2-tailed)	0.957	0.957	0.528	0.358	0.346	0.755	0.557	0.169	0.73	0.479	0.375	0.892
	N	68	68	35	56	58	54	68	68	68	60	68	62
REGR factor score 14	Pearson Correlation	0.046	0.099	0.035	0.214	0.149	0.038	0.119	-0.125	-0.173	0.049	-0.029	0.004
	Sig. (2-tailed)	0.713	0.423	0.842	0.114	0.264	0.787	0.334	0.311	0.159	0.71	0.811	0.974
	N	68	68	35	56	58	54	68	68	68	60	68	62
REGR factor score 15	Pearson Correlation	0.113	-0.14	0.225	-0.11	0.026	-0.08	-0.064	-0.01	0.145	0.006	0.007	-0.176
	Sig. (2-tailed)	0.36	0.256	0.194	0.418	0.848	0.566	0.606	0.933	0.24	0.961	0.957	0.171
	N	68	68	35	56	58	54	68	68	68	60	68	62
REGR factor score 16	Pearson Correlation	-0.003	-0.133	0.048	-0.124	0.01	-0.157	-0.067	-0.071	-0.053	0.042	0.113	0.08
	Sig. (2-tailed)	0.983	0.281	0.782	0.362	0.94	0.256	0.586	0.563	0.665	0.751	0.358	0.539
	N	68	68	35	56	58	54	68	68	68	60	68	62
REGR factor score 17	Pearson Correlation	-0.116	0.08	-0.063	-.311*	-0.183	-0.085	-0.047	-.278*	-0.135	0.13	-0.214†	-0.091
	Sig. (2-tailed)	0.347	0.514	0.718	0.02	0.17	0.539	0.704	0.022	0.271	0.324	0.08	0.48
	N	68	68	35	56	58	54	68	68	68	60	68	62
REGR factor score 18	Pearson Correlation	0.031	-0.084	0.091	-0.215	-0.253†	0.049	0.03	0.033	0.09	0.069	-0.029	-0.186
	Sig. (2-tailed)	0.804	0.497	0.604	0.112	0.056	0.728	0.807	0.791	0.467	0.6	0.813	0.149
	N	68	68	35	56	58	54	68	68	68	60	68	62
REGR factor score 19	Pearson Correlation	0.133	-0.101	0.159	0.044	-0.151	0.191	0.062	0.091	-0.005	0.154	0.19	0.185
	Sig. (2-tailed)	0.281	0.413	0.361	0.747	0.257	0.167	0.615	0.459	0.97	0.239	0.121	0.15
	N	68	68	35	56	58	54	68	68	68	60	68	62
REGR factor score 20	Pearson Correlation	-0.003	0.057	-0.191	-0.051	-0.008	-0.012	.292*	-0.089	-0.138	0.039	0.026	0.255*
	Sig. (2-tailed)	0.981	0.645	0.271	0.708	0.95	0.932	0.016	0.471	0.261	0.765	0.834	0.045
	N	68	68	35	56	58	54	68	68	68	60	68	62
REGR factor score 21	Pearson Correlation	0.103	-0.117	0.017	-0.085	0.111	-0.203	0.093	-0.094	-0.008	-0.059	0.02	0.091
	Sig. (2-tailed)	0.404	0.341	0.923	0.533	0.406	0.14	0.451	0.445	0.95	0.652	0.872	0.482
	N	68	68	35	56	58	54	68	68	68	60	68	62
REGR factor score 22	Pearson Correlation	0.056	0.013	-0.314	0.047	-0.129	0.169	0.171	.299*	0.103	-0.114	0.007	-0.16
	Sig. (2-tailed)	0.65	0.917	0.066	0.731	0.333	0.222	0.163	0.013	0.406	0.387	0.956	0.213
	N	68	68	35	56	58	54	68	68	68	60	68	62
REGR factor score 23	Pearson Correlation	0.105	-0.077	0.279	0.056	-0.054	0.103	-0.043	0.193	0.118	-0.063	-0.133	0.029
	Sig. (2-tailed)	0.396	0.532	0.104	0.679	0.686	0.46	0.727	0.115	0.337	0.631	0.279	0.821
	N	68	68	35	56	58	54	68	68	68	60	68	62
REGR factor score 24	Pearson Correlation	0.155	-0.134	0.072	0.171	-0.044	0.188	0.134	-0.04	-0.075	0.121	-0.001	0.043
	Sig. (2-tailed)	0.207	0.275	0.681	0.207	0.744	0.174	0.275	0.744	0.544	0.356	0.996	0.738
	N	68	68	35	56	58	54	68	68	68	60	68	62
REGR factor score 25	Pearson Correlation	-0.027	0.049	-0.004	-0.101	0.159	-0.188	0.032	-0.047	0.064	-0.074	-0.06	0.024
	Sig. (2-tailed)	0.829	0.689	0.984	0.46	0.232	0.174	0.797	0.703	0.604	0.574	0.625	0.853
	N	68	68	35	56	58	54	68	68	68	60	68	62
REGR factor score 26	Pearson Correlation	0.074	-0.114	0.251	-0.171	-0.093	-0.123	-0.013	0	0.114	0.114	0.117	0.086
	Sig. (2-tailed)	0.549	0.354	0.146	0.206	0.489	0.375	0.917	1	0.356	0.387	0.344	0.505
	N	68	68	35	56	58	54	68	68	68	60	68	62
REGR factor score 27	Pearson Correlation	-0.003	0.064	-0.248	-0.01	0.072	-0.077	-0.047	0.203	0.061	0.243†	-0.104	0.117
	Sig. (2-tailed)	0.981	0.605	0.151	0.942	0.591	0.581	0.701	0.097	0.623	0.061	0.398	0.365
	N	68	68	35	56	58	54	68	68	68	60	68	62
REGR factor score 28	Pearson Correlation	0.134	-0.1	0.086	-0.058	0.063	-0.08	0.155	0.049	-0.093	0.001	0.05	0.16
	Sig. (2-tailed)	0.274	0.418	0.622	0.67	0.637	0.565	0.207	0.69	0.451	0.996	0.686	0.215
	N	68	68	35	56	58	54	68	68	68	60	68	62
REGR factor score 29	Pearson Correlation	0.006	-0.032	0.303	-0.189	-0.253†	0.037	-0.124	0.182	-0.011	0.146	0.183	0.023
	Sig. (2-tailed)	0.958	0.796	0.077	0.163	0.055	0.793	0.313	0.137	0.928	0.267	0.134	0.862
	N	68	68	35	56	58	54	68	68	68	60	68	62
REGR factor score 30	Pearson Correlation	-0.162	0.076	-0.277	0.032	-0.055	0.098	-.306*	-0.08	-0.04	-0.297*	-0.15	-0.223†
	Sig. (2-tailed)	0.187	0.538	0.107	0.817	0.683	0.482	0.011	0.518	0.747	0.021	0.222	0.081
	N	68	68	35	56	58	54	68	68	68	60	68	62
REGR factor score 31	Pearson Correlation	0.12	-0.082	-0.062	-.318*	0.012	-.279*	-0.153	0.022	0.141	0.343**	-0.06	-0.009
	Sig. (2-tailed)	0.331	0.509	0.725	0.017	0.928	0.041	0.213	0.859	0.251	0.007	0.627	0.945
	N	68	68	35	56	58	54	68	68	68	60	68	62
REGR factor score 32	Pearson Correlation	0.04	-0.072	-0.153	-0.237	0.018	-0.165	-0.059	0.023	0.017	0.311*	-0.06	-0.045
	Sig. (2-tailed)	0.746	0.557	0.381	0.079	0.891	0.232	0.635	0.853	0.891	0.016	0.627	0.731
	N	68	68	35	56	58	54	68	68	68	60	68	62
REGR factor score 33	Pearson Correlation	-0.161	0.204	-0.17	0.078	0.121	-0.01	0.001	-0.017	-0.082	0.035	-0.078	0.005
	Sig. (2-tailed)	0.19	0.096	0.33	0.568	0.365	0.944	0.994	0.888	0.506	0.793	0.529	0.971
	N	68	68	35	56	58	54	68	68	68	60	68	62
REGR factor score 34	Pearson Correlation	-0.096	0.095	0.19	-0.017	-0.069	0.03	0.035	-0.009	-0.134	-0.17	-0.133	0.131
	Sig. (2-tailed)	0.436	0.441	0.274	0.902	0.607	0.832	0.78	0.944	0.275	0.195	0.28	0.311
	N	68	68	35	56	58	54	68	68	68	60	68	62
REGR factor score 35	Pearson Correlation	-0.124	0.165	-0.212	-0.05	-0.08	-0.01	-0.023	0.156	0.12	0.091	0.135	-0.063
	Sig. (2-tailed)	0.314	0.178	0.222	0.716	0.55	0.943	0.854	0.204	0.329	0.49	0.272	0.627
	N	68	68	35	56	58	54	68	68	68	60	68	62
REGR factor score 36	Pearson Correlation	-0.09	0.135	-0.174	-0.114	-0.155	0.004	0.092	0.093	0.144	-0.041	0.065	0.005
	Sig. (2-tailed)	0.465	0.274	0.317	0.401	0.246	0.979	0.454	0.452	0.242	0.754	0.597	0.97
	N	68	68	35	56	58	54	68	68	68	60	68	62
REGR factor score 37	Pearson Correlation	0.163	-0.082	-0.252	-0.075	0.108	-0.122	-0.066	0.056	0.031	-0.064	-0.023	0.101
	Sig. (2-tailed)	0.185	0.508	0.144	0.582	0.42	0.378	0.595	0.651	0.8	0.624	0.855	0.433
	N	68	68	35	56	58	54	68	68	68	60	68	62
REGR factor score 38	Pearson Correlation	-0.129	0.099	-0.006	-0.176	-0.025	-0.159	-0.095	-0.059	0.108	-0.027	-0.027	0.284*
	Sig. (2-tailed)	0.296	0.423	0.972	0.194	0.855	0.252	0.44	0.63	0.379	0.839	0.827	0.025
	N	68	68	35	56	58	54	68	68	68	60	68	62
REGR factor score 39	Pearson Correlation	0.046	-0.054	0.174	0.086	0.098	0.048	0.104	-0.003	0.009	-0.063	-0.177	0.226†
	Sig. (2-tailed)	0.707	0.663	0.317	0.527	0.466	0.73	0.4	0.979	0.94	0.631	0.15	0.078
	N	68	68	35	56	58	54	68	68	68	60	68	62
REGR factor score 40	Pearson Correlation	-0.172	0.062	0.295	-0.128	-0.105	-0.084	-0.026	0.038	0.029	0.057	0.061	-0.068
	Sig. (2-tailed)	0.16	0.613	0.086	0.346	0.432	0.547	0.833	0.757	0.814	0.663	0.621	0.601
	N	68	68	35	56	58	54	68	68	68	60	68	62
REGR factor score 41	Pearson Correlation	-0.066	0.03	-0.02	-0.042	-0.189	0.131	0.099	-0.069	0.006	0.12	-0.019	0.103
	Sig. (2-tailed)	0.594	0.807	0.907	0.757	0.156	0.345	0.422	0.579	0.964	0.361	0.877	0.427
	N	68	68	35	56	58	54	68	68	68	60	68	62
REGR factor score 42	Pearson Correlation	0.155	-0.094	-0.111	0.238	-0.023	0.244	-0.125	0.066	0.059	-0.218†	0.171	-0.015
	Sig. (2-tailed)	0.208	0.446	0.525	0.077	0.864	0.076	0.31	0.593	0.635	0.095	0.163	0.91
	N	68	68	35	56	58	54	68	68	68	60	68	62
REGR factor score 43	Pearson Correlation	0.054	-0.004	-0.065	.299*	0.029	0.2	-0.04	-0.07	-0.029	-0.029	-0.173	-0.034
	Sig. (2-tailed)	0.665	0.971	0.712	0.025	0.827	0.146	0.745	0.569	0.817	0.824	0.158	0.795
	N	68	68	35	56	58	54	68	68	68	60	68	62
REGR factor score 44	Pearson Correlation	-0.218†	.261*	-0.307	-0.033	-0.2	0.099	0.034	-0.014	-0.049	0.053	0.048	0.143
	Sig. (2-tailed)	0.075	0.032	0.073	0.807	0.131	0.476	0.785	0.91	0.693	0.686	0.698	0.267
	N	68	68	35	56	58	54	68	68	68	60	68	62
REGR factor score 45	Pearson Correlation	0.146	-0.112	0.154	0.15	0.116	0.018	-0.225	0.041	0.157	-0.226†	0.089	0.224†
	Sig. (2-tailed)	0.236	0.361	0.379	0.271	0.385	0.899	0.065	0.739	0.202	0.082	0.471	0.08
	N	68	68	35	56	58	54	68	68	68	60	68	62
REGR factor score 46	Pearson Correlation	0.032	-0.025	-0.044	0.079	0.172	-0.04	-0.202	0.155	0.161	-0.199	0.168	0.032
	Sig. (2-tailed)	0.796	0.841	0.801	0.562	0.197	0.772	0.098	0.207	0.19	0.127	0.172	0.807
	N	68	68	35	56	58	54	68	68	68	60	68	62
REGR factor score 47	Pearson Correlation	0.074	-0.15	0.085	-0.076	-0.035	-0.038	-0.078	-0.043	-0.081	0.091	-0.13	-0.071
	Sig. (2-tailed)	0.55	0.221	0.626	0.577	0.793	0.787	0.525	0.731	0.513	0.488	0.291	0.582
	N	68	68	35	56	58	54	68	68	68	60	68	62
REGR factor score 48	Pearson Correlation	-0.179	0.143	-0.291	0.143	-0.004	0.138	0.029	0.111	-0.006	-0.033	0.032	-0.083
	Sig. (2-tailed)	0.144	0.246	0.09	0.292	0.978	0.319	0.811	0.366	0.962	0.802	0.796	0.521
	N	68	68	35	56	58	54	68	68	68	60	68	62
REGR factor score 49	Pearson Correlation	-0.113	0.023	0.085	0.212	0.162	0.008	0.155	-0.113	-0.131	-0.149	0.182	-0.055
	Sig. (2-tailed)	0.359	0.851	0.628	0.118	0.225	0.955	0.207	0.361	0.286	0.257	0.137	0.673
	N	68	68	35	56	58	54	68	68	68	60	68	62
REGR factor score 50	Pearson Correlation	0.05	0.021	0.274	-0.09	0.141	-0.253	0.056	0.083	0.045	-0.05	0.04	0.051
	Sig. (2-tailed)	0.684	0.863	0.111	0.51	0.292	0.065	0.648	0.501	0.718	0.706	0.747	0.694
	N	68	68	35	56	58	54	68	68	68	60	68	62
REGR factor score 51	Pearson Correlation	0.004	-0.033	-0.194	-0.024	-0.035	-0.019	0.035	-0.053	0.13	0.05	-0.049	0.059
	Sig. (2-tailed)	0.972	0.787	0.264	0.862	0.794	0.891	0.778	0.666	0.289	0.704	0.689	0.648
	N	68	68	35	56	58	54	68	68	68	60	68	62
REGR factor score 52	Pearson Correlation	.244*	-0.099	-0.046	-0.008	0.007	-0.025	.243*	0.236	0.047	0.024	-0.031	-0.191
	Sig. (2-tailed)	0.045	0.423	0.791	0.955	0.957	0.855	0.045	0.052	0.705	0.857	0.803	0.136
	N	68	68	35	56	58	54	68	68	68	60	68	62
REGR factor score 53	Pearson Correlation	-0.016	0.025	0.15	0.018	-0.033	0.07	-0.081	0.124	0.058	-0.075	-0.200†	0.084
	Sig. (2-tailed)	0.898	0.838	0.389	0.898	0.807	0.616	0.513	0.314	0.636	0.568	0.101	0.517
	N	68	68	35	56	58	54	68	68	68	60	68	62
REGR factor score 54	Pearson Correlation	-0.005	-0.03	0.036	-0.017	-0.056	-0.011	-0.181	0.128	.298*	-0.056	0.092	-0.173
	Sig. (2-tailed)	0.97	0.808	0.839	0.901	0.674	0.938	0.139	0.298	0.014	0.669	0.458	0.178
	N	68	68	35	56	58	54	68	68	68	60	68	62
REGR factor score 55	Pearson Correlation	0.038	-0.007	0.121	0.024	0.152	-0.124	0.087	-0.033	-0.077	0.019	0.223†	0.085
	Sig. (2-tailed)	0.756	0.956	0.487	0.86	0.254	0.372	0.48	0.788	0.53	0.887	0.068	0.509
	N	68	68	35	56	58	54	68	68	68	60	68	62
REGR factor score 56	Pearson Correlation	0.022	0.014	-0.302	-0.101	-0.032	-0.045	0.127	-0.05	-0.064	0.209	0.053	-0.068
	Sig. (2-tailed)	0.857	0.91	0.077	0.457	0.812	0.745	0.302	0.688	0.604	0.108	0.67	0.601
	N	68	68	35	56	58	54	68	68	68	60	68	62
REGR factor score 57	Pearson Correlation	0.072	-0.007	-0.082	0.23	0.241†	-0.029	0.053	-0.075	-0.007	-0.264*	-0.015	-0.06
	Sig. (2-tailed)	0.561	0.957	0.639	0.088	0.069	0.834	0.67	0.542	0.953	0.042	0.905	0.644
	N	68	68	35	56	58	54	68	68	68	60	68	62
REGR factor score 58	Pearson Correlation	0.093	-0.159	-0.067	0.119	-0.249†	.301*	0.074	-0.07	-0.149	-0.045	0.149	-0.119
	Sig. (2-tailed)	0.451	0.195	0.701	0.383	0.059	0.027	0.549	0.573	0.226	0.735	0.224	0.358
	N	68	68	35	56	58	54	68	68	68	60	68	62
REGR factor score 59	Pearson Correlation	0.114	-0.112	-0.013	-0.014	0.042	-0.11	-0.174	0.219	.256*	0.132	0.03	0.074
	Sig. (2-tailed)	0.353	0.362	0.942	0.921	0.755	0.43	0.155	0.073	0.035	0.316	0.81	0.567
	N	68	68	35	56	58	54	68	68	68	60	68	62

## Sheet: Inflammation genes & PCA factor
HGNC Gene Name
		REGR factor score 1	REGR factor score 2	REGR factor score 3	REGR factor score 4	REGR factor score 5	REGR factor score 6	REGR factor score 7	REGR factor score 8	REGR factor score 9	REGR factor score 10	REGR factor score 11	REGR factor score 12	REGR factor score 13	REGR factor score 14	REGR factor score 15	REGR factor score 16	REGR factor score 17	REGR factor score 18	REGR factor score 19	REGR factor score 20	REGR factor score 21	REGR factor score 22	REGR factor score 23	REGR factor score 24	REGR factor score 25	REGR factor score 26	REGR factor score 27	REGR factor score 28	REGR factor score 29	REGR factor score 30	REGR factor score 31	REGR factor score 32	REGR factor score 33	REGR factor score 34	REGR factor score 35	REGR factor score 36	REGR factor score 37	REGR factor score 38	REGR factor score 39	REGR factor score 40	REGR factor score 41	REGR factor score 42	REGR factor score 43	REGR factor score 44	REGR factor score 45	REGR factor score 46	REGR factor score 47	REGR factor score 48
A2M	Pearson Correlation	0.097	-0.081	0.092	.379**	-0.236	0.206	.294*	0.094	-0.02	-0.214	0.137	-0.114	-0.099	0.049	-0.128	-0.018	-0.084	-0.027	0.068	0.023	-.323**	0.203	-0.056	-0.059	-0.085	.331**	-0.158	0.084	-0.059	-0.031	0.072	-0.069	0.004	0.015	0.03	-0.06	-0.028	-0.069	-0.011	0.086	0.063	0.064	-0.177	-0.182	-0.108	-0.163	-0.003	0.141
	Sig. (2-tailed)	0.43	0.511	0.453	0.001	0.053	0.091	0.015	0.445	0.873	0.08	0.265	0.354	0.422	0.693	0.297	0.883	0.497	0.826	0.584	0.852	0.007	0.097	0.653	0.632	0.491	0.006	0.199	0.498	0.633	0.804	0.557	0.576	0.976	0.906	0.807	0.628	0.819	0.577	0.932	0.487	0.609	0.603	0.15	0.138	0.38	0.185	0.981	0.251
	N	68	68	68	68	68	68	68	68	68	68	68	68	68	68	68	68	68	68	68	68	68	68	68	68	68	68	68	68	68	68	68	68	68	68	68	68	68	68	68	68	68	68	68	68	68	68	68	68
ABCA1	Pearson Correlation	-.365**	0.129	0.136	0.182	-.258*	-0.067	-0.013	0.16	0.09	-0.138	0.043	0.131	0.206	0.035	-0.18	-0.026	-0.177	-.244*	-0.052	0.135	-0.165	-0.011	0.026	0.124	-0.116	0.062	-0.052	-.339**	-0.055	0.068	0.184	0.118	-0.061	-0.09	0.108	-0.104	0.126	-0.008	0.014	0.032	-0.014	0.023	-0.128	-0.045	.244*	0.163	0.079	0.074
	Sig. (2-tailed)	0.002	0.294	0.267	0.137	0.033	0.589	0.918	0.193	0.467	0.26	0.727	0.289	0.091	0.775	0.142	0.836	0.149	0.045	0.672	0.273	0.178	0.929	0.835	0.313	0.346	0.616	0.676	0.005	0.657	0.581	0.134	0.338	0.623	0.467	0.381	0.397	0.307	0.951	0.911	0.798	0.911	0.849	0.3	0.714	0.045	0.183	0.524	0.549
	N	68	68	68	68	68	68	68	68	68	68	68	68	68	68	68	68	68	68	68	68	68	68	68	68	68	68	68	68	68	68	68	68	68	68	68	68	68	68	68	68	68	68	68	68	68	68	68	68
ABI1	Pearson Correlation	.494**	.249*	0.088	.318**	0.07	0.012	-0.025	0.184	-0.233	0.096	0.145	-0.058	.313**	0.052	-0.099	-0.064	-.248*	0.015	-.288*	0.065	-0.083	0.057	-0.067	0.063	0.055	0.137	0.018	-0.007	-0.061	-0.045	-0.16	-0.047	0.044	0.044	-0.08	-0.007	-0.01	0.01	0.099	-0.064	-0.035	0.074	-0.028	-0.022	0.026	0.08	0.053	0.092
	Sig. (2-tailed)	<.001	0.041	0.474	0.008	0.573	0.924	0.837	0.133	0.056	0.438	0.237	0.64	0.009	0.673	0.424	0.607	0.041	0.902	0.017	0.596	0.499	0.646	0.588	0.61	0.658	0.264	0.884	0.954	0.624	0.714	0.191	0.701	0.724	0.723	0.519	0.955	0.933	0.936	0.42	0.603	0.774	0.549	0.822	0.858	0.834	0.514	0.667	0.455
	N	68	68	68	68	68	68	68	68	68	68	68	68	68	68	68	68	68	68	68	68	68	68	68	68	68	68	68	68	68	68	68	68	68	68	68	68	68	68	68	68	68	68	68	68	68	68	68	68
ACVR1	Pearson Correlation	-0.093	0.189	-0.129	0.094	0.142	0.213	0.009	0.049	-0.114	.469**	-0.236	-0.183	0.183	-0.048	-0.127	0.011	0.15	0.185	0.081	0.179	0.172	-0.187	-0.102	0.137	-0.126	0.003	-0.056	0.072	-0.031	.258*	-0.06	-0.066	0.127	-0.003	-0.047	-0.104	-0.003	0.009	0.061	0.117	0.138	-0.128	0.102	-0.046	-0.164	0.181	0.029	0.02
	Sig. (2-tailed)	0.451	0.122	0.294	0.448	0.247	0.081	0.941	0.691	0.355	<.001	0.053	0.136	0.135	0.699	0.301	0.928	0.221	0.132	0.51	0.144	0.162	0.127	0.407	0.266	0.305	0.98	0.65	0.562	0.8	0.033	0.629	0.594	0.303	0.978	0.705	0.4	0.98	0.944	0.622	0.344	0.26	0.3	0.406	0.708	0.18	0.14	0.817	0.872
	N	68	68	68	68	68	68	68	68	68	68	68	68	68	68	68	68	68	68	68	68	68	68	68	68	68	68	68	68	68	68	68	68	68	68	68	68	68	68	68	68	68	68	68	68	68	68	68	68
ACVR1B	Pearson Correlation	0.237	-0.212	.454**	0.105	0.055	0.229	0.224	0.212	-0.132	-0.141	-0.019	.261*	-0.056	0.014	-0.219	0.082	0.073	0.145	-0.067	0.042	0.162	0.151	-0.167	-0.115	-0.018	0.048	-0.041	0.14	-0.08	-0.052	0.015	-0.137	0.121	0.001	0.017	0.117	0.036	0.042	0.032	-0.114	0.13	0.051	0.074	0.055	0.125	-0.05	0.119	-0.108
	Sig. (2-tailed)	0.051	0.082	<.001	0.395	0.657	0.061	0.066	0.083	0.284	0.253	0.878	0.032	0.65	0.912	0.073	0.507	0.555	0.237	0.585	0.734	0.186	0.219	0.174	0.352	0.882	0.699	0.739	0.255	0.516	0.672	0.903	0.267	0.326	0.993	0.89	0.341	0.773	0.736	0.794	0.354	0.29	0.681	0.55	0.656	0.311	0.686	0.333	0.379
	N	68	68	68	68	68	68	68	68	68	68	68	68	68	68	68	68	68	68	68	68	68	68	68	68	68	68	68	68	68	68	68	68	68	68	68	68	68	68	68	68	68	68	68	68	68	68	68	68
ACVR2A	Pearson Correlation	-0.184	-0.022	0.065	0.028	-.379**	0.087	-.240*	0.018	0.192	0.006	.300*	-0.045	-0.034	-0.179	0.141	-0.201	-0.091	-0.141	-0.013	-0.008	-0.101	-0.131	0.019	0.031	-.290*	-0.214	0.114	0.113	-0.022	0.204	0.148	-0.07	-0.126	0.156	0.013	-0.154	0.015	0.117	0.22	-0.004	0.153	-0.04	-0.029	0.094	-0.006	0.069	0.134	0.073
	Sig. (2-tailed)	0.133	0.858	0.6	0.823	0.001	0.48	0.049	0.886	0.117	0.963	0.013	0.715	0.784	0.145	0.253	0.1	0.46	0.25	0.916	0.949	0.414	0.287	0.877	0.8	0.016	0.08	0.355	0.358	0.861	0.096	0.227	0.569	0.307	0.204	0.917	0.211	0.902	0.342	0.072	0.971	0.214	0.748	0.813	0.447	0.96	0.575	0.277	0.557
	N	68	68	68	68	68	68	68	68	68	68	68	68	68	68	68	68	68	68	68	68	68	68	68	68	68	68	68	68	68	68	68	68	68	68	68	68	68	68	68	68	68	68	68	68	68	68	68	68
ADAM8	Pearson Correlation	.406**	-0.067	0.089	-.268*	-0.116	-.317**	0.211	-0.21	0.229	-0.104	0.121	0.206	0.116	-0.084	0.083	-0.082	-0.029	-0.114	-0.232	-0.109	0.05	0.011	-0.038	0.068	-0.07	0.099	0.044	-0.16	.261*	0.13	0.168	-0.147	-0.15	0.071	0.025	-0.054	-0.057	-0.022	-0.136	-0.102	0.077	0.028	0.13	-0.079	0.011	0.005	-0.082	-0.009
	Sig. (2-tailed)	<.001	0.587	0.472	0.027	0.348	0.008	0.084	0.085	0.06	0.398	0.327	0.092	0.347	0.495	0.5	0.508	0.811	0.353	0.057	0.378	0.688	0.927	0.757	0.581	0.573	0.421	0.722	0.193	0.031	0.291	0.17	0.233	0.221	0.562	0.838	0.66	0.643	0.857	0.27	0.409	0.53	0.82	0.29	0.521	0.926	0.966	0.508	0.941
	N	68	68	68	68	68	68	68	68	68	68	68	68	68	68	68	68	68	68	68	68	68	68	68	68	68	68	68	68	68	68	68	68	68	68	68	68	68	68	68	68	68	68	68	68	68	68	68	68
ADCY1	Pearson Correlation	0.202	0.024	0.123	-0.001	-0.057	-0.102	-0.027	0.012	0.091	-.280*	0.023	-0.033	-.276*	0.109	-0.052	.347**	-0.047	-0.042	-0.16	0.024	-0.012	0.004	0.059	0.072	-.297*	-0.062	0.177	0.194	0.031	0.151	0.192	0.095	0.029	0.007	-0.199	.244*	-0.057	0.167	-0.069	-0.084	0.048	0.112	0.173	0.157	0.018	0.045	0.082	-0.123
	Sig. (2-tailed)	0.098	0.843	0.318	0.997	0.642	0.407	0.826	0.921	0.459	0.021	0.851	0.787	0.023	0.377	0.673	0.004	0.703	0.733	0.192	0.849	0.922	0.977	0.635	0.559	0.014	0.615	0.149	0.112	0.804	0.219	0.117	0.439	0.814	0.956	0.104	0.045	0.645	0.172	0.578	0.496	0.696	0.365	0.159	0.2	0.883	0.713	0.508	0.319
	N	68	68	68	68	68	68	68	68	68	68	68	68	68	68	68	68	68	68	68	68	68	68	68	68	68	68	68	68	68	68	68	68	68	68	68	68	68	68	68	68	68	68	68	68	68	68	68	68
ADCY2	Pearson Correlation	-0.065	-0.021	-0.108	-0.072	0.022	-0.199	0.045	-.305*	0.22	-0.031	.256*	0.18	-.445**	0.011	0.199	0.117	0.033	0.144	-.268*	-0.004	-0.122	0.074	-0.091	-0.194	0.184	0.106	0.075	0.014	0.001	0.014	-0.17	0.052	-0.025	0.06	0.089	-0.071	0.024	-0.163	-0.089	-0.235	-0.096	0.01	-0.013	-0.025	-0.036	0.054	-0.095	-0.081
	Sig. (2-tailed)	0.597	0.867	0.383	0.559	0.859	0.104	0.713	0.012	0.071	0.801	0.035	0.141	<.001	0.928	0.104	0.341	0.792	0.241	0.027	0.974	0.322	0.547	0.46	0.113	0.132	0.389	0.543	0.908	0.995	0.91	0.165	0.676	0.838	0.628	0.47	0.563	0.849	0.184	0.472	0.054	0.438	0.932	0.916	0.837	0.773	0.66	0.442	0.51
	N	68	68	68	68	68	68	68	68	68	68	68	68	68	68	68	68	68	68	68	68	68	68	68	68	68	68	68	68	68	68	68	68	68	68	68	68	68	68	68	68	68	68	68	68	68	68	68	68
ADCY3	Pearson Correlation	0.043	-.545**	.347**	-0.102	.255*	0.238	0.096	0.143	0.027	-0.08	-.391**	-0.1	0.009	-0.057	-0.126	0.001	0.057	.278*	0.063	0.039	-0.051	0.005	0.081	-0.001	-0.069	-0.046	0.015	-0.024	0.02	-0.024	0.072	0.132	0.017	-0.031	-0.015	-0.061	-0.053	-0.061	-0.005	0.098	-0.032	0.002	0.001	0.039	0.051	0.002	0.067	-0.055
	Sig. (2-tailed)	0.729	<.001	0.004	0.409	0.036	0.051	0.435	0.243	0.83	0.516	<.001	0.415	0.941	0.643	0.305	0.993	0.643	0.022	0.612	0.752	0.678	0.968	0.509	0.991	0.577	0.712	0.906	0.844	0.869	0.847	0.557	0.283	0.89	0.801	0.901	0.622	0.67	0.624	0.97	0.427	0.793	0.985	0.992	0.752	0.681	0.987	0.585	0.658
	N	68	68	68	68	68	68	68	68	68	68	68	68	68	68	68	68	68	68	68	68	68	68	68	68	68	68	68	68	68	68	68	68	68	68	68	68	68	68	68	68	68	68	68	68	68	68	68	68
ADCY4	Pearson Correlation	-.437**	-0.142	-0.074	.280*	0.044	-.269*	.346**	0.091	0.113	-0.083	-0.092	0.101	0.231	.365**	0.048	0.053	0.065	-0.158	0.042	-0.153	-0.056	-0.158	0.099	0.11	-0.025	0.042	-0.115	0.177	-0.042	-0.123	-0.026	-0.118	-0.043	0.035	-0.151	-0.037	-0.024	-0.02	0.032	0.063	-0.044	0.084	0.072	-0.04	-0.02	0.041	0.085	-0.033
	Sig. (2-tailed)	<.001	0.247	0.547	0.021	0.723	0.026	0.004	0.459	0.358	0.499	0.458	0.411	0.058	0.002	0.695	0.666	0.598	0.198	0.732	0.213	0.649	0.199	0.424	0.37	0.842	0.734	0.35	0.148	0.734	0.317	0.834	0.336	0.725	0.779	0.219	0.766	0.847	0.869	0.794	0.611	0.724	0.495	0.558	0.747	0.874	0.74	0.491	0.79
	N	68	68	68	68	68	68	68	68	68	68	68	68	68	68	68	68	68	68	68	68	68	68	68	68	68	68	68	68	68	68	68	68	68	68	68	68	68	68	68	68	68	68	68	68	68	68	68	68
ADCY5	Pearson Correlation	0.002	-.285*	.393**	-0.204	0.152	0.124	-0.035	0.127	.321**	-0.087	-0.021	0.222	.314**	0.07	0.08	.300*	0.076	-0.052	0.089	-0.037	0.007	-0.093	-.243*	-.242*	0.033	-0.052	0.103	-0.092	-0.056	0.008	-0.077	0.086	-0.023	0.027	0.014	-0.013	-0.133	-0.109	0.029	-0.006	0.035	-0.01	0.049	0.044	0.126	-0.046	-0.003	-0.071
	Sig. (2-tailed)	0.99	0.019	<.001	0.096	0.216	0.313	0.775	0.303	0.008	0.483	0.866	0.069	0.009	0.569	0.517	0.013	0.536	0.675	0.47	0.762	0.956	0.451	0.046	0.047	0.787	0.671	0.401	0.458	0.65	0.947	0.533	0.486	0.854	0.825	0.91	0.919	0.278	0.375	0.814	0.959	0.775	0.934	0.69	0.723	0.308	0.711	0.98	0.564
	N	68	68	68	68	68	68	68	68	68	68	68	68	68	68	68	68	68	68	68	68	68	68	68	68	68	68	68	68	68	68	68	68	68	68	68	68	68	68	68	68	68	68	68	68	68	68	68	68
ADCY6	Pearson Correlation	-0.17	0.219	.394**	-0.174	-.297*	-0.176	0.081	0.04	0.113	0.089	-0.016	-.280*	-0.056	0.042	-0.06	0.172	-0.186	0.02	-0.181	-.247*	-0.122	-0.06	0.196	0.168	-0.091	0.048	-.277*	-0.021	-0.028	-0.021	0.192	0.019	-0.059	-0.029	-0.026	0.017	0.05	-0.034	0.068	0.037	0.033	0.005	-0.032	0.075	-0.13	0.022	0.177	0.011
	Sig. (2-tailed)	0.165	0.073	<.001	0.156	0.014	0.151	0.511	0.745	0.36	0.471	0.895	0.021	0.653	0.731	0.627	0.16	0.128	0.869	0.14	0.042	0.323	0.629	0.11	0.171	0.459	0.695	0.022	0.867	0.822	0.868	0.117	0.876	0.634	0.814	0.836	0.891	0.684	0.782	0.58	0.764	0.787	0.967	0.797	0.542	0.292	0.857	0.149	0.929
	N	68	68	68	68	68	68	68	68	68	68	68	68	68	68	68	68	68	68	68	68	68	68	68	68	68	68	68	68	68	68	68	68	68	68	68	68	68	68	68	68	68	68	68	68	68	68	68	68
ADCY7	Pearson Correlation	.429**	0.011	-0.039	.322**	0.202	0.166	0.157	.331**	-0.1	0.097	-0.175	0.082	0.113	0.061	0.022	0.08	-0.148	-0.091	0.135	-0.095	0.11	0.227	0.001	0.086	.241*	0.016	-0.002	0.081	0.108	-0.157	-0.049	-0.165	-0.021	0.006	-0.092	0.084	-0.077	-0.031	-0.042	-0.035	-0.023	0.023	-0.057	0.043	-0.061	-0.051	0.069	0.062
	Sig. (2-tailed)	<.001	0.929	0.754	0.007	0.099	0.176	0.2	0.006	0.418	0.43	0.153	0.508	0.358	0.619	0.861	0.518	0.228	0.459	0.274	0.44	0.373	0.063	0.994	0.487	0.048	0.897	0.986	0.511	0.379	0.2	0.693	0.178	0.866	0.959	0.456	0.494	0.534	0.801	0.733	0.78	0.85	0.855	0.646	0.73	0.623	0.68	0.576	0.616
	N	68	68	68	68	68	68	68	68	68	68	68	68	68	68	68	68	68	68	68	68	68	68	68	68	68	68	68	68	68	68	68	68	68	68	68	68	68	68	68	68	68	68	68	68	68	68	68	68
ADCY9	Pearson Correlation	-.360**	-.276*	0.233	-0.138	-.268*	0.011	0.114	0.02	.279*	-0.114	0.111	-.323**	-0.149	-0.1	0.007	.344**	0.209	0.135	0.018	-0.203	-0.012	-0.16	0.01	-0.023	0.133	-0.009	-0.045	-0.021	0.092	0.047	-0.057	-0.006	0.044	0.075	0.019	0.024	-0.08	-0.019	0.054	-0.074	0.074	0.018	0.08	-0.016	-0.017	-0.028	-0.13	-0.049
	Sig. (2-tailed)	0.003	0.023	0.056	0.26	0.027	0.928	0.354	0.874	0.021	0.355	0.367	0.007	0.226	0.417	0.954	0.004	0.087	0.272	0.884	0.097	0.921	0.194	0.938	0.852	0.281	0.943	0.718	0.863	0.455	0.705	0.645	0.961	0.72	0.543	0.877	0.848	0.515	0.878	0.661	0.546	0.547	0.883	0.516	0.897	0.893	0.818	0.292	0.692
	N	68	68	68	68	68	68	68	68	68	68	68	68	68	68	68	68	68	68	68	68	68	68	68	68	68	68	68	68	68	68	68	68	68	68	68	68	68	68	68	68	68	68	68	68	68	68	68	68
ADGRE1	Pearson Correlation	.316**	-0.006	-0.157	0.236	-0.075	-0.042	-0.22	-0.093	-.271*	0.091	-0.038	-0.042	-0.125	-0.17	0.1	.270*	0.106	0.057	-0.154	0.047	-0.183	-0.176	-0.163	-0.093	-0.083	-0.165	-0.181	-0.06	0.112	-0.117	-0.011	0.161	0.127	0.108	-0.123	-0.046	0.128	0.221	0.023	-0.049	0.001	0.013	0.153	-0.139	0.1	0.161	0.046	-0.071
	Sig. (2-tailed)	0.009	0.961	0.201	0.053	0.544	0.735	0.072	0.448	0.025	0.46	0.758	0.736	0.31	0.165	0.418	0.026	0.389	0.646	0.209	0.704	0.135	0.152	0.184	0.451	0.503	0.18	0.139	0.627	0.362	0.343	0.929	0.191	0.301	0.381	0.319	0.709	0.298	0.07	0.85	0.69	0.992	0.917	0.214	0.259	0.416	0.189	0.711	0.564
	N	68	68	68	68	68	68	68	68	68	68	68	68	68	68	68	68	68	68	68	68	68	68	68	68	68	68	68	68	68	68	68	68	68	68	68	68	68	68	68	68	68	68	68	68	68	68	68	68
ADM	Pearson Correlation	-0.061	0.183	-.239*	-.415**	0.215	0.025	-0.01	0.19	0.1	0.019	-0.091	0.069	-.242*	0.15	-0.184	-.344**	-0.14	-0.12	0.025	-0.055	0.172	0.114	-0.097	-0.038	-0.08	-0.008	-0.06	0.01	-0.072	-0.233	-0.03	0.053	-0.059	-0.089	0.017	0.071	0.169	0.012	-0.023	0.142	-0.164	0.082	0.054	0.103	-0.08	-0.091	-0.128	0.052
	Sig. (2-tailed)	0.623	0.136	0.05	<.001	0.079	0.839	0.933	0.12	0.415	0.878	0.463	0.577	0.047	0.222	0.134	0.004	0.256	0.331	0.839	0.657	0.161	0.354	0.433	0.759	0.516	0.948	0.627	0.933	0.561	0.055	0.806	0.668	0.635	0.469	0.887	0.564	0.169	0.921	0.855	0.247	0.182	0.509	0.664	0.401	0.519	0.458	0.3	0.676
	N	68	68	68	68	68	68	68	68	68	68	68	68	68	68	68	68	68	68	68	68	68	68	68	68	68	68	68	68	68	68	68	68	68	68	68	68	68	68	68	68	68	68	68	68	68	68	68	68
ADORA1	Pearson Correlation	-.285*	.359**	0.17	-0.037	-0.167	0.011	0.117	0.092	-0.024	.282*	0.084	0.189	0.005	-.292*	0.132	0.188	.296*	0.141	-0.067	-0.143	-0.021	0.128	-0.118	-0.096	-.265*	-0.079	0.132	-0.149	0.027	0.117	-0.018	-0.143	0.068	-0.085	-0.118	0.078	-0.042	-0.121	0.041	0.038	0.017	0.003	0.073	0.076	-0.053	0.074	0.118	0.043
	Sig. (2-tailed)	0.018	0.003	0.166	0.765	0.174	0.928	0.343	0.454	0.844	0.02	0.496	0.123	0.968	0.016	0.283	0.125	0.014	0.252	0.588	0.245	0.868	0.298	0.337	0.434	0.029	0.524	0.284	0.226	0.826	0.34	0.882	0.243	0.58	0.491	0.337	0.526	0.732	0.327	0.743	0.761	0.892	0.983	0.554	0.539	0.667	0.546	0.338	0.731
	N	68	68	68	68	68	68	68	68	68	68	68	68	68	68	68	68	68	68	68	68	68	68	68	68	68	68	68	68	68	68	68	68	68	68	68	68	68	68	68	68	68	68	68	68	68	68	68	68
ADORA2B	Pearson Correlation	-0.033	-0.069	-0.023	-0.109	0.008	0.089	0.147	.302*	-0.134	0.136	0.083	0.054	-0.099	-0.081	-.330**	0.085	-0.006	0.054	0.143	-0.135	0.233	0.237	-0.158	0.102	0.097	-0.037	.269*	0.171	0.198	.276*	0.154	0.092	-0.015	-0.118	-0.06	0.127	0.016	-0.14	0.126	0.142	-0.104	0.007	0.137	0.039	-0.007	-0.059	-0.142	0.011
	Sig. (2-tailed)	0.789	0.578	0.851	0.376	0.952	0.471	0.231	0.012	0.276	0.27	0.502	0.664	0.422	0.51	0.006	0.493	0.958	0.663	0.244	0.273	0.056	0.051	0.197	0.409	0.431	0.767	0.026	0.163	0.105	0.023	0.209	0.455	0.902	0.339	0.629	0.301	0.895	0.254	0.306	0.25	0.399	0.956	0.266	0.751	0.954	0.633	0.249	0.928
	N	68	68	68	68	68	68	68	68	68	68	68	68	68	68	68	68	68	68	68	68	68	68	68	68	68	68	68	68	68	68	68	68	68	68	68	68	68	68	68	68	68	68	68	68	68	68	68	68
ADRA2A	Pearson Correlation	-0.181	.326**	-0.015	0.126	-.441**	0.195	-0.021	-0.129	-0.104	0.142	.267*	0.119	0.146	-0.142	-0.221	0.126	0.006	0.108	0.125	-0.074	-0.006	0.092	-0.163	0.023	0.077	0	-0.005	-0.185	0.076	-0.13	-0.155	0.065	-0.004	-0.205	-0.04	0.194	-0.195	0.078	-0.025	-0.049	-0.191	0.011	0.012	-0.1	0.027	0.04	-0.009	0.091
	Sig. (2-tailed)	0.141	0.007	0.905	0.306	<.001	0.11	0.867	0.296	0.398	0.248	0.028	0.333	0.235	0.25	0.07	0.306	0.964	0.381	0.311	0.548	0.962	0.456	0.184	0.85	0.534	0.997	0.968	0.131	0.538	0.29	0.206	0.599	0.977	0.093	0.744	0.113	0.112	0.53	0.841	0.692	0.118	0.931	0.925	0.419	0.829	0.749	0.945	0.46
	N	68	68	68	68	68	68	68	68	68	68	68	68	68	68	68	68	68	68	68	68	68	68	68	68	68	68	68	68	68	68	68	68	68	68	68	68	68	68	68	68	68	68	68	68	68	68	68	68
ADRM1	Pearson Correlation	.450**	-0.049	0.003	-.354**	0.008	-.388**	-0.056	-0.182	-.431**	-0.197	-0.141	0.09	-0.045	0.049	0.046	0.042	-0.081	-0.05	-0.048	-0.108	-0.05	0.014	-0.047	0.162	0.122	0.064	0.082	-0.093	0.047	0.06	0.021	-0.045	-0.181	-0.078	-0.007	0.044	-0.045	-0.066	-0.108	0.073	-0.054	-0.022	0.005	0.031	-0.062	0.099	0.04	0.029
	Sig. (2-tailed)	<.001	0.69	0.983	0.003	0.946	0.001	0.647	0.137	<.001	0.107	0.251	0.463	0.716	0.694	0.712	0.733	0.509	0.687	0.696	0.38	0.685	0.908	0.705	0.187	0.32	0.603	0.504	0.448	0.703	0.628	0.866	0.717	0.139	0.525	0.957	0.724	0.718	0.59	0.38	0.556	0.661	0.862	0.966	0.802	0.616	0.422	0.748	0.815
	N	68	68	68	68	68	68	68	68	68	68	68	68	68	68	68	68	68	68	68	68	68	68	68	68	68	68	68	68	68	68	68	68	68	68	68	68	68	68	68	68	68	68	68	68	68	68	68	68
AHR	Pearson Correlation	-.298*	.541**	0.156	.396**	-0.004	0.105	0.138	0.05	-0.167	0.044	-0.06	0.023	-0.039	-0.172	-0.054	0.073	-0.092	-0.025	-0.036	-0.177	0.029	0.064	-0.055	-0.058	-0.113	0.029	-0.017	-0.155	0.178	-0.051	0.014	0.081	0.022	0.174	0.02	0.034	-0.008	-0.036	0.077	.270*	-0.084	0.069	0.001	0.046	-0.026	0.012	-0.15	-0.103
	Sig. (2-tailed)	0.014	<.001	0.203	<.001	0.976	0.396	0.26	0.685	0.175	0.719	0.627	0.853	0.752	0.162	0.661	0.556	0.458	0.841	0.768	0.148	0.812	0.605	0.658	0.638	0.359	0.813	0.888	0.208	0.146	0.68	0.907	0.514	0.861	0.155	0.868	0.781	0.949	0.771	0.531	0.026	0.498	0.574	0.992	0.711	0.834	0.924	0.221	0.402
[truncated: 1,338 more rows]
[truncated: 11 more columns]
